# Supplementary material for: miR-151 Affects Low-Temperature Tolerance of Penaeus vannamei by Modulating Autophagy Under Low-Temperature Stress
Source: Front Cell Dev Biol. 2021 Apr 9;9:595108. doi: 10.3389/fcell.2021.595108 (PMC8064728; doi:10.3389/fcell.2021.595108)
Supplement: Supplementary Table 2 — Differential miRNA after low-temperature stress 3 h. [file Table_2.XLSX]

## Sheet: miR_count.sig.diff1 (2)
pairwise	miR-name	Control-total-reads	Low-TM-total-reads	Control-count	Low-TM-count	Control-TPM	Low-TM-TPM	log2(FC)	p-value	sig-lable
Control-Low-TM	miR-429-y	5204017	7386958	0	9	0.01	1.2184	6.92884	0.00966257	**
Control-Low-TM	miR-455-x	5204017	7386958	0	11	0.01	1.4891	7.2183	0.00332587	**
Control-Low-TM	miR-484-z	5204017	7386958	0	11	0.01	1.4891	7.2183	0.00332587	**
Control-Low-TM	miR-769-x	5204017	7386958	0	12	0.01	1.6245	7.34385	0.00195124	**
Control-Low-TM	miR-21-y	5204017	7386958	0	13	0.01	1.7599	7.45935	0.00114477	**
Control-Low-TM	miR-137-y	5204017	7386958	0	14	0.01	1.8952	7.56621	0.000671621	**
Control-Low-TM	miR-660-x	5204017	7386958	0	14	0.01	1.8952	7.56621	0.000671621	**
Control-Low-TM	miR-374-x	5204017	7386958	0	15	0.01	2.0306	7.66576	0.000394031	**
Control-Low-TM	miR-423-x	5204017	7386958	2	23	0.3843	3.1136	3.01828	0.000343832	**
Control-Low-TM	miR-106-y	5204017	7386958	0	16	0.01	2.166	7.75889	0.000231173	**
Control-Low-TM	miR-320-y	5204017	7386958	2	24	0.3843	3.249	3.07969	0.00021692	**
Control-Low-TM	miR-57-x	5204017	7386958	10	0	1.9216	0.01	-7.58616	0.000120255	**
Control-Low-TM	miR-155-x	5204017	7386958	0	19	0.01	2.5721	8.0068	4.66826e-05	**
Control-Low-TM	miR-140-y	5204017	7386958	0	20	0.01	2.7075	8.08082	2.73881e-05	**
Control-Low-TM	miR-23-y	5204017	7386958	0	20	0.01	2.7075	8.08082	2.73881e-05	**
Control-Low-TM	miR-126-y	5204017	7386958	0	21	0.01	2.8428	8.15117	1.60682e-05	**
Control-Low-TM	miR-181-x	5204017	7386958	0	24	0.01	3.249	8.34385	3.24479e-06	**
Control-Low-TM	miR-101-y	5204017	7386958	2	33	0.3843	4.4673	3.5391	3.11814e-06	**
Control-Low-TM	miR-96-x	5204017	7386958	2	33	0.3843	4.4673	3.5391	3.11814e-06	**
Control-Low-TM	miR-6590-y	5204017	7386958	20	2	3.8432	0.2707	-3.82754	1.62401e-06	**
Control-Low-TM	miR-941-y	5204017	7386958	0	26	0.01	3.5197	8.45931	1.11686e-06	**
Control-Low-TM	miR-425-x	5204017	7386958	0	29	0.01	3.9258	8.61684	2.25537e-07	**
Control-Low-TM	miR-24-y	5204017	7386958	2	43	0.3843	5.8211	3.92099	2.43091e-08	**
Control-Low-TM	miR-20-x	5204017	7386958	2	47	0.3843	6.3626	4.04931	3.39125e-09	**
Control-Low-TM	miR-221-z	5204017	7386958	4	55	0.7686	7.4456	3.27608	3.38262e-09	**
Control-Low-TM	miR-222-y	5204017	7386958	6	71	1.153	9.6115	3.05937	6.11279e-11	**
Control-Low-TM	miR-532-x	5204017	7386958	11	93	2.1138	12.5898	2.57434	6.06907e-12	**
Control-Low-TM	miR-182-x	5204017	7386958	13	106	2.4981	14.3496	2.52211	3.58459e-13	**
Control-Low-TM	miR-378-y	5204017	7386958	0	71	0.01	9.6115	9.90862	4.22942e-17	**
Control-Low-TM	miR-107-y	5204017	7386958	5	107	0.9608	14.485	3.91418	3.51867e-19	**
Control-Low-TM	miR-103-y	5204017	7386958	5	110	0.9608	14.8911	3.95407	8.10458e-20	**
Control-Low-TM	miR-27-y	5204017	7386958	4	108	0.7686	14.6204	4.24961	2.25906e-20	**
Control-Low-TM	miR-151-y	5204017	7386958	23	254	4.4197	34.3849	2.95975	7.44823e-35	**
Control-Low-TM	miR-122-x	5204017	7386958	32	291	6.1491	39.3938	2.67952	5.00063e-36	**
Control-Low-TM	miR-148-y	5204017	7386958	24	441	4.6118	59.6998	3.69432	5.60821e-72	**
Control-Low-TM	miR-146-x	5204017	7386958	54	593	10.3766	80.2766	2.95165	3.53401e-79	**
