# Supplementary material for: miR-151 Affects Low-Temperature Tolerance of Penaeus vannamei by Modulating Autophagy Under Low-Temperature Stress
Source: Front Cell Dev Biol. 2021 Apr 9;9:595108. doi: 10.3389/fcell.2021.595108 (PMC8064728; doi:10.3389/fcell.2021.595108)
Supplement: Supplementary Table 3 — Differential miRNA target genes predicted. [file Table_3.XLSX]

## Sheet: Sheet1
pairwise	miR-name	Control-total-reads	Low-TM-total-reads	Control-count	Low-TM-count	Control-TPM	Low-TM-TPM	log2(FC)	p-value	GeneID	Control_count	Low-TM_count	Control_rpkm	Low-TM_rpkm	log2 Ratio(Low-TM/Control)	Pvalue	FDR	significant	asso_sign	geneLength	Nr-ID	Nr-Score	Nr-Evalue	Nr-annotation	Swissprot-ID	Swissprot-Score	Swissprot-Evalue	Swissprot-annotation	KOG-Protein-or-Domain	KOG-Score	KOG-Evalue	KOG-ID	KOG-Function-Description	KO-ID	KEGG-Evalue	KEGG-Score	KEGG-Gene	Pathway	GO-BiologicalProcess	GO-MolecularFunction	GO-CellularComponent
Control-Low-TM	miR-122-x	5204017	7386958	32	291	6.1491	39.3938	2.67952	5.00063e-36	Unigene0000020	2060	4061	3.3163	6.7987	1.03568	2.06627e-131	8.72857e-130	yes	UP-UP	10847	gi|985394787|acc|XP_015364809.1|	134	4e-29	PREDICTED: zinc finger protein 358-like isoform X2 [Diuraphis noxia]	sp|Q9W0K7|BAB1_DROME	122	3e-26	Protein bric-a-brac 1 OS=Drosophila melanogaster GN=bab1 PE=2 SV=2	Hs4503495	84	2e-15	KOG1721	FOG: Zn-finger	--	--	--	--	--	-	-	-
Control-Low-TM	miR-122-x	5204017	7386958	32	291	6.1491	39.3938	2.67952	5.00063e-36	Unigene0000071	277	246	1.3013	1.2018	-0.114757	0.38798	0.54787	no	UP-no	3717	gi|957853901|acc|XP_014676788.1|	312	2e-91	PREDICTED: protein artemis-like, partial [Priapulus caudatus]	sp|Q5R6Z9|DCR1C_PONAB	284	1e-80	Protein artemis OS=Pongo abelii GN=DCLRE1C PE=2 SV=1	Hs11968041	172	4e-44	KOG1361	Predicted hydrolase involved in interstrand cross-link repair	K10887//DNA cross-link repair 1C protein [EC:3.1.-.-]	3e-84	286	bfo:BRAFLDRAFT_215154	ko03450//Non-homologous end-joining//Replication and repair//Genetic Information Processing	GO:0034655//nucleobase-containing compound catabolic process;GO:0044270//cellular nitrogen compound catabolic process;GO:0046483//heterocycle metabolic process;GO:0009056//catabolic process;GO:0044238//primary metabolic process;GO:0043170//macromolecule metabolic process;GO:0009987//cellular process;GO:0034641//cellular nitrogen compound metabolic process;GO:0044260//cellular macromolecule metabo…	GO:0004536//deoxyribonuclease activity;GO:0004520//endodeoxyribonuclease activity;GO:0016788//hydrolase activity, acting on ester bonds;GO:0004518//nuclease activity;GO:0004527//exonuclease activity;GO:0016787//hydrolase activity;GO:0004519//endonuclease activity;GO:0003824//catalytic activity	-
Control-Low-TM	miR-122-x	5204017	7386958	32	291	6.1491	39.3938	2.67952	5.00063e-36	Unigene0000153	215	620	1.0525	3.1564	1.58446	6.33927e-48	9.67379e-47	yes	UP-UP	3567	gi|342326412|acc|AEL23121.1|	79	2e-13	EF-Tu d2 protein, partial [Cherax quadricarinatus]	--	--	--	--	--	--	--	--	--	--	--	--	--	--	-	-	-
Control-Low-TM	miR-122-x	5204017	7386958	32	291	6.1491	39.3938	2.67952	5.00063e-36	Unigene0000305	799	503	6.8562	4.4886	-0.611144	3.16869e-13	2.01714e-12	no	UP-no	2035	gi|646723726|acc|KDR24239.1|	131	1e-30	MRG-binding protein [Zootermopsis nevadensis]	sp|Q9DAT2|MRGBP_MOUSE	103	2e-23	MRG/MORF4L-binding protein OS=Mus musculus GN=Mrgbp PE=2 SV=2	7303988	116	1e-28	KOG4051	Uncharacterized conserved protein	K11343//MRG-binding protein	3e-34	140	isc:IscW_ISCW022726	--	GO:0060255//regulation of macromolecule metabolic process;GO:0050789//regulation of biological process;GO:0019222//regulation of metabolic process;GO:0010468//regulation of gene expression;GO:0065007//biological regulation	-	GO:1902562//H4 histone acetyltransferase complex;GO:0044464//cell part;GO:0043234//protein complex;GO:0044424//intracellular part;GO:1902494//catalytic complex;GO:0043229//intracellular organelle;GO:0031981//nuclear lumen;GO:0005622//intracellular;GO:0005634//nucleus;GO:1990234//transferase complex;GO:0005654//nucleoplasm;GO:0044446//intracellular organelle part;GO:0043233//organelle lumen;GO:004…
Control-Low-TM	miR-122-x	5204017	7386958	32	291	6.1491	39.3938	2.67952	5.00063e-36	Unigene0000321	16602	18881	76.2915	90.2286	0.242062	2.47333e-21	2.10603e-20	no	UP-no	3800	gi|405968675|acc|EKC33724.1|	133	8e-29	EF-hand domain-containing protein D1 [Crassostrea gigas]	--	--	--	--	--	--	--	--	--	--	--	--	--	--	-	-	-
Control-Low-TM	miR-122-x	5204017	7386958	32	291	6.1491	39.3938	2.67952	5.00063e-36	Unigene0000344	760	1573	1.0626	2.2872	1.10598	1.29328e-64	2.56953e-63	yes	UP-UP	12489	gi|755878863|acc|XP_011293076.1|	186	2e-43	PREDICTED: A-kinase anchor protein 9 [Musca domestica]	sp|Q99996|AKAP9_HUMAN	108	2e-21	A-kinase anchor protein 9 OS=Homo sapiens GN=AKAP9 PE=1 SV=3	CE27208	54.3	5e-06	KOG1836	Extracellular matrix glycoprotein Laminin subunits alpha and gamma	--	--	--	--	--	-	-	-
Control-Low-TM	miR-122-x	5204017	7386958	32	291	6.1491	39.3938	2.67952	5.00063e-36	Unigene0000391	424	511	1.574	1.9727	0.325736	0.000785637	0.00247859	no	UP-no	4704	gi|942317321|acc|JAN40593.1|	233	8e-61	Inactive serine/threonine-protein kinase TEX14 [Daphnia magna]	sp|Q8IWB6|TEX14_HUMAN	191	1e-47	Inactive serine/threonine-protein kinase TEX14 OS=Homo sapiens GN=TEX14 PE=1 SV=2	At2g42630	86.3	4e-17	KOG0192	Tyrosine kinase specific for activated (GTP-bound) p21cdc42Hs	K17540//inactive serine/threonine-protein kinase TEX14	1e-52	209	crg:105342003	--	-	-	-
Control-Low-TM	miR-122-x	5204017	7386958	32	291	6.1491	39.3938	2.67952	5.00063e-36	Unigene0000440	3249	2753	13.3777	11.788	-0.182511	1.86158e-05	7.2292e-05	no	UP-no	4241	gi|409093573|acc|AFV09848.1|	371	8e-116	RAS-like protein, partial [Procambarus clarkii]	sp|O14807|RASM_HUMAN	263	2e-78	Ras-related protein M-Ras OS=Homo sapiens GN=MRAS PE=1 SV=2	CE00958	264	1e-79	KOG0395	Ras-related GTPase	K07831//Ras-related protein M-Ras	2e-95	311	ame:410415	--	GO:0044699//single-organism process;GO:0007165//signal transduction;GO:0044763//single-organism cellular process;GO:0009987//cellular process;GO:0050789//regulation of biological process;GO:0051179//localization;GO:0033036//macromolecule localization;GO:0051716//cellular response to stimulus;GO:0008104//protein localization;GO:0050794//regulation of cellular process;GO:0050896//response to stimul…	GO:1901363//heterocyclic compound binding;GO:0032550//purine ribonucleoside binding;GO:0005488//binding;GO:0097159//organic cyclic compound binding;GO:0001883//purine nucleoside binding;GO:0097367//carbohydrate derivative binding;GO:0001882//nucleoside binding;GO:0032549//ribonucleoside binding;GO:0036094//small molecule binding	GO:0005623//cell;GO:0044464//cell part
Control-Low-TM	miR-122-x	5204017	7386958	32	291	6.1491	39.3938	2.67952	5.00063e-36	Unigene0000812	863	1562	4.2776	8.0514	0.912438	5.71328e-47	8.60376e-46	no	UP-no	3523	gi|1004400136|acc|EFA04619.2|	283	9e-79	u-shaped [Tribolium castaneum]	sp|Q9VPQ6|USH_DROME	238	6e-63	Zinc finger protein ush OS=Drosophila melanogaster GN=ush PE=1 SV=2	Hs6912370	59.7	3e-08	KOG1721	FOG: Zn-finger	K17441//zinc finger protein ZFPM1	3e-78	284	tca:659918	--	GO:0044767//single-organism developmental process;GO:0048869//cellular developmental process;GO:0044707//single-multicellular organism process;GO:1903506//regulation of nucleic acid-templated transcription;GO:0030097//hemopoiesis;GO:0007275//multicellular organism development;GO:0065007//biological regulation;GO:0009653//anatomical structure morphogenesis;GO:0048523//negative regulation of cellul…	GO:0005515//protein binding;GO:0008134//transcription factor binding;GO:0005488//binding	-
Control-Low-TM	miR-122-x	5204017	7386958	32	291	6.1491	39.3938	2.67952	5.00063e-36	Unigene0000835	878	490	10.5012	6.0946	-0.784951	1.77821e-21	1.52328e-20	no	UP-no	1460	gi|972210737|acc|XP_015187766.1|	586	0	PREDICTED: flap endonuclease 1 [Polistes dominula]	sp|A7RRJ0|FEN1_NEMVE	584	0	Flap endonuclease 1 OS=Nematostella vectensis GN=FEN1 PE=3 SV=1	Hs4758356	530	0	KOG2519	5'-3' exonuclease	K04799//flap endonuclease-1 [EC:3.-.-.-]	0	584	nve:NEMVE_v1g201054	ko03030//DNA replication//Replication and repair//Genetic Information Processing;ko03410//Base excision repair//Replication and repair//Genetic Information Processing;ko03450//Non-homologous end-joining//Replication and repair//Genetic Information Processing	GO:0006807//nitrogen compound metabolic process;GO:0044710//single-organism metabolic process;GO:0044270//cellular nitrogen compound catabolic process;GO:0009987//cellular process;GO:0044248//cellular catabolic process;GO:0043170//macromolecule metabolic process;GO:0044763//single-organism cellular process;GO:0044699//single-organism process;GO:0046483//heterocycle metabolic process;GO:0044237//c…	GO:0004519//endonuclease activity;GO:0004518//nuclease activity;GO:0016888//endodeoxyribonuclease activity, producing 5'-phosphomonoesters;GO:1901363//heterocyclic compound binding;GO:0046872//metal ion binding;GO:0004527//exonuclease activity;GO:0016788//hydrolase activity, acting on ester bonds;GO:0016787//hydrolase activity;GO:0003824//catalytic activity;GO:0004520//endodeoxyribonuclease activ…	GO:0043232//intracellular non-membrane-bounded organelle;GO:0070013//intracellular organelle lumen;GO:0031974//membrane-enclosed lumen;GO:0005622//intracellular;GO:0043226//organelle;GO:0044446//intracellular organelle part;GO:0044428//nuclear part;GO:0043227//membrane-bounded organelle;GO:0044422//organelle part;GO:0044424//intracellular part;GO:0043229//intracellular organelle;GO:0043233//organ…
Control-Low-TM	miR-122-x	5204017	7386958	32	291	6.1491	39.3938	2.67952	5.00063e-36	Unigene0000897	16957	13472	98.7351	81.5753	-0.275431	1.21946e-25	1.17377e-24	no	UP-no	2999	--	--	--	--	sp|Q83034|POLG_RTSVA	87.8	4e-16	Genome polyprotein OS=Rice tungro spherical virus (strain A) PE=1 SV=1	--	--	--	--	--	--	--	--	--	--	-	-	-
Control-Low-TM	miR-122-x	5204017	7386958	32	291	6.1491	39.3938	2.67952	5.00063e-36	Unigene0001045	66	69	0.5182	0.5634	0.120651	0.731661	0.869769	no	UP-no	2224	--	--	--	--	--	--	--	--	--	--	--	--	--	--	--	--	--	--	-	-	-
Control-Low-TM	miR-122-x	5204017	7386958	32	291	6.1491	39.3938	2.67952	5.00063e-36	Unigene0001132	661	1092	3.7234	6.3968	0.78073	1.24365e-26	1.22629e-25	no	UP-no	3100	gi|646691599|acc|KDR07158.1|	387	5e-122	Phospholipid scramblase 2 [Zootermopsis nevadensis]	sp|Q3ZBG9|PLS2_BOVIN	320	7e-99	Phospholipid scramblase 2 OS=Bos taurus GN=PLSCR2 PE=2 SV=1	7294832_1	337	2e-102	KOG0621	Phospholipid scramblase	--	--	--	--	--	-	-	-
Control-Low-TM	miR-122-x	5204017	7386958	32	291	6.1491	39.3938	2.67952	5.00063e-36	Unigene0001220	340	165	1.2694	0.6406	-0.986651	3.12092e-13	1.98703e-12	no	UP-no	4677	gi|939234563|acc|XP_014245828.1|	61.2	3e-06	PREDICTED: collagen alpha-1(III) chain-like [Cimex lectularius]	--	--	--	--	--	--	--	--	--	--	--	--	--	--	-	-	-
Control-Low-TM	miR-122-x	5204017	7386958	32	291	6.1491	39.3938	2.67952	5.00063e-36	Unigene0001243	2445	4103	4.8484	8.4611	0.803337	1.8858e-84	4.80635e-83	no	UP-no	8806	gi|642918731|acc|XP_008191560.1|	931	0	PREDICTED: SH3 and multiple ankyrin repeat domains protein 3 isoform X2 [Tribolium castaneum]	sp|Q9BYB0|SHAN3_HUMAN	520	7e-150	SH3 and multiple ankyrin repeat domains protein 3 OS=Homo sapiens GN=SHANK3 PE=1 SV=3	Hs11968152_1	409	4e-123	KOG0504	FOG: Ankyrin repeat	K15009//SH3 and multiple ankyrin repeat domains protein	0	925	tca:658349	--	-	-	-
Control-Low-TM	miR-122-x	5204017	7386958	32	291	6.1491	39.3938	2.67952	5.00063e-36	Unigene0001332	1269	4790	12.0629	47.351	1.97282	0	0	yes	UP-UP	1837	--	--	--	--	--	--	--	--	--	--	--	--	--	K05030//calcium-activated chloride channel regulator 4	1e-05	55.1	mmu:229927	ko04972//Pancreatic secretion//Digestive system//Organismal Systems;ko04924//Renin secretion//Endocrine system//Organismal Systems	-	-	-
Control-Low-TM	miR-122-x	5204017	7386958	32	291	6.1491	39.3938	2.67952	5.00063e-36	Unigene0001358	6909	7166	19.5632	21.1011	0.109176	0.000597242	0.0019082	no	UP-no	6167	gi|759070641|acc|XP_011344902.1|	992	0	PREDICTED: protein transport protein Sec24A isoform X1 [Cerapachys biroi]	sp|O95487|SC24B_HUMAN	892	0	Protein transport protein Sec24B OS=Homo sapiens GN=SEC24B PE=1 SV=2	Hs5454046	890	0	KOG1985	Vesicle coat complex COPII, subunit SEC24/subunit SFB2	K14007//protein transport protein SEC24	0	982	nvi:100122827	ko04141//Protein processing in endoplasmic reticulum//Folding, sorting and degradation//Genetic Information Processing	GO:0006810//transport;GO:0051234//establishment of localization;GO:0051179//localization	-	-
Control-Low-TM	miR-122-x	5204017	7386958	32	291	6.1491	39.3938	2.67952	5.00063e-36	Unigene0001363	429	1100	2.2564	6.0167	1.41495	8.15551e-69	1.70422e-67	yes	UP-UP	3320	gi|327270780|acc|XP_003220166.1|	155	1e-35	PREDICTED: epithelial chloride channel protein [Anolis carolinensis]	sp|Q9UQC9|CLCA2_HUMAN	127	2e-28	Calcium-activated chloride channel regulator 2 OS=Homo sapiens GN=CLCA2 PE=1 SV=2	--	--	--	--	--	K05030//calcium-activated chloride channel regulator 4	1e-36	155	acs:100556776	--	-	-	-
Control-Low-TM	miR-122-x	5204017	7386958	32	291	6.1491	39.3938	2.67952	5.00063e-36	Unigene0001390	745	751	1.7797	1.8656	0.0680056	0.382753	0.544372	no	UP-no	7310	gi|646702562|acc|KDR11702.1|	251	2e-63	Remodeling and spacing factor 1 [Zootermopsis nevadensis]	sp|Q96T23|RSF1_HUMAN	142	3e-32	Remodeling and spacing factor 1 OS=Homo sapiens GN=RSF1 PE=1 SV=2	Hs22065176	77	3e-13	KOG0825	PHD Zn-finger protein	K11657//remodeling and spacing factor 1	3e-65	253	phu:Phum_PHUM269000	--	-	-	-
Control-Low-TM	miR-122-x	5204017	7386958	32	291	6.1491	39.3938	2.67952	5.00063e-36	Unigene0001500	386	708	1.3035	2.4863	0.93161	3.60102e-24	3.32322e-23	no	UP-no	5171	gi|954285196|acc|KRX76135.1|	64.7	9e-09	hypothetical protein T4E_12067, partial [Trichinella pseudospiralis]	--	--	--	--	--	--	--	--	--	--	--	--	--	--	-	-	-
Control-Low-TM	miR-122-x	5204017	7386958	32	291	6.1491	39.3938	2.67952	5.00063e-36	Unigene0001570	4	12	0.0768	0.2397	1.64205	0.0769294	0.147819	no	UP-no	909	--	--	--	--	--	--	--	--	--	--	--	--	--	--	--	--	--	--	-	-	-
Control-Low-TM	miR-122-x	5204017	7386958	32	291	6.1491	39.3938	2.67952	5.00063e-36	Unigene0001650	290	289	2.0135	2.0867	0.0515177	0.682066	0.831855	no	UP-no	2515	gi|829199083|acc|XP_001027755.2|	58.2	7e-06	ATP-dependent protease LA (LON) domain protein [Tetrahymena thermophila SB210]	--	--	--	--	Hs20546302	52	3e-06	KOG2177	Predicted E3 ubiquitin ligase	K12171//E3 ubiquitin-protein ligase SH3RF [EC:2.3.2.27]	4e-06	56.6	xla:432194	--	-	-	-
Control-Low-TM	miR-122-x	5204017	7386958	32	291	6.1491	39.3938	2.67952	5.00063e-36	Unigene0001719	48	6	0.8518	0.1107	-2.94386	6.04927e-09	3.08699e-08	yes	UP-DOWN	984	gi|926614768|acc|XP_013772441.1|	151	4e-37	PREDICTED: zinc finger protein 62 homolog [Limulus polyphemus]	sp|P17030|ZNF25_HUMAN	110	6e-26	Zinc finger protein 25 OS=Homo sapiens GN=ZNF25 PE=2 SV=2	Hs20471405	110	1e-26	KOG1721	FOG: Zn-finger	--	--	--	--	--	-	-	-
Control-Low-TM	miR-122-x	5204017	7386958	32	291	6.1491	39.3938	2.67952	5.00063e-36	Unigene0001783	7578	7078	13.2488	12.8687	-0.0419954	0.182971	0.303701	no	UP-no	9988	gi|516282895|acc|AGO81723.1|	2686	0	flightless-I [Litopenaeus vannamei]	sp|Q24020|FLII_DROME	1524	0	Protein flightless-1 OS=Drosophila melanogaster GN=fliI PE=2 SV=1	Hs4503743	1459	0	KOG0444	Cytoskeletal regulator Flightless-I (contains leucine-rich and gelsolin repeats)	--	--	--	--	--	GO:0009987//cellular process;GO:0044699//single-organism process;GO:0044763//single-organism cellular process;GO:0006996//organelle organization;GO:0016043//cellular component organization;GO:0007010//cytoskeleton organization;GO:0071840//cellular component organization or biogenesis;GO:0030029//actin filament-based process	GO:0005515//protein binding;GO:0005488//binding;GO:0008092//cytoskeletal protein binding	-
Control-Low-TM	miR-122-x	5204017	7386958	32	291	6.1491	39.3938	2.67952	5.00063e-36	Unigene0001813	9115	20694	8.6116	20.3318	1.23938	0	0	yes	UP-UP	18483	gi|942339027|acc|JAN51446.1|	347	9e-92	Microsomal triglyceride transfer protein large subunit [Daphnia magna]	sp|Q9U943|APLP_LOCMI	185	1e-44	Apolipophorins OS=Locusta migratoria PE=1 SV=2	7297541	212	2e-53	KOG4338	Predicted lipoprotein	--	--	--	--	--	-	-	-
Control-Low-TM	miR-122-x	5204017	7386958	32	291	6.1491	39.3938	2.67952	5.00063e-36	Unigene0001922	18479	10421	162.234	95.1432	-0.769907	3.44284e-182	2.25437e-180	no	UP-no	1989	gi|780000629|acc|XP_011680012.1|	96.7	6e-18	PREDICTED: ankyrin repeat domain-containing protein 50-like [Strongylocentrotus purpuratus]	sp|Q3ZBX7|ANKR1_BOVIN	87.8	2e-17	Ankyrin repeat domain-containing protein 1 OS=Bos taurus GN=ANKRD1 PE=2 SV=1	Hs7656961	83.2	7e-17	KOG0504	FOG: Ankyrin repeat	--	--	--	--	--	-	-	-
Control-Low-TM	miR-122-x	5204017	7386958	32	291	6.1491	39.3938	2.67952	5.00063e-36	Unigene0001927	631	462	2.5174	1.9168	-0.393235	1.62671e-05	6.33861e-05	no	UP-no	4377	gi|662196773|acc|XP_008471433.1|	152	3e-36	PREDICTED: rho GTPase-activating protein 11B-like [Diaphorina citri]	sp|Q6P4F7|RHGBA_HUMAN	122	1e-26	Rho GTPase-activating protein 11A OS=Homo sapiens GN=ARHGAP11A PE=1 SV=2	Hs7661858	122	2e-27	KOG2710	Rho GTPase-activating protein	--	--	--	--	--	-	-	-
Control-Low-TM	miR-122-x	5204017	7386958	32	291	6.1491	39.3938	2.67952	5.00063e-36	Unigene0002037	204575	125985	713.04	456.651	-0.642893	7.62503e-204	5.79432e-202	no	UP-no	5010	gi|499002174|acc|XP_004534773.1|	211	3e-59	PREDICTED: cofilin/actin-depolymerizing factor homolog [Ceratitis capitata]	sp|P45594|CADF_DROME	209	5e-60	Cofilin/actin-depolymerizing factor homolog OS=Drosophila melanogaster GN=tsr PE=2 SV=1	7291724	209	7e-61	KOG1735	Actin depolymerizing factor	K05765//cofilin	2e-60	213	dvi:Dvir_GJ21900	--	GO:0030182//neuron differentiation;GO:0022607//cellular component assembly;GO:0007281//germ cell development;GO:0022412//cellular process involved in reproduction in multicellular organism;GO:0007015//actin filament organization;GO:0006996//organelle organization;GO:0030036//actin cytoskeleton organization;GO:0030855//epithelial cell differentiation;GO:1902589//single-organism organelle organizat…	GO:0005515//protein binding;GO:0008092//cytoskeletal protein binding;GO:0005488//binding	GO:0043233//organelle lumen;GO:0032991//macromolecular complex;GO:0044422//organelle part;GO:0031974//membrane-enclosed lumen;GO:0005634//nucleus;GO:0070013//intracellular organelle lumen;GO:0044428//nuclear part;GO:0043229//intracellular organelle;GO:0044464//cell part;GO:0043234//protein complex;GO:0043231//intracellular membrane-bounded organelle;GO:0043228//non-membrane-bounded organelle;GO:0…
Control-Low-TM	miR-122-x	5204017	7386958	32	291	6.1491	39.3938	2.67952	5.00063e-36	Unigene0002042	15601	15805	35.2566	37.1438	0.0752281	0.00399607	0.0109878	no	UP-no	7727	gi|145974737|acc|ABQ00072.1|	1253	0	PL10A [Fenneropenaeus chinensis]	sp|Q62095|DDX3Y_MOUSE	756	0	ATP-dependent RNA helicase DDX3Y OS=Mus musculus GN=Ddx3y PE=1 SV=2	Hs13514813	747	0	KOG0335	ATP-dependent RNA helicase	K11594//ATP-dependent RNA helicase DDX3X [EC:3.6.4.13]	0	767	amj:102564422	ko04622//RIG-I-like receptor signaling pathway//Immune system//Organismal Systems	-	GO:0001883//purine nucleoside binding;GO:0017111//nucleoside-triphosphatase activity;GO:0005488//binding;GO:0032549//ribonucleoside binding;GO:0003824//catalytic activity;GO:0001882//nucleoside binding;GO:1901363//heterocyclic compound binding;GO:0016462//pyrophosphatase activity;GO:0016787//hydrolase activity;GO:0016818//hydrolase activity, acting on acid anhydrides, in phosphorus-containing anh…	-
Control-Low-TM	miR-122-x	5204017	7386958	32	291	6.1491	39.3938	2.67952	5.00063e-36	Unigene0002066	451	85	3.3456	0.6557	-2.35116	7.70846e-57	1.36672e-55	yes	UP-DOWN	2354	gi|646713263|acc|KDR17682.1|	342	5e-107	Cytoplasmic dynein 2 light intermediate chain 1 [Zootermopsis nevadensis]	sp|Q7SXY4|DC2L1_DANRE	270	3e-81	Cytoplasmic dynein 2 light intermediate chain 1 OS=Danio rerio GN=dync2li1 PE=2 SV=1	Hs7706300	254	4e-76	KOG3929	Uncharacterized conserved protein	K10417//dynein light intermediate chain 2, cytosolic	5e-84	280	xma:102232620	--	-	-	-
Control-Low-TM	miR-122-x	5204017	7386958	32	291	6.1491	39.3938	2.67952	5.00063e-36	Unigene0002166	397	1192	2.2356	6.9804	1.64265	2.17679e-92	6.13658e-91	yes	UP-UP	3101	gi|942361425|acc|JAN62642.1|	946	0	Sushi, von Willebrand factor type A, EGF and pentraxin domain containing 1, mRNA protein [Daphnia magna]	sp|P0C6B8|SVEP1_RAT	692	0	Sushi, von Willebrand factor type A, EGF and pentraxin domain-containing protein 1 OS=Rattus norvegicus GN=Svep1 PE=1 SV=1	Hs21361989	493	6e-153	KOG1217	Fibrillins and related proteins containing Ca2+-binding EGF-like domains	K17495//CUB and sushi domain-containing protein	0	787	lgi:LOTGIDRAFT_233055	--	-	-	-
Control-Low-TM	miR-122-x	5204017	7386958	32	291	6.1491	39.3938	2.67952	5.00063e-36	Unigene0002223	34	77	0.2165	0.5099	1.23585	2.44717e-05	9.39957e-05	yes	UP-UP	2742	gi|1046532236|acc|OCK30919.1|	59.7	1e-06	zinc finger protein [Taenia saginata]	sp|A6NM28|ZFP92_HUMAN	56.2	7e-07	Zinc finger protein 92 homolog OS=Homo sapiens GN=ZFP92 PE=2 SV=3	Hs17486486	55.8	2e-07	KOG1721	FOG: Zn-finger	K09228//KRAB domain-containing zinc finger protein	2e-06	57	ggo:101149429	--	-	-	-
Control-Low-TM	miR-122-x	5204017	7386958	32	291	6.1491	39.3938	2.67952	5.00063e-36	Unigene0002324	2930	4718	4.7581	7.9677	0.743778	2.29483e-81	5.64957e-80	no	UP-no	10753	gi|646711133|acc|KDR16432.1|	499	1e-152	Synaptotagmin-like protein 4 [Zootermopsis nevadensis]	sp|Q8TDW5|SYTL5_HUMAN	293	2e-81	Synaptotagmin-like protein 5 OS=Homo sapiens GN=SYTL5 PE=1 SV=1	7299927	450	5e-136	KOG1028	Ca2+-dependent phospholipid-binding protein Synaptotagmin, required for synaptic vesicle and secretory granule exocytosis	K17598//synaptotagmin-like protein	1e-151	535	tca:664073	--	GO:0065008//regulation of biological quality;GO:0044085//cellular component biogenesis;GO:0030029//actin filament-based process;GO:0032501//multicellular organismal process;GO:0032535//regulation of cellular component size;GO:0022607//cellular component assembly;GO:0007435//salivary gland morphogenesis;GO:0048638//regulation of developmental growth;GO:0048598//embryonic morphogenesis;GO:0022612//…	-	GO:0005737//cytoplasm;GO:0044444//cytoplasmic part;GO:0016023//cytoplasmic, membrane-bounded vesicle;GO:0043227//membrane-bounded organelle;GO:0031982//vesicle;GO:0043229//intracellular organelle;GO:0044464//cell part;GO:0005623//cell;GO:0044424//intracellular part;GO:0031988//membrane-bounded vesicle;GO:0043226//organelle;GO:0043231//intracellular membrane-bounded organelle;GO:0005622//intracell…
Control-Low-TM	miR-122-x	5204017	7386958	32	291	6.1491	39.3938	2.67952	5.00063e-36	Unigene0002398	687	348	6.0103	3.1661	-0.92473	2.02769e-22	1.78679e-21	no	UP-no	1996	gi|646714658|acc|KDR18548.1|	249	2e-74	Uridine diphosphate glucose pyrophosphatase [Zootermopsis nevadensis]	sp|Q05B60|NUD14_BOVIN	189	8e-54	Uridine diphosphate glucose pyrophosphatase OS=Bos taurus GN=NUDT14 PE=2 SV=1	7301558_2	225	1e-65	KOG4432	Uncharacterized NUDIX family hydrolase	K08077//UDP-sugar diphosphatase [EC:3.6.1.45]	3e-75	248	bmor:101741144	--	-	GO:0003824//catalytic activity;GO:0016787//hydrolase activity	-
Control-Low-TM	miR-122-x	5204017	7386958	32	291	6.1491	39.3938	2.67952	5.00063e-36	Unigene0002448	65	519	0.1647	1.3673	3.05342	1.34687e-90	3.72305e-89	yes	UP-UP	6893	gi|942318301|acc|JAN41083.1|	162	6e-42	RING finger protein [Daphnia magna]	sp|Q9H0F5|RNF38_HUMAN	134	8e-34	E3 ubiquitin-protein ligase RNF38 OS=Homo sapiens GN=RNF38 PE=1 SV=4	Hs21918875	134	3e-34	KOG0800	FOG: Predicted E3 ubiquitin ligase	K19041//E3 ubiquitin-protein ligase RNF38/44 [EC:2.3.2.27]	2e-41	158	hst:105180826	--	-	-	-
Control-Low-TM	miR-122-x	5204017	7386958	32	291	6.1491	39.3938	2.67952	5.00063e-36	Unigene0002514	91	122	0.666	0.9285	0.47938	0.0202644	0.0472959	no	UP-no	2386	gi|357609047|acc|EHJ66268.1|	65.9	3e-13	putative guanylate cyclase [Danaus plexippus]	--	--	--	--	--	--	--	--	--	--	--	--	--	--	-	-	-
Control-Low-TM	miR-122-x	5204017	7386958	32	291	6.1491	39.3938	2.67952	5.00063e-36	Unigene0002550	670	628	4.2872	4.1789	-0.0369125	0.666827	0.820427	no	UP-no	2729	gi|646703302|acc|KDR12063.1|	387	4e-117	SH3 domain-binding protein 5-like [Zootermopsis nevadensis]	sp|Q5U584|3BP5L_XENLA	249	2e-72	SH3 domain-binding protein 5-like OS=Xenopus laevis GN=sh3bp5l PE=2 SV=1	7303108	211	1e-58	KOG2008	BTK-associated SH3-domain binding protein SAB	--	--	--	--	--	-	-	-
Control-Low-TM	miR-122-x	5204017	7386958	32	291	6.1491	39.3938	2.67952	5.00063e-36	Unigene0002576	533	907	0.9944	1.7597	0.823431	1.03809e-24	9.74376e-24	no	UP-no	9360	gi|951551977|acc|XP_014475684.1|	246	6e-62	PREDICTED: serine-rich adhesin for platelets-like isoform X1 [Dinoponera quadriceps]	--	--	--	--	Hs6912632	53.9	5e-06	KOG1721	FOG: Zn-finger	--	--	--	--	--	-	-	-
Control-Low-TM	miR-122-x	5204017	7386958	32	291	6.1491	39.3938	2.67952	5.00063e-36	Unigene0002666	967	743	21.2402	16.9717	-0.323666	1.11178e-05	4.41299e-05	no	UP-no	795	gi|646715392|acc|KDR19023.1|	102	6e-23	Ankyrin repeat domain-containing protein 56, partial [Zootermopsis nevadensis]	sp|Q6NRK3|SWAHB_XENLA	63.5	4e-10	Ankyrin repeat domain-containing protein SOWAHB OS=Xenopus laevis GN=sowahb PE=2 SV=1	7294557	73.2	4e-14	KOG0504	FOG: Ankyrin repeat	--	--	--	--	--	-	-	-
Control-Low-TM	miR-122-x	5204017	7386958	32	291	6.1491	39.3938	2.67952	5.00063e-36	Unigene0002839	8	23	0.194	0.5801	1.58024	0.0107331	0.0269435	yes	UP-UP	720	gi|342326382|acc|AEL23106.1|	116	1e-27	hnRNP protein, partial [Cherax quadricarinatus]	sp|Q8VE97|SRSF4_MOUSE	107	2e-25	Serine/arginine-rich splicing factor 4 OS=Mus musculus GN=Srsf4 PE=2 SV=1	Hs21361282	107	3e-26	KOG0106	Alternative splicing factor SRp55/B52/SRp75 (RRM superfamily)	K12893//splicing factor, arginine/serine-rich 4/5/6	2e-27	114	lcm:102363480	ko03040//Spliceosome//Transcription//Genetic Information Processing	GO:0097659//nucleic acid-templated transcription;GO:0006351//transcription, DNA-templated;GO:0071705//nitrogen compound transport;GO:0009892//negative regulation of metabolic process;GO:0065007//biological regulation;GO:0090304//nucleic acid metabolic process;GO:0000398//mRNA splicing, via spliceosome;GO:0009058//biosynthetic process;GO:0044271//cellular nitrogen compound biosynthetic process;GO:…	GO:0005488//binding;GO:0003676//nucleic acid binding;GO:0003723//RNA binding;GO:1901363//heterocyclic compound binding;GO:0097159//organic cyclic compound binding;GO:0036094//small molecule binding	GO:0005623//cell;GO:0070013//intracellular organelle lumen;GO:0043233//organelle lumen;GO:0044464//cell part;GO:0031981//nuclear lumen;GO:0005634//nucleus;GO:0044428//nuclear part;GO:0043226//organelle;GO:0044422//organelle part;GO:0005622//intracellular;GO:0043229//intracellular organelle;GO:0044446//intracellular organelle part;GO:0043231//intracellular membrane-bounded organelle;GO:0043227//me…
Control-Low-TM	miR-122-x	5204017	7386958	32	291	6.1491	39.3938	2.67952	5.00063e-36	Unigene0002917	387	930	0.9545	2.3854	1.32141	1.96455e-53	3.29186e-52	yes	UP-UP	7080	gi|665815005|acc|XP_008556139.1|	63.2	1e-06	PREDICTED: msx2-interacting protein isoform X2 [Microplitis demolitor]	--	--	--	--	7295327	55.8	1e-06	KOG1472	Histone acetyltransferase SAGA/ADA, catalytic subunit PCAF/GCN5 and related proteins	--	--	--	--	--	-	-	-
Control-Low-TM	miR-122-x	5204017	7386958	32	291	6.1491	39.3938	2.67952	5.00063e-36	Unigene0003209	95	383	0.29	1.2157	2.06766	1.49141e-43	2.11452e-42	yes	UP-UP	5721	gi|270012557|acc|EFA09005.1|	246	3e-71	Protein yippee-like CG15309 [Tribolium castaneum]	sp|Q5RDN9|YPEL2_PONAB	239	8e-71	Protein yippee-like 2 OS=Pongo abelii GN=YPEL2 PE=3 SV=1	Hs22066114	239	1e-71	KOG3399	Predicted Yippee-type zinc-binding protein	--	--	--	--	--	-	-	GO:0044424//intracellular part;GO:0043231//intracellular membrane-bounded organelle;GO:0043229//intracellular organelle;GO:0043227//membrane-bounded organelle;GO:0044464//cell part;GO:0005623//cell;GO:0005622//intracellular;GO:0043226//organelle
Control-Low-TM	miR-122-x	5204017	7386958	32	291	6.1491	39.3938	2.67952	5.00063e-36	Unigene0003219	5584	9214	21.4683	36.8387	0.779014	9.56868e-136	4.2606e-134	no	UP-no	4542	gi|383847213|acc|XP_003699249.1|	157	1e-36	PREDICTED: protein bunched, class 2/F/G isoform isoform X1 [Megachile rotundata]	sp|Q24523|BUN2_DROME	115	2e-24	Protein bunched, class 2/F/G isoform OS=Drosophila melanogaster GN=bun PE=2 SV=4	Hs5174729	94.7	5e-21	KOG4797	Transcriptional regulator	--	--	--	--	--	-	-	-
Control-Low-TM	miR-122-x	5204017	7386958	32	291	6.1491	39.3938	2.67952	5.00063e-36	Unigene0003271	35	227	0.1734	1.1697	2.75396	1.614e-36	1.99148e-35	yes	UP-UP	3524	gi|942345519|acc|JAN54691.1|	1062	0	Sodium bicarbonate transporter protein 11 [Daphnia magna]	sp|Q8NBS3|S4A11_HUMAN	686	0	Sodium bicarbonate transporter-like protein 11 OS=Homo sapiens GN=SLC4A11 PE=1 SV=2	CE28476	813	0	KOG1172	Na+-independent Cl/HCO3 exchanger AE1 and related transporters (SLC4 family)	K13862//solute carrier family 4 (sodium borate transporter), member 11	0	991	isc:IscW_ISCW009278	--	GO:0006810//transport;GO:0006811//ion transport;GO:0006820//anion transport;GO:0051179//localization;GO:0044765//single-organism transport;GO:0044699//single-organism process;GO:1902578//single-organism localization;GO:0051234//establishment of localization	GO:0022891//substrate-specific transmembrane transporter activity;GO:0022892//substrate-specific transporter activity;GO:0008509//anion transmembrane transporter activity;GO:0022804//active transmembrane transporter activity;GO:0099516//ion antiporter activity;GO:0015291//secondary active transmembrane transporter activity;GO:0015297//antiporter activity;GO:0005215//transporter activity;GO:001530…	GO:0016020//membrane;GO:0031224//intrinsic component of membrane;GO:0044425//membrane part
Control-Low-TM	miR-122-x	5204017	7386958	32	291	6.1491	39.3938	2.67952	5.00063e-36	Unigene0003273	88	46	0.6147	0.3341	-0.879603	0.000949284	0.00296355	no	UP-no	2500	gi|815927323|acc|XP_012248196.1|	234	6e-64	PREDICTED: ABC transporter B family member 4-like [Bombus impatiens]	sp|P28246|BCR_ECOLI	785	0	Bicyclomycin resistance protein OS=Escherichia coli (strain K12) GN=bcr PE=1 SV=4	SPAC1348.05	88.6	9e-18	KOG0255	Synaptic vesicle transporter SVOP and related transporters (major facilitator superfamily)	--	--	--	--	--	-	GO:0016462//pyrophosphatase activity;GO:0016817//hydrolase activity, acting on acid anhydrides;GO:0016818//hydrolase activity, acting on acid anhydrides, in phosphorus-containing anhydrides;GO:0097367//carbohydrate derivative binding;GO:0036094//small molecule binding;GO:0032549//ribonucleoside binding;GO:0003824//catalytic activity;GO:0016787//hydrolase activity;GO:0005488//binding;GO:0097159//o…	-
Control-Low-TM	miR-122-x	5204017	7386958	32	291	6.1491	39.3938	2.67952	5.00063e-36	Unigene0003299	11	143	0.0454	0.6136	3.75653	1.20747e-31	1.34266e-30	yes	UP-UP	4232	--	--	--	--	sp|Q8ILR9|YPF17_PLAF7	58.2	7e-07	Protein PF14_0175 OS=Plasmodium falciparum (isolate 3D7) GN=PF14_0175 PE=3 SV=1	--	--	--	--	--	--	--	--	--	--	-	-	-
Control-Low-TM	miR-122-x	5204017	7386958	32	291	6.1491	39.3938	2.67952	5.00063e-36	Unigene0003326	3576	4019	7.7658	9.0763	0.22497	7.66495e-09	3.88501e-08	no	UP-no	8041	gi|665793628|acc|XP_008544470.1|	1471	0	PREDICTED: E3 ubiquitin-protein ligase HUWE1 isoform X1 [Microplitis demolitor]	sp|Q7Z6Z7|HUWE1_HUMAN	1004	0	E3 ubiquitin-protein ligase HUWE1 OS=Homo sapiens GN=HUWE1 PE=1 SV=3	7293111	776	0	KOG0939	E3 ubiquitin-protein ligase/Putative upstream regulatory element binding protein	K10592//E3 ubiquitin-protein ligase HUWE1 [EC:2.3.2.26]	0	1474	hst:105182813	ko04120//Ubiquitin mediated proteolysis//Folding, sorting and degradation//Genetic Information Processing	-	-	-
Control-Low-TM	miR-122-x	5204017	7386958	32	291	6.1491	39.3938	2.67952	5.00063e-36	Unigene0003359	22	101	0.2335	1.115	2.25555	4.1268e-14	2.72694e-13	yes	UP-UP	1645	gi|939273155|acc|XP_014256894.1|	230	2e-66	PREDICTED: midnolin-B [Cimex lectularius]	sp|Q7ZWX9|MIDNB_XENLA	155	6e-40	Midnolin-B OS=Xenopus laevis GN=midn-b PE=2 SV=1	--	--	--	--	--	--	--	--	--	--	-	-	-
Control-Low-TM	miR-122-x	5204017	7386958	32	291	6.1491	39.3938	2.67952	5.00063e-36	Unigene0003375	79	60	0.8266	0.6528	-0.340548	0.176027	0.296695	no	UP-no	1669	gi|646703821|acc|KDR12294.1|	261	3e-79	Josephin-1 [Zootermopsis nevadensis]	sp|Q5R739|JOS1_PONAB	208	8e-62	Josephin-1 OS=Pongo abelii GN=JOSD1 PE=2 SV=1	Hs7661888	208	1e-62	KOG2934	Uncharacterized conserved protein, contains Josephin domain	K15235//josephin [EC:3.4.19.12]	9e-76	248	pxy:105391029	--	GO:0008152//metabolic process;GO:0043170//macromolecule metabolic process;GO:0071704//organic substance metabolic process;GO:0019538//protein metabolic process;GO:0044238//primary metabolic process	GO:0016787//hydrolase activity;GO:0008233//peptidase activity;GO:0008238//exopeptidase activity;GO:0003824//catalytic activity;GO:0070011//peptidase activity, acting on L-amino acid peptides	-
Control-Low-TM	miR-122-x	5204017	7386958	32	291	6.1491	39.3938	2.67952	5.00063e-36	Unigene0003416	32127	43268	133.924	187.568	0.485999	3.679e-99	1.11253e-97	no	UP-no	4189	gi|926636069|acc|XP_013783953.1|	1397	0	PREDICTED: cytosolic 10-formyltetrahydrofolate dehydrogenase-like [Limulus polyphemus]	sp|Q6GNL7|AL1L1_XENLA	1288	0	Cytosolic 10-formyltetrahydrofolate dehydrogenase OS=Xenopus laevis GN=aldh1l1 PE=2 SV=1	HsM7110595	1224	0	KOG2452	Formyltetrahydrofolate dehydrogenase	K00289//formyltetrahydrofolate dehydrogenase [EC:1.5.1.6]	0	1315	spu:579576	ko00670//One carbon pool by folate//Metabolism of cofactors and vitamins//Metabolism	GO:0019752//carboxylic acid metabolic process;GO:0044267//cellular protein metabolic process;GO:0043043//peptide biosynthetic process;GO:1901566//organonitrogen compound biosynthetic process;GO:0006760//folic acid-containing compound metabolic process;GO:0008033//tRNA processing;GO:1901576//organic substance biosynthetic process;GO:0006412//translation;GO:0034645//cellular macromolecule biosynthe…	GO:0016491//oxidoreductase activity;GO:0016742//hydroxymethyl-, formyl- and related transferase activity;GO:0016741//transferase activity, transferring one-carbon groups;GO:0016645//oxidoreductase activity, acting on the CH-NH group of donors;GO:0016646//oxidoreductase activity, acting on the CH-NH group of donors, NAD or NADP as acceptor;GO:0016740//transferase activity;GO:0016903//oxidoreductas…	GO:0044464//cell part;GO:0005623//cell;GO:0044424//intracellular part;GO:0005622//intracellular
Control-Low-TM	miR-122-x	5204017	7386958	32	291	6.1491	39.3938	2.67952	5.00063e-36	Unigene0003565	592	192	1.8407	0.6208	-1.56805	2.2683e-43	3.20385e-42	yes	UP-DOWN	5616	gi|807197027|acc|AKC57283.1|	73.6	2e-10	polyprotein, partial [Bemisia tabaci]	sp|P13418|POLS_CRPVC	128	2e-28	Structural polyprotein OS=Cricket paralysis virus (isolate Teleogryllus commodus/Australia/CrPVVIC/1968) PE=1 SV=2	--	--	--	--	--	--	--	--	--	--	-	-	-
Control-Low-TM	miR-122-x	5204017	7386958	32	291	6.1491	39.3938	2.67952	5.00063e-36	Unigene0003606	624	686	4.4584	5.0971	0.193151	0.0213532	0.0496458	no	UP-no	2444	gi|575878407|acc|AHH02606.1|	386	5e-124	Broad complex [Callinectes sapidus]	sp|Q7KRI2|LOLAL_DROME	122	1e-30	Longitudinals lacking protein-like OS=Drosophila melanogaster GN=lolal PE=1 SV=1	7299111	73.9	5e-13	KOG1721	FOG: Zn-finger	K02174//broad	3e-35	147	phu:Phum_PHUM258420	ko04320//Dorso-ventral axis formation//Development//Organismal Systems	-	GO:0043169//cation binding;GO:0005488//binding;GO:0097159//organic cyclic compound binding;GO:0043167//ion binding	GO:0043231//intracellular membrane-bounded organelle;GO:0044424//intracellular part;GO:0044464//cell part;GO:0005623//cell;GO:0043226//organelle;GO:0005622//intracellular;GO:0043227//membrane-bounded organelle;GO:0043229//intracellular organelle
Control-Low-TM	miR-122-x	5204017	7386958	32	291	6.1491	39.3938	2.67952	5.00063e-36	Unigene0003743	877	1669	1.5989	3.1644	0.984852	2.52474e-56	4.45148e-55	no	UP-no	9578	gi|646707626|acc|KDR14306.1|	155	4e-35	INO80 complex subunit D [Zootermopsis nevadensis]	sp|A1L1F6|I80DB_DANRE	107	1e-21	INO80 complex subunit D-B OS=Danio rerio GN=ino80db PE=2 SV=1	--	--	--	--	--	K11668//INO80 complex subunit D	3e-30	138	crg:105326345	--	-	-	-
Control-Low-TM	miR-122-x	5204017	7386958	32	291	6.1491	39.3938	2.67952	5.00063e-36	Unigene0003755	213	216	1.0118	1.067	0.076636	0.632911	0.785645	no	UP-no	3676	gi|826421580|acc|XP_012525756.1|	621	0	PREDICTED: PHD finger protein 14 isoform X1 [Monomorium pharaonis]	sp|Q9D4H9|PHF14_MOUSE	442	1e-135	PHD finger protein 14 OS=Mus musculus GN=Phf14 PE=1 SV=1	7295705	508	1e-159	KOG0957	PHD finger protein	--	--	--	--	--	-	-	-
Control-Low-TM	miR-122-x	5204017	7386958	32	291	6.1491	39.3938	2.67952	5.00063e-36	Unigene0003767	220	113	1.4218	0.7594	-0.904787	5.65754e-08	2.72439e-07	no	UP-no	2702	--	--	--	--	--	--	--	--	--	--	--	--	--	--	--	--	--	--	-	-	-
Control-Low-TM	miR-122-x	5204017	7386958	32	291	6.1491	39.3938	2.67952	5.00063e-36	Unigene0003810	7201	9154	21.3562	28.2323	0.402692	6.35024e-40	8.44519e-39	no	UP-no	5888	gi|646699937|acc|KDR10316.1|	1789	0	Regulator of nonsense transcripts 1 [Zootermopsis nevadensis]	sp|Q92900|RENT1_HUMAN	1536	0	Regulator of nonsense transcripts 1 OS=Homo sapiens GN=UPF1 PE=1 SV=2	Hs18375673	1544	0	KOG1802	RNA helicase nonsense mRNA reducing factor (pNORF1)	K14326//regulator of nonsense transcripts 1 [EC:3.6.4.-]	0	1755	aec:105154333	ko03013//RNA transport//Translation//Genetic Information Processing;ko03015//mRNA surveillance pathway//Translation//Genetic Information Processing	GO:0046700//heterocycle catabolic process;GO:0044265//cellular macromolecule catabolic process;GO:1901360//organic cyclic compound metabolic process;GO:1901575//organic substance catabolic process;GO:0016071//mRNA metabolic process;GO:0046483//heterocycle metabolic process;GO:0044237//cellular metabolic process;GO:0044238//primary metabolic process;GO:0009056//catabolic process;GO:0044260//cellul…	GO:0003676//nucleic acid binding;GO:0097367//carbohydrate derivative binding;GO:0016817//hydrolase activity, acting on acid anhydrides;GO:0016818//hydrolase activity, acting on acid anhydrides, in phosphorus-containing anhydrides;GO:0043169//cation binding;GO:0001882//nucleoside binding;GO:0032550//purine ribonucleoside binding;GO:0032549//ribonucleoside binding;GO:0005488//binding;GO:0046914//tr…	GO:0005623//cell;GO:0044464//cell part;GO:0005622//intracellular;GO:0044424//intracellular part
Control-Low-TM	miR-122-x	5204017	7386958	32	291	6.1491	39.3938	2.67952	5.00063e-36	Unigene0003863	7	14	0.243	0.5054	1.05647	0.18948	0.312464	no	UP-no	503	gi|125901787|acc|ABN58714.1|	65.5	1e-09	pol-like protein [Biomphalaria glabrata]	--	--	--	--	CE17079	46.6	4e-06	KOG1075	FOG: Reverse transcriptase	K04911//potassium voltage-gated channel Eag-related subfamily H member 8	4e-08	57.8	api:100568954	--	-	-	-
Control-Low-TM	miR-122-x	5204017	7386958	32	291	6.1491	39.3938	2.67952	5.00063e-36	Unigene0003949	8796	6832	55.6513	44.9513	-0.308053	1.98652e-23	1.79585e-22	no	UP-no	2760	gi|646696832|acc|KDR08860.1|	190	3e-50	Tumor protein D54 [Zootermopsis nevadensis]	sp|O43399|TPD54_HUMAN	92.8	2e-19	Tumor protein D54 OS=Homo sapiens GN=TPD52L2 PE=1 SV=2	7302609	150	2e-38	KOG4010	Coiled-coil protein TPD52	--	--	--	--	--	-	-	-
Control-Low-TM	miR-122-x	5204017	7386958	32	291	6.1491	39.3938	2.67952	5.00063e-36	Unigene0004134	130313	177636	1051.06	1489.97	0.503428	9.33103e-126	3.69181e-124	no	UP-no	2165	gi|150375647|acc|YP_001315043.1|	634	0	cytochrome b [Litopenaeus vannamei]	sp|Q9MDZ9|CYB_DROSI	555	0	Cytochrome b OS=Drosophila simulans GN=mt:Cyt-b PE=3 SV=1	DmMi013	544	0	KOG4663	Cytochrome b	K00412//ubiquinol-cytochrome c reductase cytochrome b subunit	0	554	dsi:CYTB	ko00190//Oxidative phosphorylation//Energy metabolism//Metabolism	GO:0009987//cellular process;GO:0044237//cellular metabolic process;GO:0044699//single-organism process;GO:0008152//metabolic process;GO:0006091//generation of precursor metabolites and energy;GO:0044710//single-organism metabolic process;GO:0044763//single-organism cellular process;GO:0022900//electron transport chain;GO:0055114//oxidation-reduction process	GO:0003824//catalytic activity;GO:0043169//cation binding;GO:0043167//ion binding;GO:0005488//binding	GO:0043227//membrane-bounded organelle;GO:0005623//cell;GO:0043226//organelle;GO:0044424//intracellular part;GO:0031224//intrinsic component of membrane;GO:0005622//intracellular;GO:0044464//cell part;GO:0043231//intracellular membrane-bounded organelle;GO:0016020//membrane;GO:0044425//membrane part;GO:0043229//intracellular organelle
Control-Low-TM	miR-122-x	5204017	7386958	32	291	6.1491	39.3938	2.67952	5.00063e-36	Unigene0004178	510	679	2.7193	3.765	0.469415	6.06239e-08	2.90677e-07	no	UP-no	3275	gi|646721707|acc|KDR22963.1|	339	3e-99	WW domain-containing adapter protein with coiled-coil [Zootermopsis nevadensis]	sp|Q5U4Q0|WAC_XENTR	129	1e-29	WW domain-containing adapter protein with coiled-coil OS=Xenopus tropicalis GN=wac PE=2 SV=1	Hs18379332	124	5e-29	KOG0152	Spliceosomal protein FBP11/Splicing factor PRP40	--	--	--	--	--	-	-	-
Control-Low-TM	miR-122-x	5204017	7386958	32	291	6.1491	39.3938	2.67952	5.00063e-36	Unigene0004556	1499	1375	9.3352	8.9049	-0.0680815	0.244191	0.385743	no	UP-no	2804	gi|926643800|acc|XP_013788144.1|	354	6e-111	PREDICTED: transcription elongation factor S-II-like [Limulus polyphemus]	sp|P20232|TFS2_DROME	329	1e-102	Transcription elongation factor S-II OS=Drosophila melanogaster GN=TfIIS PE=2 SV=1	7298202	329	2e-103	KOG1105	Transcription elongation factor TFIIS/Cofactor of enhancer-binding protein Sp1	K03145//transcription elongation factor S-II	6e-107	341	tca:655130	--	GO:0050794//regulation of cellular process;GO:0060255//regulation of macromolecule metabolic process;GO:2001141//regulation of RNA biosynthetic process;GO:0010468//regulation of gene expression;GO:2000112//regulation of cellular macromolecule biosynthetic process;GO:0051171//regulation of nitrogen compound metabolic process;GO:0031326//regulation of cellular biosynthetic process;GO:0080090//regul…	GO:0003676//nucleic acid binding;GO:0097159//organic cyclic compound binding;GO:1901363//heterocyclic compound binding;GO:0005488//binding	-
Control-Low-TM	miR-122-x	5204017	7386958	32	291	6.1491	39.3938	2.67952	5.00063e-36	Unigene0004717	2734	2311	8.8345	7.7658	-0.186014	4.62534e-05	0.000172324	no	UP-no	5404	--	--	--	--	--	--	--	--	--	--	--	--	--	--	--	--	--	--	-	-	-
Control-Low-TM	miR-122-x	5204017	7386958	32	291	6.1491	39.3938	2.67952	5.00063e-36	Unigene0004786	376	262	2.0134	1.459	-0.464654	9.29452e-05	0.000334276	no	UP-no	3261	gi|1005435220|acc|XP_015755123.1|	75.9	6e-11	PREDICTED: NACHT, LRR and PYD domains-containing protein 14-like [Acropora digitifera]	sp|Q86W26|NAL10_HUMAN	62.8	2e-08	NACHT, LRR and PYD domains-containing protein 10 OS=Homo sapiens GN=NLRP10 PE=1 SV=1	--	--	--	--	--	--	--	--	--	--	-	-	-
Control-Low-TM	miR-122-x	5204017	7386958	32	291	6.1491	39.3938	2.67952	5.00063e-36	Unigene0004823	228	516	0.9682	2.2788	1.2349	3.39915e-28	3.5044e-27	yes	UP-UP	4112	gi|826265158|acc|XP_012521026.1|	123	1e-25	PREDICTED: zinc finger and BTB domain-containing protein 47 [Propithecus coquereli]	sp|Q9UFB7|ZBT47_HUMAN	119	4e-26	Zinc finger and BTB domain-containing protein 47 OS=Homo sapiens GN=ZBTB47 PE=2 SV=3	Hs21040324	116	7e-26	KOG1721	FOG: Zn-finger	K10518//zinc finger and BTB domain-containing protein 47	7e-26	121	tgu:100231356	--	-	-	-
Control-Low-TM	miR-122-x	5204017	7386958	32	291	6.1491	39.3938	2.67952	5.00063e-36	Unigene0004868	56	87	0.4956	0.8007	0.692086	0.00594464	0.0159143	no	UP-no	1973	gi|321455997|acc|EFX67115.1|	99.8	1e-18	centrosomin-like protein [Daphnia pulex]	--	--	--	--	--	--	--	--	--	K16549//myomegalin	2e-07	60.8	tru:101072545	--	-	-	-
Control-Low-TM	miR-122-x	5204017	7386958	32	291	6.1491	39.3938	2.67952	5.00063e-36	Unigene0004913	173	200	2.135	2.5667	0.265679	0.0809691	0.154773	no	UP-no	1415	gi|760485122|acc|AJP31314.1|	199	2e-55	broad-complex-like protein [Macrobrachium nipponense]	sp|P42284|LOLA2_DROME	130	1e-31	Longitudinals lacking protein, isoforms H/M/V OS=Drosophila melanogaster GN=lola PE=1 SV=2	Hs11056006	68.6	8e-12	KOG4441	Proteins containing BTB/POZ and Kelch domains, involved in regulatory/signal transduction processes	--	--	--	--	--	-	GO:0005488//binding	-
Control-Low-TM	miR-122-x	5204017	7386958	32	291	6.1491	39.3938	2.67952	5.00063e-36	Unigene0004974	257	679	1.977	5.4318	1.45812	2.84378e-46	4.24066e-45	yes	UP-UP	2270	gi|646694761|acc|KDR08111.1|	293	4e-88	Monoacylglycerol lipase ABHD12 [Zootermopsis nevadensis]	sp|Q8N2K0|ABD12_HUMAN	264	9e-79	Monoacylglycerol lipase ABHD12 OS=Homo sapiens GN=ABHD12 PE=1 SV=2	Hs20559602	260	9e-78	KOG1552	Predicted alpha/beta hydrolase	K13704//abhydrolase domain-containing protein 12 [EC:3.1.1.23]	1e-78	264	ggo:101127268	--	-	-	-
Control-Low-TM	miR-122-x	5204017	7386958	32	291	6.1491	39.3938	2.67952	5.00063e-36	Unigene0004990	162	328	0.8921	1.8784	1.07423	3.24358e-15	2.234e-14	yes	UP-UP	3171	gi|972196880|acc|XP_015180372.1|	199	6e-52	PREDICTED: growth arrest-specific protein 2-like isoform X1 [Polistes dominula]	sp|O43903|GAS2_HUMAN	150	5e-38	Growth arrest-specific protein 2 OS=Homo sapiens GN=GAS2 PE=1 SV=1	Hs4885253	150	7e-39	KOG0516	Dystonin, GAS (Growth-arrest-specific protein), and related proteins	--	--	--	--	--	-	-	-
Control-Low-TM	miR-122-x	5204017	7386958	32	291	6.1491	39.3938	2.67952	5.00063e-36	Unigene0005017	419	667	2.175	3.6006	0.727222	1.84882e-15	1.28692e-14	no	UP-no	3364	gi|1009579199|acc|XP_015921055.1|	67.8	2e-08	PREDICTED: Down syndrome cell adhesion molecule-like protein Dscam2 isoform X1 [Parasteatoda tepidariorum]	sp|B8VIW9|FP_ACRMI	55.8	2e-06	Fibronectin type III domain-containing protein OS=Acropora millepora PE=1 SV=1	7304236	53.5	2e-06	KOG3510	FOG: Immunoglobulin C-2 Type/fibronectin type III domains	K16910//receptor-type tyrosine-protein phosphatase Q [EC:3.1.3.48]	8e-10	69.7	aqu:100639668	--	GO:0009987//cellular process	-	GO:0044464//cell part;GO:0005623//cell
Control-Low-TM	miR-122-x	5204017	7386958	32	291	6.1491	39.3938	2.67952	5.00063e-36	Unigene0005018	395	182	1.4433	0.6916	-1.06136	9.47997e-17	6.94013e-16	yes	UP-DOWN	4779	gi|1020414075|acc|XP_016125821.1|	70.5	4e-09	PREDICTED: uncharacterized protein LOC107583959 [Sinocyclocheilus grahami]	--	--	--	--	--	--	--	--	--	--	--	--	--	--	-	-	-
Control-Low-TM	miR-122-x	5204017	7386958	32	291	6.1491	39.3938	2.67952	5.00063e-36	Unigene0005046	1097	1066	2.6687	2.6969	0.0151649	0.832704	0.953928	no	UP-no	7178	gi|507561162|acc|XP_004664282.1|	690	0	PREDICTED: ubiquitin carboxyl-terminal hydrolase 19 isoform X7 [Jaculus jaculus]	sp|O94966|UBP19_HUMAN	667	0	Ubiquitin carboxyl-terminal hydrolase 19 OS=Homo sapiens GN=USP19 PE=1 SV=2	Hs20472401	662	0	KOG1870	Ubiquitin C-terminal hydrolase	K11847//ubiquitin carboxyl-terminal hydrolase 19 [EC:3.4.19.12]	0	711	bfo:BRAFLDRAFT_224157	--	-	-	-
Control-Low-TM	miR-122-x	5204017	7386958	32	291	6.1491	39.3938	2.67952	5.00063e-36	Unigene0005275	162	411	0.819	2.1608	1.39963	2.29506e-27	2.31116e-26	yes	UP-UP	3454	gi|646715344|acc|KDR18986.1|	241	1e-66	Coiled-coil domain-containing protein 50 [Zootermopsis nevadensis]	sp|Q810U5|CCD50_MOUSE	62.4	8e-09	Coiled-coil domain-containing protein 50 OS=Mus musculus GN=Ccdc50 PE=1 SV=1	--	--	--	--	--	--	--	--	--	--	-	-	-
Control-Low-TM	miR-122-x	5204017	7386958	32	291	6.1491	39.3938	2.67952	5.00063e-36	Unigene0005361	1073	575	4.2468	2.3667	-0.843499	1.0858e-28	1.13275e-27	no	UP-no	4412	gi|939695609|acc|XP_014291912.1|	99	8e-18	PREDICTED: protein piccolo-like [Halyomorpha halys]	--	--	--	--	--	--	--	--	--	--	--	--	--	--	-	-	-
Control-Low-TM	miR-122-x	5204017	7386958	32	291	6.1491	39.3938	2.67952	5.00063e-36	Unigene0005397	1120	3210	1.0755	3.2055	1.57554	1.62171e-224	1.38003e-222	yes	UP-UP	18185	gi|642931871|acc|XP_008196763.1|	337	3e-141	PREDICTED: protein split ends isoform X2 [Tribolium castaneum]	sp|Q8SX83|SPEN_DROME	280	4e-73	Protein split ends OS=Drosophila melanogaster GN=spen PE=1 SV=2	Hs14790190	242	1e-62	KOG0112	Large RNA-binding protein (RRM superfamily)	--	--	--	--	--	-	GO:0097159//organic cyclic compound binding;GO:0005488//binding	-
Control-Low-TM	miR-122-x	5204017	7386958	32	291	6.1491	39.3938	2.67952	5.00063e-36	Unigene0005475	131	251	1.197	2.3852	0.994687	1.21807e-10	6.83219e-10	no	UP-no	1911	--	--	--	--	--	--	--	--	--	--	--	--	--	--	--	--	--	--	-	-	-
Control-Low-TM	miR-122-x	5204017	7386958	32	291	6.1491	39.3938	2.67952	5.00063e-36	Unigene0005481	1460	2628	4.5028	8.4287	0.904488	1.04447e-73	2.32785e-72	no	UP-no	5662	gi|1009566763|acc|XP_015915817.1|	404	5e-123	PREDICTED: cinnamoyl-CoA reductase 2-like [Parasteatoda tepidariorum]	sp|Q12068|GRE2_YEAST	142	1e-34	NADPH-dependent methylglyoxal reductase GRE2 OS=Saccharomyces cerevisiae (strain ATCC 204508 / S288c) GN=GRE2 PE=1 SV=1	CE04390	253	7e-73	KOG1502	Flavonol reductase/cinnamoyl-CoA reductase	--	--	--	--	--	GO:0008152//metabolic process	GO:0016491//oxidoreductase activity;GO:0016616//oxidoreductase activity, acting on the CH-OH group of donors, NAD or NADP as acceptor;GO:0016614//oxidoreductase activity, acting on CH-OH group of donors;GO:0003824//catalytic activity	-
Control-Low-TM	miR-122-x	5204017	7386958	32	291	6.1491	39.3938	2.67952	5.00063e-36	Unigene0005525	661	1445	1.1357	2.582	1.18491	5.58145e-67	1.13916e-65	yes	UP-UP	10163	gi|646707193|acc|KDR14054.1|	694	0	Protein ELYS [Zootermopsis nevadensis]	sp|Q5U249|ELYS_XENLA	446	1e-124	Protein ELYS OS=Xenopus laevis GN=ahctf1 PE=1 SV=1	--	--	--	--	--	--	--	--	--	--	-	-	GO:0005622//intracellular;GO:0005623//cell;GO:0044424//intracellular part;GO:0043229//intracellular organelle;GO:0044446//intracellular organelle part;GO:0044422//organelle part;GO:0043227//membrane-bounded organelle;GO:0044464//cell part;GO:0043226//organelle
Control-Low-TM	miR-122-x	5204017	7386958	32	291	6.1491	39.3938	2.67952	5.00063e-36	Unigene0005539	292	871	1.0503	3.2579	1.63314	1.55751e-68	3.2317e-67	yes	UP-UP	4855	gi|575498407|acc|AHG95993.1|	816	0	c-Jun N-terminal kinase [Eriocheir sinensis]	sp|P92208|JNK_DROME	682	0	Stress-activated protein kinase JNK OS=Drosophila melanogaster GN=bsk PE=1 SV=1	7297631	682	0	KOG0665	Jun-N-terminal kinase (JNK)	K04440//c-Jun N-terminal kinase [EC:2.7.11.24]	0	742	nvi:100121916	ko04141//Protein processing in endoplasmic reticulum//Folding, sorting and degradation//Genetic Information Processing;ko04068//FoxO signaling pathway//Signal transduction//Environmental Information Processing;ko04310//Wnt signaling pathway//Signal transduction//Environmental Information Processing;ko04391//Hippo signaling pathway -fly//Signal transduction//Environmental Information Processing	GO:0044237//cellular metabolic process;GO:0050794//regulation of cellular process;GO:0007165//signal transduction;GO:0044699//single-organism process;GO:0009987//cellular process;GO:0044238//primary metabolic process;GO:0050896//response to stimulus;GO:0035556//intracellular signal transduction;GO:0008152//metabolic process;GO:0050789//regulation of biological process;GO:0044700//single organism …	GO:0016740//transferase activity;GO:0003824//catalytic activity;GO:0036094//small molecule binding;GO:1901363//heterocyclic compound binding;GO:0016301//kinase activity;GO:0032549//ribonucleoside binding;GO:0001882//nucleoside binding;GO:0004702//receptor signaling protein serine/threonine kinase activity;GO:0005488//binding;GO:0097367//carbohydrate derivative binding;GO:0004672//protein kinase a…	-
Control-Low-TM	miR-122-x	5204017	7386958	32	291	6.1491	39.3938	2.67952	5.00063e-36	Unigene0005541	1553	1893	4.2815	5.4272	0.342092	1.43645e-10	8.03628e-10	no	UP-no	6334	gi|1048199114|acc|ANW81830.1|	673	0	calcium-calmodulin dependent protein kinase I [Litopenaeus vannamei]	sp|A8X6H4|CMK1_CAEBR	493	4e-157	Calcium/calmodulin-dependent protein kinase type 1 OS=Caenorhabditis briggsae GN=cmk-1 PE=3 SV=3	7304311	563	0	KOG0032	Ca2+/calmodulin-dependent protein kinase, EF-Hand protein superfamily	K08794//calcium/calmodulin-dependent protein kinase I [EC:2.7.11.17]	0	568	phu:Phum_PHUM596220	--	GO:0036211//protein modification process;GO:0019538//protein metabolic process;GO:0008152//metabolic process;GO:0043412//macromolecule modification;GO:0044237//cellular metabolic process;GO:0006793//phosphorus metabolic process;GO:0044238//primary metabolic process;GO:0071704//organic substance metabolic process;GO:0006464//cellular protein modification process;GO:0009987//cellular process;GO:000…	GO:0016772//transferase activity, transferring phosphorus-containing groups;GO:0032550//purine ribonucleoside binding;GO:0016740//transferase activity;GO:0016301//kinase activity;GO:0097159//organic cyclic compound binding;GO:1901363//heterocyclic compound binding;GO:0032549//ribonucleoside binding;GO:0097367//carbohydrate derivative binding;GO:0003824//catalytic activity;GO:0004672//protein kina…	-
Control-Low-TM	miR-122-x	5204017	7386958	32	291	6.1491	39.3938	2.67952	5.00063e-36	Unigene0005564	421	1213	1.5233	4.5643	1.58319	8.55346e-89	2.31466e-87	yes	UP-UP	4826	gi|768436387|acc|XP_011559676.1|	77.4	2e-11	PREDICTED: WAS/WASL-interacting protein family member 1 [Plutella xylostella]	sp|Q6PEV3|WIPF2_MOUSE	54.7	6e-06	WAS/WASL-interacting protein family member 2 OS=Mus musculus GN=Wipf2 PE=2 SV=1	--	--	--	--	--	K19475//WAS/WASL-interacting protein	3e-12	77.4	pxy:105390131	ko04144//Endocytosis//Transport and catabolism//Cellular Processes	-	-	-
Control-Low-TM	miR-122-x	5204017	7386958	32	291	6.1491	39.3938	2.67952	5.00063e-36	Unigene0008118	23	7	0.6012	0.1903	-1.65957	0.00525564	0.0141369	yes	UP-DOWN	668	--	--	--	--	sp|P46837|YHGF_ECOLI	141	8e-37	Protein YhgF OS=Escherichia coli (strain K12) GN=yhgF PE=1 SV=3	--	--	--	--	--	--	--	--	--	--	-	-	-
Control-Low-TM	miR-122-x	5204017	7386958	32	291	6.1491	39.3938	2.67952	5.00063e-36	Unigene0008629	58	39	0.5687	0.3977	-0.515987	0.104606	0.195127	no	UP-no	1781	gi|910273895|acc|KNG77430.1|	83.6	1e-14	tRNA (Uracil-5-)-methyltransferase [Plasmodium falciparum IGH-CR14]	sp|P0ACU6|FABR_SHIFL	433	3e-148	HTH-type transcriptional repressor FabR OS=Shigella flexneri GN=fabR PE=3 SV=1	7293834	74.3	2e-13	KOG2187	tRNA uracil-5-methyltransferase and related tRNA-modifying enzymes	K15332//tRNA (uracil-5-)-methyltransferase [EC:2.1.1.-]	7e-14	78.6	dpe:Dper_GL21973	--	-	-	-
Control-Low-TM	miR-122-x	5204017	7386958	32	291	6.1491	39.3938	2.67952	5.00063e-36	Unigene0008755	378	1008	3.5776	9.9213	1.47154	1.68425e-67	3.45464e-66	yes	UP-UP	1845	gi|646719712|acc|KDR21730.1|	326	1e-104	Ras-related protein Rab-21 [Zootermopsis nevadensis]	sp|Q9UL25|RAB21_HUMAN	320	9e-104	Ras-related protein Rab-21 OS=Homo sapiens GN=RAB21 PE=1 SV=3	Hs7661922	320	1e-104	KOG0088	GTPase Rab21, small G protein superfamily	K07890//Ras-related protein Rab-21	6e-104	322	mcf:102133663	--	-	-	-
Control-Low-TM	miR-122-x	5204017	7386958	32	291	6.1491	39.3938	2.67952	5.00063e-36	Unigene0009952	67	47	0.6712	0.4897	-0.454845	0.111955	0.205468	no	UP-no	1743	gi|970917692|acc|XP_015125369.1|	94.4	7e-19	PREDICTED: sensor protein RstB-like, partial [Diachasma alloeum]	sp|P32157|YIIM_ECOLI	468	1e-161	Protein YiiM OS=Escherichia coli (strain K12) GN=yiiM PE=1 SV=2	YIL147c	59.3	1e-08	KOG0519	Sensory transduction histidine kinase	--	--	--	--	--	GO:0009987//cellular process;GO:0008152//metabolic process;GO:0044237//cellular metabolic process	-	-
Control-Low-TM	miR-122-x	5204017	7386958	32	291	6.1491	39.3938	2.67952	5.00063e-36	Unigene0010073	68	90	0.4835	0.6655	0.460923	0.0576385	0.117418	no	UP-no	2456	--	--	--	--	--	--	--	--	--	--	--	--	--	--	--	--	--	--	-	-	-
Control-Low-TM	miR-122-x	5204017	7386958	32	291	6.1491	39.3938	2.67952	5.00063e-36	Unigene0010197	4	13	0.0869	0.2936	1.75642	0.0491362	0.101829	no	UP-no	804	gi|926649942|acc|XP_013791448.1|	177	7e-50	PREDICTED: centromere-associated protein E-like, partial [Limulus polyphemus]	sp|Q6RT24|CENPE_MOUSE	141	1e-35	Centromere-associated protein E OS=Mus musculus GN=Cenpe PE=1 SV=1	Hs4502781_1	130	2e-33	KOG0242	Kinesin-like protein	K11498//centromeric protein E	7e-40	155	nvi:100121143	--	-	GO:0005488//binding	-
Control-Low-TM	miR-122-x	5204017	7386958	32	291	6.1491	39.3938	2.67952	5.00063e-36	Unigene0010418	508	648	1.5897	2.1088	0.407668	3.51334e-06	1.46166e-05	no	UP-no	5580	gi|646714022|acc|KDR18139.1|	239	1e-61	DNA-binding protein P3A2 [Zootermopsis nevadensis]	sp|Q04073|P3A2_STRPU	67.8	5e-10	DNA-binding protein P3A2 OS=Strongylocentrotus purpuratus PE=1 SV=1	--	--	--	--	--	--	--	--	--	--	-	-	-
Control-Low-TM	miR-122-x	5204017	7386958	32	291	6.1491	39.3938	2.67952	5.00063e-36	Unigene0010633	68	48	0.5908	0.4337	-0.445972	0.115131	0.211023	no	UP-no	2010	gi|571578745|acc|XP_003251957.2|	149	1e-37	PREDICTED: twitching mobility protein-like [Apis mellifera]	sp|Q3YXS3|YQGE_SHISS	384	2e-128	UPF0301 protein YqgE OS=Shigella sonnei (strain Ss046) GN=yqgE PE=3 SV=2	--	--	--	--	--	--	--	--	--	--	-	-	-
Control-Low-TM	miR-122-x	5204017	7386958	32	291	6.1491	39.3938	2.67952	5.00063e-36	Unigene0011402	4	23	0.0931	0.5569	2.58057	0.000313464	0.00104752	yes	UP-UP	750	gi|983856755|acc|AMB42928.1|	266	3e-80	nuclear hormone receptor HR38 [Portunus trituberculatus]	sp|P49869|HR38_DROME	227	2e-66	Probable nuclear hormone receptor HR38 OS=Drosophila melanogaster GN=Hr38 PE=1 SV=3	7298701	227	2e-67	KOG4217	Nuclear receptors of the nerve growth factor-induced protein B type	K08558//nuclear receptor subfamily 4 group A member 2	1e-69	237	mde:101898949	--	GO:0044699//single-organism process;GO:0060255//regulation of macromolecule metabolic process;GO:0009725//response to hormone;GO:0032870//cellular response to hormone stimulus;GO:0034645//cellular macromolecule biosynthetic process;GO:0009987//cellular process;GO:0010468//regulation of gene expression;GO:0007154//cell communication;GO:0008152//metabolic process;GO:0050789//regulation of biologica…	GO:0004879//RNA polymerase II transcription factor activity, ligand-activated sequence-specific DNA binding;GO:0038023//signaling receptor activity;GO:0004872//receptor activity;GO:0005488//binding;GO:0003676//nucleic acid binding;GO:0004871//signal transducer activity;GO:0043167//ion binding;GO:0001071//nucleic acid binding transcription factor activity;GO:0060089//molecular transducer activity;…	GO:0043231//intracellular membrane-bounded organelle;GO:0043226//organelle;GO:0043227//membrane-bounded organelle;GO:0005623//cell;GO:0044424//intracellular part;GO:0043229//intracellular organelle;GO:0044464//cell part;GO:0005622//intracellular
Control-Low-TM	miR-122-x	5204017	7386958	32	291	6.1491	39.3938	2.67952	5.00063e-36	Unigene0011641	6	57	0.0611	0.6039	3.30507	9.64858e-12	5.71382e-11	yes	UP-UP	1714	gi|646720484|acc|KDR22188.1|	248	1e-67	WD repeat-containing protein 81 [Zootermopsis nevadensis]	sp|Q5ND34|WDR81_MOUSE	138	8e-33	WD repeat-containing protein 81 OS=Mus musculus GN=Wdr81 PE=1 SV=2	7297900_2	93.6	2e-19	KOG4190	Uncharacterized conserved protein	K17601//WD repeat-containing protein 81	4e-59	221	cfo:105249093	--	-	-	-
Control-Low-TM	miR-122-x	5204017	7386958	32	291	6.1491	39.3938	2.67952	5.00063e-36	Unigene0012310	53	50	0.5821	0.5711	-0.0275236	1	1	no	UP-no	1590	gi|768450509|acc|XP_011567400.1|	602	0	PREDICTED: trehalase-like [Plutella xylostella]	sp|P13482|TREA_ECOLI	783	0	Periplasmic trehalase OS=Escherichia coli (strain K12) GN=treA PE=1 SV=1	Hs6005914	207	1e-58	KOG0602	Neutral trehalase	K01194//alpha,alpha-trehalase [EC:3.2.1.28]	2e-66	233	tad:TRIADDRAFT_64009	ko00500//Starch and sucrose metabolism//Carbohydrate metabolism//Metabolism	-	-	-
Control-Low-TM	miR-122-x	5204017	7386958	32	291	6.1491	39.3938	2.67952	5.00063e-36	Unigene0012825	239	776	1.6568	5.5942	1.75553	2.55137e-68	5.28322e-67	yes	UP-UP	2519	gi|115498201|acc|ABI98680.1|	409	2e-134	ubiquitin-conjugating enzyme H1 [Litopenaeus vannamei]	sp|P61087|UBE2K_MOUSE	271	3e-83	Ubiquitin-conjugating enzyme E2 K OS=Mus musculus GN=Ube2k PE=1 SV=3	Hs4885417	271	5e-84	KOG0418	Ubiquitin-protein ligase	K04649//ubiquitin-conjugating enzyme (huntingtin interacting protein 2) [EC:2.3.2.23]	8e-100	317	api:100166775	ko04120//Ubiquitin mediated proteolysis//Folding, sorting and degradation//Genetic Information Processing	-	GO:0003824//catalytic activity	-
Control-Low-TM	miR-122-x	5204017	7386958	32	291	6.1491	39.3938	2.67952	5.00063e-36	Unigene0012911	119	348	0.4111	1.2501	1.60448	1.90569e-28	1.97657e-27	yes	UP-UP	5055	gi|642935534|acc|XP_008198048.1|	484	2e-151	PREDICTED: type I inositol 1,4,5-trisphosphate 5-phosphatase isoform X2 [Tribolium castaneum]	sp|Q29467|I5P1_CANFA	399	3e-123	Type I inositol 1,4,5-trisphosphate 5-phosphatase OS=Canis familiaris GN=INPP5A PE=2 SV=1	7301253	356	2e-105	KOG1976	Inositol polyphosphate 5-phosphatase, type I	K01106//inositol-1,4,5-trisphosphate 5-phosphatase [EC:3.1.3.56]	1e-151	486	tca:662279	ko04070//Phosphatidylinositol signaling system//Signal transduction//Environmental Information Processing;ko00562//Inositol phosphate metabolism//Carbohydrate metabolism//Metabolism	-	-	-
Control-Low-TM	miR-122-x	5204017	7386958	32	291	6.1491	39.3938	2.67952	5.00063e-36	Unigene0013099	7098	7068	42.1731	43.6717	0.0503756	0.113335	0.207889	no	UP-no	2939	gi|1050825245|acc|ANZ80591.1|	344	1e-108	ubiquitin-conjugating enzyme E2 A [Penaeus monodon]	sp|P52478|UBC1_CAEEL	298	8e-93	Ubiquitin-conjugating enzyme E2 1 OS=Caenorhabditis elegans GN=ubc-1 PE=1 SV=1	CE27822	298	1e-93	KOG0419	Ubiquitin-protein ligase	K10573//ubiquitin-conjugating enzyme E2 A [EC:2.3.2.23]	8e-97	310	nvi:100115540	ko04120//Ubiquitin mediated proteolysis//Folding, sorting and degradation//Genetic Information Processing	-	GO:0003824//catalytic activity	-
Control-Low-TM	miR-122-x	5204017	7386958	32	291	6.1491	39.3938	2.67952	5.00063e-36	Unigene0013217	9159	6601	37.2812	27.9419	-0.416018	1.82866e-41	2.48983e-40	no	UP-no	4290	gi|48479033|acc|AAT44837.1|	732	0	heterotrimeric GTP-binding protein alpha subunit G-alpha-q [Litopenaeus vannamei]	sp|P91950|GNAQ_HOMAM	693	0	Guanine nucleotide-binding protein G(q) subunit alpha OS=Homarus americanus PE=2 SV=1	Hs4504045	625	0	KOG0085	G protein subunit Galphaq/Galphay, small G protein superfamily	K04634//guanine nucleotide-binding protein G(q) subunit alpha	0	679	cfo:105252106	ko04745//Phototransduction - fly//Sensory system//Organismal Systems	GO:0044700//single organism signaling;GO:0007166//cell surface receptor signaling pathway;GO:0023052//signaling;GO:0051716//cellular response to stimulus;GO:0044699//single-organism process;GO:0044763//single-organism cellular process;GO:0009987//cellular process;GO:0007154//cell communication;GO:0050896//response to stimulus;GO:0065007//biological regulation;GO:0050794//regulation of cellular pr…	GO:0016462//pyrophosphatase activity;GO:1901363//heterocyclic compound binding;GO:0003824//catalytic activity;GO:0016818//hydrolase activity, acting on acid anhydrides, in phosphorus-containing anhydrides;GO:0043169//cation binding;GO:0005488//binding;GO:0036094//small molecule binding;GO:0016817//hydrolase activity, acting on acid anhydrides;GO:0032549//ribonucleoside binding;GO:0032403//protein…	-
Control-Low-TM	miR-122-x	5204017	7386958	32	291	6.1491	39.3938	2.67952	5.00063e-36	Unigene0013225	39	29	0.4964	0.3838	-0.371148	0.396929	0.559146	no	UP-no	1372	--	--	--	--	sp|P37639|GADX_ECOLI	436	2e-150	HTH-type transcriptional regulator GadX OS=Escherichia coli (strain K12) GN=gadX PE=1 SV=1	--	--	--	--	--	--	--	--	--	--	-	-	-
Control-Low-TM	miR-122-x	5204017	7386958	32	291	6.1491	39.3938	2.67952	5.00063e-36	Unigene0013598	17	29	0.2667	0.4732	0.827232	0.0792913	0.151797	no	UP-no	1113	gi|646722544|acc|KDR23502.1|	372	9e-114	Dual oxidase 2 [Zootermopsis nevadensis]	sp|Q9VQH2|DUOX_DROME	280	2e-82	Dual oxidase OS=Drosophila melanogaster GN=Duox PE=1 SV=2	7295902	280	2e-83	KOG0039	Ferric reductase, NADH/NADPH oxidase and related proteins	K13411//dual oxidase [EC:1.6.3.1 1.11.1.-]	9e-107	350	soc:105198516	--	-	-	-
Control-Low-TM	miR-122-x	5204017	7386958	32	291	6.1491	39.3938	2.67952	5.00063e-36	Unigene0013790	14	13	0.3676	0.355	-0.0503177	1	1	no	UP-no	665	gi|393903213|acc|EJD73536.1|	155	4e-43	zinc finger protein, partial [Loa loa]	sp|A0JNB1|ZN227_BOVIN	140	3e-36	Zinc finger protein 227 OS=Bos taurus GN=ZNF227 PE=2 SV=1	Hs22049324	126	3e-33	KOG1721	FOG: Zn-finger	--	--	--	--	--	-	-	-
Control-Low-TM	miR-122-x	5204017	7386958	32	291	6.1491	39.3938	2.67952	5.00063e-36	Unigene0014016	1537	755	35.7859	18.2805	-0.969086	2.83603e-49	4.43124e-48	no	UP-no	750	gi|383860249|acc|XP_003705603.1|	256	5e-83	PREDICTED: peptidyl-prolyl cis-trans isomerase NIMA-interacting 1-like [Megachile rotundata]	sp|Q5BIN5|PIN1_BOVIN	202	3e-63	Peptidyl-prolyl cis-trans isomerase NIMA-interacting 1 OS=Bos taurus GN=PIN1 PE=2 SV=1	7295516	205	1e-65	KOG3259	Peptidyl-prolyl cis-trans isomerase	K09578//peptidyl-prolyl cis-trans isomerase NIMA-interacting 1 [EC:5.2.1.8]	3e-84	257	ame:551817	--	GO:0019538//protein metabolic process;GO:0006464//cellular protein modification process;GO:0044237//cellular metabolic process;GO:0044267//cellular protein metabolic process;GO:0044238//primary metabolic process;GO:0018193//peptidyl-amino acid modification;GO:0036211//protein modification process;GO:0008152//metabolic process;GO:0071704//organic substance metabolic process;GO:0009987//cellular pr…	GO:0016859//cis-trans isomerase activity;GO:0016853//isomerase activity;GO:0003824//catalytic activity	-
Control-Low-TM	miR-122-x	5204017	7386958	32	291	6.1491	39.3938	2.67952	5.00063e-36	Unigene0014027	89	139	0.5304	0.8615	0.69977	0.000456514	0.00149976	no	UP-no	2930	gi|769840878|acc|XP_011631620.1|	172	4e-41	PREDICTED: activated CDC42 kinase 1 isoform X1 [Pogonomyrmex barbatus]	sp|Q5U2X5|ACK1_RAT	108	9e-23	Activated CDC42 kinase 1 OS=Rattus norvegicus GN=Tnk2 PE=2 SV=1	Hs8922075	107	5e-23	KOG0199	ACK and related non-receptor tyrosine kinases	K08886//activated CDC42 kinase 1 [EC:2.7.10.2 2.7.11.1]	5e-42	167	isc:IscW_ISCW012229	--	GO:0016310//phosphorylation;GO:0008152//metabolic process;GO:0006796//phosphate-containing compound metabolic process;GO:0009987//cellular process;GO:0044237//cellular metabolic process;GO:0006793//phosphorus metabolic process	GO:0016773//phosphotransferase activity, alcohol group as acceptor;GO:0004672//protein kinase activity;GO:0016301//kinase activity;GO:0016772//transferase activity, transferring phosphorus-containing groups;GO:0003824//catalytic activity;GO:0016740//transferase activity	-
Control-Low-TM	miR-122-x	5204017	7386958	32	291	6.1491	39.3938	2.67952	5.00063e-36	Unigene0014276	13601	9007	115.293	79.3992	-0.538109	1.61578e-81	3.9826e-80	no	UP-no	2060	gi|284518961|acc|ADB92615.1|	368	2e-120	ADP ribosylation factor 4 [Marsupenaeus japonicus]	sp|Q3SZF2|ARF4_BOVIN	332	4e-108	ADP-ribosylation factor 4 OS=Bos taurus GN=ARF4 PE=2 SV=3	CE17122	333	1e-109	KOG0070	GTP-binding ADP-ribosylation factor Arf1	K07977//Arf/Sar family, other	2e-110	340	cqu:CpipJ_CPIJ003341	--	GO:0050896//response to stimulus;GO:0007165//signal transduction;GO:0065007//biological regulation;GO:0015031//protein transport;GO:0044700//single organism signaling;GO:0044763//single-organism cellular process;GO:0008104//protein localization;GO:0009987//cellular process;GO:0071702//organic substance transport;GO:0051716//cellular response to stimulus;GO:0045184//establishment of protein locali…	GO:0060089//molecular transducer activity;GO:0032549//ribonucleoside binding;GO:0005488//binding;GO:0001883//purine nucleoside binding;GO:0036094//small molecule binding;GO:0097367//carbohydrate derivative binding;GO:0097159//organic cyclic compound binding;GO:0032550//purine ribonucleoside binding;GO:0001882//nucleoside binding;GO:1901363//heterocyclic compound binding	GO:0044464//cell part;GO:0005623//cell
Control-Low-TM	miR-122-x	5204017	7386958	32	291	6.1491	39.3938	2.67952	5.00063e-36	Unigene0014294	1007	577	7.1598	4.2663	-0.746934	3.06617e-22	2.68923e-21	no	UP-no	2456	gi|115291336|acc|ABI93174.1|	265	2e-80	chicadae/profilin [Litopenaeus vannamei]	sp|P25843|PROF_DROME	164	1e-45	Profilin OS=Drosophila melanogaster GN=chic PE=1 SV=1	7297046	164	2e-46	KOG1755	Profilin	K05759//profilin	7e-48	172	hst:105192352	--	-	GO:0008092//cytoskeletal protein binding;GO:0005488//binding;GO:0005515//protein binding	GO:0044464//cell part;GO:0043226//organelle;GO:0005622//intracellular;GO:0043229//intracellular organelle;GO:0005623//cell;GO:0043228//non-membrane-bounded organelle;GO:0044424//intracellular part;GO:0043232//intracellular non-membrane-bounded organelle
Control-Low-TM	miR-122-x	5204017	7386958	32	291	6.1491	39.3938	2.67952	5.00063e-36	Unigene0014388	3956	2670	55.6204	39.0385	-0.510716	2.09789e-35	2.52649e-34	no	UP-no	1242	gi|762134385|acc|XP_011450417.1|	243	5e-76	PREDICTED: histone H2A-like [Crassostrea gigas]	sp|Q6PV61|H2A_LITVA	241	6e-77	Histone H2A OS=Litopenaeus vannamei PE=1 SV=3	Hs20555882	228	2e-72	KOG1756	Histone 2A	K11251//histone H2A	7e-77	243	crg:105344354	--	GO:0051707//response to other organism;GO:0050896//response to stimulus;GO:0009605//response to external stimulus;GO:0009607//response to biotic stimulus;GO:0009617//response to bacterium;GO:0043207//response to external biotic stimulus;GO:0051704//multi-organism process	GO:0046983//protein dimerization activity;GO:0005488//binding;GO:1901363//heterocyclic compound binding;GO:0003676//nucleic acid binding;GO:0005515//protein binding;GO:0097159//organic cyclic compound binding	GO:0044464//cell part;GO:0043227//membrane-bounded organelle;GO:0044446//intracellular organelle part;GO:0005623//cell;GO:0043231//intracellular membrane-bounded organelle;GO:0005694//chromosome;GO:0043232//intracellular non-membrane-bounded organelle;GO:0005622//intracellular;GO:0032991//macromolecular complex;GO:0043229//intracellular organelle;GO:0044422//organelle part;GO:0044427//chromosomal…
Control-Low-TM	miR-122-x	5204017	7386958	32	291	6.1491	39.3938	2.67952	5.00063e-36	Unigene0015355	30	27	0.6381	0.5972	-0.0955684	1	1	no	UP-no	821	gi|1012681268|acc|AMS38373.1|	49.3	2e-07	hypothetical protein [Bactrocera tryoni]	--	--	--	--	--	--	--	--	--	--	--	--	--	--	-	-	-
Control-Low-TM	miR-122-x	5204017	7386958	32	291	6.1491	39.3938	2.67952	5.00063e-36	Unigene0015943	14	21	0.1389	0.2167	0.641653	0.31093	0.462153	no	UP-no	1760	gi|646703821|acc|KDR12294.1|	261	5e-79	Josephin-1 [Zootermopsis nevadensis]	sp|Q5R739|JOS1_PONAB	208	1e-61	Josephin-1 OS=Pongo abelii GN=JOSD1 PE=2 SV=1	Hs7661888	208	2e-62	KOG2934	Uncharacterized conserved protein, contains Josephin domain	K15235//josephin [EC:3.4.19.12]	2e-75	248	pxy:105391029	--	GO:0044238//primary metabolic process;GO:0043170//macromolecule metabolic process;GO:0019538//protein metabolic process;GO:0071704//organic substance metabolic process;GO:0008152//metabolic process	GO:0070011//peptidase activity, acting on L-amino acid peptides;GO:0008233//peptidase activity;GO:0003824//catalytic activity;GO:0016787//hydrolase activity;GO:0008238//exopeptidase activity	-
Control-Low-TM	miR-122-x	5204017	7386958	32	291	6.1491	39.3938	2.67952	5.00063e-36	Unigene0015944	38	19	0.3796	0.1974	-0.943358	0.022427	0.0516711	no	UP-no	1748	gi|646703821|acc|KDR12294.1|	261	5e-79	Josephin-1 [Zootermopsis nevadensis]	sp|Q5R739|JOS1_PONAB	208	1e-61	Josephin-1 OS=Pongo abelii GN=JOSD1 PE=2 SV=1	Hs7661888	208	2e-62	KOG2934	Uncharacterized conserved protein, contains Josephin domain	K15235//josephin [EC:3.4.19.12]	2e-75	248	pxy:105391029	--	GO:0071704//organic substance metabolic process;GO:0008152//metabolic process;GO:0019538//protein metabolic process;GO:0043170//macromolecule metabolic process;GO:0044238//primary metabolic process	GO:0008238//exopeptidase activity;GO:0016787//hydrolase activity;GO:0008233//peptidase activity;GO:0070011//peptidase activity, acting on L-amino acid peptides;GO:0003824//catalytic activity	-
Control-Low-TM	miR-122-x	5204017	7386958	32	291	6.1491	39.3938	2.67952	5.00063e-36	Unigene0016102	1192	1427	6.1059	7.6015	0.31608	1.49459e-07	6.95019e-07	no	UP-no	3409	gi|908453113|acc|XP_013082943.1|	313	1e-89	PREDICTED: ski oncogene-like [Biomphalaria glabrata]	sp|P17863|SKI_AVIES	248	7e-71	Transforming protein Ski OS=Avian erythroblastosis virus (strain Sloan-Kettering) GN=V-SKI PE=1 SV=1	--	--	--	--	--	--	--	--	--	--	-	-	-
Control-Low-TM	miR-122-x	5204017	7386958	32	291	6.1491	39.3938	2.67952	5.00063e-36	Unigene0016197	3243	3367	35.1302	37.9299	0.110624	0.00710721	0.0186877	no	UP-no	1612	gi|926613074|acc|XP_013794821.1|	415	2e-137	PREDICTED: acid ceramidase-like [Limulus polyphemus]	sp|Q9WV54|ASAH1_MOUSE	388	1e-128	Acid ceramidase OS=Mus musculus GN=Asah1 PE=1 SV=1	--	--	--	--	--	K12348//acid ceramidase [EC:3.5.1.23]	3e-136	409	tru:101065149	ko04142//Lysosome//Transport and catabolism//Cellular Processes;ko00600//Sphingolipid metabolism//Lipid metabolism//Metabolism	-	-	-
Control-Low-TM	miR-122-x	5204017	7386958	32	291	6.1491	39.3938	2.67952	5.00063e-36	Unigene0016285	3166	3021	14.3897	14.279	-0.0111416	0.799184	0.926238	no	UP-no	3842	gi|1000719709|acc|XP_015605635.1|	467	1e-149	PREDICTED: poly(rC)-binding protein 3 isoform X5 [Cephus cinctus]	sp|P57721|PCBP3_HUMAN	357	3e-110	Poly(rC)-binding protein 3 OS=Homo sapiens GN=PCBP3 PE=2 SV=2	7296507	389	2e-122	KOG2190	PolyC-binding proteins alphaCP-1 and related KH domain proteins	K13162//poly(rC)-binding protein 2/3/4	2e-143	456	nvi:100123707	--	-	GO:0003676//nucleic acid binding;GO:0097159//organic cyclic compound binding;GO:0005488//binding;GO:1901363//heterocyclic compound binding	-
Control-Low-TM	miR-122-x	5204017	7386958	32	291	6.1491	39.3938	2.67952	5.00063e-36	Unigene0016465	616	1463	6.0228	14.8753	1.30441	1.29906e-78	3.09992e-77	yes	UP-UP	1786	gi|926637740|acc|XP_013784860.1|	67.4	9e-10	PREDICTED: DNA damage-inducible transcript 4-like protein isoform X1 [Limulus polyphemus]	sp|Q8VHZ5|DDT4L_MOUSE	51.6	3e-06	DNA damage-inducible transcript 4-like protein OS=Mus musculus GN=Ddit4l PE=2 SV=1	--	--	--	--	--	--	--	--	--	--	-	-	-
Control-Low-TM	miR-122-x	5204017	7386958	32	291	6.1491	39.3938	2.67952	5.00063e-36	Unigene0016538	76	250	0.3871	1.3243	1.77445	6.81663e-24	6.24181e-23	yes	UP-UP	3428	gi|1022775422|acc|KZS19281.1|	377	3e-116	Carboxy-terminal domain RNA polymerase II polypeptide A small phosphatase 1 [Daphnia magna]	sp|Q08BB5|CTL2A_DANRE	372	4e-115	CTD small phosphatase-like protein 2-A OS=Danio rerio GN=ctdspl2a PE=2 SV=1	Hs7705461	359	3e-111	KOG1605	TFIIF-interacting CTD phosphatase, including NLI-interacting factor (involved in RNA polymerase II regulation)	K17616//CTD small phosphatase-like protein 2 [EC:3.1.3.-]	1e-114	376	cfo:105258452	--	GO:0009987//cellular process;GO:0008152//metabolic process;GO:0044237//cellular metabolic process;GO:0006793//phosphorus metabolic process;GO:0006796//phosphate-containing compound metabolic process	GO:0016788//hydrolase activity, acting on ester bonds;GO:0003824//catalytic activity;GO:0016787//hydrolase activity;GO:0042578//phosphoric ester hydrolase activity	-
Control-Low-TM	miR-122-x	5204017	7386958	32	291	6.1491	39.3938	2.67952	5.00063e-36	Unigene0016713	185	116	1.7084	1.114	-0.616897	0.00037237	0.00123505	no	UP-no	1891	gi|646695050|acc|KDR08224.1|	316	8e-95	Macoilin [Zootermopsis nevadensis]	sp|Q2TLZ4|MACOI_MACMU	249	1e-71	Macoilin OS=Macaca mulatta GN=TMEM57 PE=2 SV=1	Hs8922638	245	8e-71	KOG1821	Uncharacterized conserved protein	--	--	--	--	--	-	-	-
Control-Low-TM	miR-122-x	5204017	7386958	32	291	6.1491	39.3938	2.67952	5.00063e-36	Unigene0016714	377	295	1.5321	1.2467	-0.297396	0.00976332	0.0246398	no	UP-no	4297	gi|919074488|acc|XP_013418416.1|	184	2e-45	PREDICTED: protein AF-9-like [Lingula anatina]	sp|P42568|AF9_HUMAN	176	2e-44	Protein AF-9 OS=Homo sapiens GN=MLLT3 PE=1 SV=2	Hs4758720	176	2e-45	KOG3149	Transcription initiation factor IIF, auxiliary subunit	K15187//YEATS domain-containing protein 1/3	2e-45	184	crg:105317556	--	GO:0050789//regulation of biological process;GO:0050794//regulation of cellular process;GO:0044699//single-organism process;GO:0065007//biological regulation	-	GO:0043227//membrane-bounded organelle;GO:0043231//intracellular membrane-bounded organelle;GO:0005623//cell;GO:0043226//organelle;GO:0043229//intracellular organelle;GO:0044424//intracellular part;GO:0005622//intracellular;GO:0044464//cell part
Control-Low-TM	miR-122-x	5204017	7386958	32	291	6.1491	39.3938	2.67952	5.00063e-36	Unigene0016726	185	136	1.589	1.2148	-0.3874	0.0198916	0.0465313	no	UP-no	2033	--	--	--	--	sp|O94248|MDN1_SCHPO	63.5	6e-09	Midasin OS=Schizosaccharomyces pombe (strain 972 / ATCC 24843) GN=mdn1 PE=1 SV=1	SPCC737.08	63.5	9e-10	KOG1808	AAA ATPase containing von Willebrand factor type A (vWA) domain	--	--	--	--	--	-	-	-
Control-Low-TM	miR-122-x	5204017	7386958	32	291	6.1491	39.3938	2.67952	5.00063e-36	Unigene0016909	100	222	0.7866	1.8159	1.20698	1.30613e-12	8.06165e-12	yes	UP-UP	2220	gi|224471277|acc|BAH24005.1|	965	0	phantom [Marsupenaeus japonicus]	sp|Q9VWR5|CP306_DROME	342	3e-106	Cytochrome P450 306a1 OS=Drosophila melanogaster GN=phm PE=1 SV=1	7293498	342	5e-107	KOG0156	Cytochrome P450 CYP2 subfamily	K10720//CYP306A1; ecdysteroid 25-hydroxylase	1e-143	439	cfo:105249758	ko00981//Insect hormone biosynthesis//Metabolism of terpenoids and polyketides//Metabolism	GO:0044699//single-organism process;GO:0008152//metabolic process;GO:0044710//single-organism metabolic process	GO:0043167//ion binding;GO:0046872//metal ion binding;GO:1901363//heterocyclic compound binding;GO:0097159//organic cyclic compound binding;GO:0003824//catalytic activity;GO:0016491//oxidoreductase activity;GO:0046914//transition metal ion binding;GO:0043169//cation binding;GO:0046906//tetrapyrrole binding;GO:0005488//binding	-
Control-Low-TM	miR-122-x	5204017	7386958	32	291	6.1491	39.3938	2.67952	5.00063e-36	Unigene0017226	7	69	0.0967	0.9913	3.35773	3.88593e-14	2.56902e-13	yes	UP-UP	1264	--	--	--	--	--	--	--	--	--	--	--	--	--	--	--	--	--	--	-	-	-
Control-Low-TM	miR-122-x	5204017	7386958	32	291	6.1491	39.3938	2.67952	5.00063e-36	Unigene0018033	29	28	0.4248	0.4266	0.0061002	1	1	no	UP-no	1192	gi|924553010|acc|ALC38285.1|	120	7e-30	CG14022 [Drosophila busckii]	sp|P00818|ACYP2_HORSE	89.4	2e-20	Acylphosphatase-2 OS=Equus caballus GN=ACYP2 PE=1 SV=2	7296970	114	3e-30	KOG3360	Acylphosphatase	K01512//acylphosphatase [EC:3.6.1.7]	2e-30	119	pxy:105383282	ko00620//Pyruvate metabolism//Carbohydrate metabolism//Metabolism	-	-	-
Control-Low-TM	miR-122-x	5204017	7386958	32	291	6.1491	39.3938	2.67952	5.00063e-36	Unigene0018064	427	1165	2.7443	7.7864	1.50452	2.13704e-79	5.13825e-78	yes	UP-UP	2717	gi|751234793|acc|XP_011171147.1|	177	9e-45	PREDICTED: SH3 domain-containing protein 19 isoform X1 [Solenopsis invicta]	sp|Q91X43|SH319_MOUSE	92	1e-17	SH3 domain-containing protein 19 OS=Mus musculus GN=Sh3d19 PE=1 SV=2	CE00538	96.7	2e-20	KOG4225	Sorbin and SH3 domain-containing protein	--	--	--	--	--	-	-	-
Control-Low-TM	miR-122-x	5204017	7386958	32	291	6.1491	39.3938	2.67952	5.00063e-36	Unigene0018178	461	617	1.4497	2.0177	0.476957	1.68672e-07	7.81274e-07	no	UP-no	5553	gi|817201588|acc|XP_012276545.1|	336	1e-101	PREDICTED: AMME syndrome candidate gene 1 protein [Orussus abietinus]	sp|Q8JZZ6|AMERL_MOUSE	293	5e-87	AMMECR1-like protein OS=Mus musculus GN=Ammecr1l PE=2 SV=1	Hs7669554	290	2e-86	KOG3274	Uncharacterized conserved protein, AMMECR1	--	--	--	--	--	-	-	-
Control-Low-TM	miR-122-x	5204017	7386958	32	291	6.1491	39.3938	2.67952	5.00063e-36	Unigene0018197	39	17	1.0708	0.4854	-1.14144	0.006528	0.0172884	yes	UP-DOWN	636	gi|942409671|acc|JAN86765.1|	78.6	7e-14	GPI mannosyltransferase [Daphnia magna]	sp|Q8MT80|PIGZ_DROME	52.8	6e-07	GPI mannosyltransferase 4 OS=Drosophila melanogaster GN=CG45068 PE=2 SV=1	7291781_1	52.8	1e-07	KOG4123	Putative alpha 1,2 mannosyltransferase	K08098//phosphatidylinositol glycan, class Z [EC:2.4.1.-]	6e-10	63.9	tca:660546	ko00563//Glycosylphosphatidylinositol(GPI)-anchor biosynthesis//Glycan biosynthesis and metabolism//Metabolism	-	-	-
Control-Low-TM	miR-122-x	5204017	7386958	32	291	6.1491	39.3938	2.67952	5.00063e-36	Unigene0018282	54	28	0.7466	0.4026	-0.890988	0.0107966	0.0270947	no	UP-no	1263	--	--	--	--	--	--	--	--	--	--	--	--	--	--	--	--	--	--	-	-	-
Control-Low-TM	miR-122-x	5204017	7386958	32	291	6.1491	39.3938	2.67952	5.00063e-36	Unigene0018301	492	670	2.6765	3.7903	0.501964	1.31246e-08	6.55389e-08	no	UP-no	3210	gi|755952054|acc|XP_011301963.1|	890	0	PREDICTED: CTP synthase [Fopius arisanus]	sp|P17812|PYRG1_HUMAN	848	0	CTP synthase 1 OS=Homo sapiens GN=CTPS1 PE=1 SV=2	Hs22046272	848	0	KOG2387	CTP synthase (UTP-ammonia lyase)	K01937//CTP synthase [EC:6.3.4.2]	0	871	bfo:BRAFLDRAFT_76524	ko00240//Pyrimidine metabolism//Nucleotide metabolism//Metabolism	GO:0055086//nucleobase-containing small molecule metabolic process;GO:0046131//pyrimidine ribonucleoside metabolic process;GO:0090407//organophosphate biosynthetic process;GO:0006725//cellular aromatic compound metabolic process;GO:0044710//single-organism metabolic process;GO:0044271//cellular nitrogen compound biosynthetic process;GO:1901564//organonitrogen compound metabolic process;GO:1901657…	GO:0003824//catalytic activity;GO:0016874//ligase activity;GO:0032550//purine ribonucleoside binding;GO:0001883//purine nucleoside binding;GO:1901363//heterocyclic compound binding;GO:0097367//carbohydrate derivative binding;GO:0097159//organic cyclic compound binding;GO:0001882//nucleoside binding;GO:0032549//ribonucleoside binding;GO:0036094//small molecule binding;GO:0005488//binding;GO:001687…	-
Control-Low-TM	miR-122-x	5204017	7386958	32	291	6.1491	39.3938	2.67952	5.00063e-36	Unigene0018566	16835	17223	61.8767	65.8305	0.0893599	0.000514487	0.00166444	no	UP-no	4751	gi|646703284|acc|KDR12045.1|	243	5e-68	Lysosomal-associated transmembrane protein 4A [Zootermopsis nevadensis]	sp|Q5RAH0|LAP4A_PONAB	100	2e-21	Lysosomal-associated transmembrane protein 4A OS=Pongo abelii GN=LAPTM4A PE=2 SV=1	--	--	--	--	--	K12387//lysosomal-associated transmembrane protein	3e-53	198	phu:Phum_PHUM012540	ko04142//Lysosome//Transport and catabolism//Cellular Processes	-	-	-
Control-Low-TM	miR-122-x	5204017	7386958	32	291	6.1491	39.3938	2.67952	5.00063e-36	Unigene0018593	66	142	0.3861	0.8639	1.16189	3.44916e-08	1.68179e-07	yes	UP-UP	2985	gi|762098659|acc|XP_011431725.1|	192	3e-47	PREDICTED: protein EMSY-like isoform X3 [Crassostrea gigas]	sp|Q7ZUV7|EMSY_DANRE	176	1e-43	Protein EMSY OS=Danio rerio GN=emsy PE=2 SV=1	Hs19923559	171	1e-42	KOG4675	Uncharacterized conserved protein, contains ENT domain	--	--	--	--	--	GO:0008152//metabolic process;GO:1901360//organic cyclic compound metabolic process;GO:0033554//cellular response to stress;GO:0044249//cellular biosynthetic process;GO:0009059//macromolecule biosynthetic process;GO:0044238//primary metabolic process;GO:0044237//cellular metabolic process;GO:1901576//organic substance biosynthetic process;GO:0010467//gene expression;GO:0034645//cellular macromole…	GO:0005515//protein binding;GO:0005488//binding;GO:0046983//protein dimerization activity	-
Control-Low-TM	miR-122-x	5204017	7386958	32	291	6.1491	39.3938	2.67952	5.00063e-36	Unigene0018776	2687	1802	16.2356	11.323	-0.519904	2.17812e-27	2.19555e-26	no	UP-no	2890	gi|999986326|acc|KXJ25467.1|	57.4	4e-06	Translation initiation factor IF-2 [Exaiptasia pallida]	--	--	--	--	--	--	--	--	--	--	--	--	--	--	-	-	-
Control-Low-TM	miR-122-x	5204017	7386958	32	291	6.1491	39.3938	2.67952	5.00063e-36	Unigene0018794	257	530	0.6298	1.3506	1.10063	3.89463e-24	3.59176e-23	yes	UP-UP	7126	gi|1008446852|acc|XP_015837597.1|	1050	0	PREDICTED: ankyrin repeat and IBR domain-containing protein 1 [Tribolium castaneum]	sp|Q6ZPS6|AKIB1_MOUSE	726	0	Ankyrin repeat and IBR domain-containing protein 1 OS=Mus musculus GN=Ankib1 PE=1 SV=2	Hs20538316	725	0	KOG1815	Predicted E3 ubiquitin ligase	K11967//ankyrin repeat and IBR domain-containing protein 1	0	1050	tca:664247	--	-	GO:0043167//ion binding;GO:0005488//binding;GO:0043169//cation binding;GO:0046872//metal ion binding	-
Control-Low-TM	miR-122-x	5204017	7386958	32	291	6.1491	39.3938	2.67952	5.00063e-36	Unigene0018986	67	60	0.9278	0.8641	-0.102616	0.723629	0.864797	no	UP-no	1261	--	--	--	--	--	--	--	--	--	--	--	--	--	--	--	--	--	--	-	-	-
Control-Low-TM	miR-122-x	5204017	7386958	32	291	6.1491	39.3938	2.67952	5.00063e-36	Unigene0019019	2304	2192	6.3882	6.3203	-0.0154164	0.756637	0.889119	no	UP-no	6298	gi|646708440|acc|KDR14752.1|	675	0	Tubulin polyglutamylase TTLL4 [Zootermopsis nevadensis]	sp|Q80UG8|TTLL4_MOUSE	520	9e-156	Tubulin polyglutamylase TTLL4 OS=Mus musculus GN=Ttll4 PE=2 SV=3	7295753	589	0	KOG2156	Tubulin-tyrosine ligase-related protein	K16601//tubulin polyglutamylase TTLL4 [EC:6.-.-.-]	0	620	phu:Phum_PHUM529500	--	-	-	-
Control-Low-TM	miR-122-x	5204017	7386958	32	291	6.1491	39.3938	2.67952	5.00063e-36	Unigene0019023	227	130	2.6984	1.607	-0.747734	2.60462e-06	1.09555e-05	no	UP-no	1469	gi|642938189|acc|XP_008191081.1|	62.4	7e-08	PREDICTED: trihelix transcription factor GT-3b-like isoform X1 [Tribolium castaneum]	--	--	--	--	--	--	--	--	--	--	--	--	--	--	-	-	-
Control-Low-TM	miR-122-x	5204017	7386958	32	291	6.1491	39.3938	2.67952	5.00063e-36	Unigene0019087	73	147	0.5946	1.2451	1.06627	1.3393e-07	6.24495e-07	yes	UP-UP	2144	gi|1022960228|acc|XP_016282848.1|	118	8e-25	PREDICTED: gastrula zinc finger protein XlCGF26.1-like [Monodelphis domestica]	sp|Q9BSK1|ZN577_HUMAN	106	6e-23	Zinc finger protein 577 OS=Homo sapiens GN=ZNF577 PE=2 SV=3	Hs14249252	106	1e-23	KOG1721	FOG: Zn-finger	--	--	--	--	--	-	-	-
Control-Low-TM	miR-122-x	5204017	7386958	32	291	6.1491	39.3938	2.67952	5.00063e-36	Unigene0019231	1621	1055	10.6175	7.1861	-0.563163	5.03801e-21	4.24857e-20	no	UP-no	2666	gi|817085574|acc|XP_012265483.1|	347	1e-106	PREDICTED: acylglycerol kinase, mitochondrial isoform X1 [Athalia rosae]	sp|Q53H12|AGK_HUMAN	193	2e-52	Acylglycerol kinase, mitochondrial OS=Homo sapiens GN=AGK PE=1 SV=2	Hs8922701	193	4e-53	KOG4435	Predicted lipid kinase	K09881//acylglycerol kinase [EC:2.7.1.94]	1e-103	337	nvi:100118806	ko00561//Glycerolipid metabolism//Lipid metabolism//Metabolism	-	-	-
Control-Low-TM	miR-122-x	5204017	7386958	32	291	6.1491	39.3938	2.67952	5.00063e-36	Unigene0019326	16680	8444	107.084	56.3745	-0.925634	7.67552e-246	7.43839e-244	no	UP-no	2720	gi|646708352|acc|KDR14699.1|	405	1e-127	Ets DNA-binding protein pokkuri [Zootermopsis nevadensis]	sp|Q01842|POK_DROME	207	6e-55	Ets DNA-binding protein pokkuri OS=Drosophila melanogaster GN=aop PE=1 SV=2	7296000	207	9e-56	KOG3804	Transcription factor NERF and related proteins, contain ETS domain	K03211//ETS translocation variant 6/7	4e-124	392	tca:663895	ko04320//Dorso-ventral axis formation//Development//Organismal Systems;ko04013//MAPK signaling pathway - fly//Signal transduction//Environmental Information Processing	-	-	-
Control-Low-TM	miR-122-x	5204017	7386958	32	291	6.1491	39.3938	2.67952	5.00063e-36	Unigene0019590	65	202	0.3485	1.1263	1.69236	1.69281e-18	1.32024e-17	yes	UP-UP	3257	gi|646707248|acc|KDR14091.1|	898	0	Ras GTPase-activating protein 3 [Zootermopsis nevadensis]	sp|Q14644|RASA3_HUMAN	789	0	Ras GTPase-activating protein 3 OS=Homo sapiens GN=RASA3 PE=1 SV=3	Hs12545410	785	0	KOG2059	Ras GTPase-activating protein	K12380//Ras GTPase-activating protein 3	0	855	aec:105151123	ko04013//MAPK signaling pathway - fly//Signal transduction//Environmental Information Processing	GO:0050794//regulation of cellular process;GO:0065007//biological regulation;GO:0050789//regulation of biological process	-	-
Control-Low-TM	miR-122-x	5204017	7386958	32	291	6.1491	39.3938	2.67952	5.00063e-36	Unigene0019795	96	55	0.8974	0.5347	-0.747022	0.0024966	0.00718218	no	UP-no	1868	gi|157113421|acc|XP_001657821.1|	503	5e-170	AAEL006432-PA, partial [Aedes aegypti]	sp|Q8MKK4|TRE12_DROME	315	2e-98	Facilitated trehalose transporter Tret1-2 homolog OS=Drosophila melanogaster GN=Tret1-2 PE=2 SV=1	7303577	299	1e-93	KOG0254	Predicted transporter (major facilitator superfamily)	--	--	--	--	--	GO:0051179//localization;GO:0044699//single-organism process;GO:0051234//establishment of localization;GO:0006810//transport	GO:0005215//transporter activity;GO:0022857//transmembrane transporter activity	GO:0016020//membrane
Control-Low-TM	miR-122-x	5204017	7386958	32	291	6.1491	39.3938	2.67952	5.00063e-36	Unigene0020008	29	19	0.486	0.3311	-0.553689	0.243515	0.384719	no	UP-no	1042	gi|358256983|acc|GAA58058.1|	237	5e-75	recombination protein recR, partial [Clonorchis sinensis]	sp|Q3Z4S7|RECR_SHISS	414	2e-144	Recombination protein RecR OS=Shigella sonnei (strain Ss046) GN=recR PE=3 SV=1	--	--	--	--	--	--	--	--	--	--	GO:0071704//organic substance metabolic process;GO:0090304//nucleic acid metabolic process;GO:0046483//heterocycle metabolic process;GO:0044260//cellular macromolecule metabolic process;GO:0043170//macromolecule metabolic process;GO:0044238//primary metabolic process;GO:0008152//metabolic process;GO:0006259//DNA metabolic process;GO:0006807//nitrogen compound metabolic process;GO:0006725//cellula…	GO:0016779//nucleotidyltransferase activity;GO:0003676//nucleic acid binding;GO:0005488//binding;GO:1901363//heterocyclic compound binding;GO:0003824//catalytic activity;GO:0034061//DNA polymerase activity;GO:0016772//transferase activity, transferring phosphorus-containing groups;GO:0016740//transferase activity;GO:0097159//organic cyclic compound binding	-
Control-Low-TM	miR-122-x	5204017	7386958	32	291	6.1491	39.3938	2.67952	5.00063e-36	Unigene0020190	3535	3101	18.6099	16.9769	-0.132497	0.00124787	0.00380487	no	UP-no	3317	gi|1022771145|acc|KZS15483.1|	349	6e-108	Phytanoyl-CoA dioxygenase domain-containing protein 1 [Daphnia magna]	sp|Q5U3U0|PHYD1_DANRE	286	2e-86	Phytanoyl-CoA dioxygenase domain-containing protein 1 OS=Danio rerio GN=phyhd1 PE=2 SV=1	CE24085	257	1e-76	KOG3290	Peroxisomal phytanoyl-CoA hydroxylase	--	--	--	--	--	-	-	-
Control-Low-TM	miR-122-x	5204017	7386958	32	291	6.1491	39.3938	2.67952	5.00063e-36	Unigene0020283	145	277	2.4069	4.7815	0.990287	1.56038e-11	9.13797e-11	no	UP-no	1052	--	--	--	--	--	--	--	--	--	--	--	--	--	--	--	--	--	--	-	-	-
Control-Low-TM	miR-122-x	5204017	7386958	32	291	6.1491	39.3938	2.67952	5.00063e-36	Unigene0020326	12226	12935	127.535	140.318	0.137813	4.71113e-07	2.11117e-06	no	UP-no	1674	gi|919102208|acc|XP_013387493.1|	317	3e-99	PREDICTED: di-N-acetylchitobiase-like isoform X1 [Lingula anatina]	sp|Q01460|DIAC_RAT	299	2e-94	Di-N-acetylchitobiase OS=Rattus norvegicus GN=Ctbs PE=1 SV=1	Hs4758092	276	3e-86	KOG2806	Chitinase	K12310//Di-N-acetylchitobiase [EC:3.2.1.-]	8e-97	307	lgi:LOTGIDRAFT_209107	--	-	GO:0016787//hydrolase activity;GO:0003824//catalytic activity	-
Control-Low-TM	miR-122-x	5204017	7386958	32	291	6.1491	39.3938	2.67952	5.00063e-36	Unigene0020414	4	8	0.0419	0.0871	1.05572	0.38784	0.547692	no	UP-no	1667	gi|766942785|acc|XP_011504076.1|	130	2e-31	PREDICTED: estradiol 17-beta-dehydrogenase 8-like [Ceratosolen solmsi marchali]	sp|P60046|INSJ_SHIFL	353	6e-118	Insertion element IS150 uncharacterized 19.7 kDa protein OS=Shigella flexneri GN=IS1501 PE=3 SV=1	Hs15277342	55.8	4e-08	KOG1200	Mitochondrial/plastidial beta-ketoacyl-ACP reductase	--	--	--	--	--	-	GO:1901363//heterocyclic compound binding;GO:0003676//nucleic acid binding;GO:0097159//organic cyclic compound binding;GO:0003677//DNA binding;GO:0005488//binding	-
Control-Low-TM	miR-122-x	5204017	7386958	32	291	6.1491	39.3938	2.67952	5.00063e-36	Unigene0020424	105	90	0.9815	0.8749	-0.16587	0.476159	0.644608	no	UP-no	1868	gi|936700558|acc|XP_014228245.1|	79.7	6e-13	PREDICTED: zinc finger protein 184-like [Trichogramma pretiosum]	sp|Q32M78|ZN699_HUMAN	73.6	3e-12	Zinc finger protein 699 OS=Homo sapiens GN=ZNF699 PE=1 SV=1	Hs8923885	68.2	2e-11	KOG1721	FOG: Zn-finger	K09228//KRAB domain-containing zinc finger protein	4e-13	78.2	mze:101483064	--	-	-	-
Control-Low-TM	miR-122-x	5204017	7386958	32	291	6.1491	39.3938	2.67952	5.00063e-36	Unigene0020482	1357	1230	7.3912	6.967	-0.085271	0.163047	0.277293	no	UP-no	3206	gi|919004038|acc|XP_013420937.1|	214	8e-57	PREDICTED: transmembrane protein 201-like, partial [Lingula anatina]	sp|A4IG66|TM201_DANRE	144	3e-34	Transmembrane protein 201 OS=Danio rerio GN=tmem201 PE=2 SV=1	CE02362	179	8e-47	KOG4623	Uncharacterized conserved protein	--	--	--	--	--	-	-	-
Control-Low-TM	miR-122-x	5204017	7386958	32	291	6.1491	39.3938	2.67952	5.00063e-36	Unigene0020526	811	365	10.9612	5.1302	-1.09532	7.39461e-34	8.59373e-33	yes	UP-DOWN	1292	gi|817064976|acc|XP_012254258.1|	328	1e-105	PREDICTED: protein HGH1 homolog [Athalia rosae]	sp|Q297A7|HGH1_DROPS	262	1e-81	Protein HGH1 homolog OS=Drosophila pseudoobscura pseudoobscura GN=GA19338 PE=3 SV=1	7301451	218	6e-66	KOG2973	Uncharacterized conserved protein	--	--	--	--	--	-	-	-
Control-Low-TM	miR-122-x	5204017	7386958	32	291	6.1491	39.3938	2.67952	5.00063e-36	Unigene0020780	9379	5521	35.1078	21.4916	-0.708019	3.74521e-112	1.29516e-110	no	UP-no	4665	gi|884953115|acc|XP_012989605.1|	65.1	3e-07	PREDICTED: ankyrin-3 isoform X18 [Esox lucius]	sp|O70511|ANK3_RAT	56.6	3e-06	Ankyrin-3 OS=Rattus norvegicus GN=Ank3 PE=1 SV=3	CE06704	59.7	4e-08	KOG4177	Ankyrin	K10380//ankyrin	6e-08	64.3	cmy:102938003	--	-	-	-
Control-Low-TM	miR-122-x	5204017	7386958	32	291	6.1491	39.3938	2.67952	5.00063e-36	Unigene0020882	286	244	2.0418	1.8115	-0.172657	0.183773	0.304958	no	UP-no	2446	gi|646694750|acc|KDR08100.1|	323	1e-95	Tripartite motif-containing protein 45 [Zootermopsis nevadensis]	sp|Q5BIM1|TRI45_BOVIN	293	9e-87	Tripartite motif-containing protein 45 OS=Bos taurus GN=TRIM45 PE=2 SV=1	Hs13376780	258	9e-75	KOG2177	Predicted E3 ubiquitin ligase	K12021//tripartite motif-containing protein 45	6e-87	295	bfo:BRAFLDRAFT_215561	--	-	-	-
Control-Low-TM	miR-122-x	5204017	7386958	32	291	6.1491	39.3938	2.67952	5.00063e-36	Unigene0020966	847	3031	1.7331	6.4497	1.89588	1.03074e-257	1.09134e-255	yes	UP-UP	8534	gi|157114003|acc|XP_001657937.1|	198	1e-47	AAEL006680-PA [Aedes aegypti]	sp|Q9VQI9|AFF4_DROME	169	3e-40	AF4/FMR2 family member 4 OS=Drosophila melanogaster GN=lilli PE=1 SV=2	--	--	--	--	--	K15194//AF4/FMR2 family member 2	1e-48	198	aag:AaeL_AAEL006680	--	-	-	-
Control-Low-TM	miR-122-x	5204017	7386958	32	291	6.1491	39.3938	2.67952	5.00063e-36	Unigene0021081	2742	1775	16.5165	11.1187	-0.57092	8.41401e-33	9.59435e-32	no	UP-no	2899	gi|1009532744|acc|XP_015903467.1|	315	1e-96	PREDICTED: proteasome activator complex subunit 3-like isoform X2 [Parasteatoda tepidariorum]	sp|Q5RFD3|PSME3_PONAB	289	2e-88	Proteasome activator complex subunit 3 OS=Pongo abelii GN=PSME3 PE=2 SV=1	7292848	278	2e-85	KOG4470	Proteasome activator subunit	K06698//proteasome activator subunit 3 (PA28 gamma)	4e-93	303	nvi:100118024	ko03050//Proteasome//Folding, sorting and degradation//Genetic Information Processing	-	-	GO:0032991//macromolecular complex;GO:0043234//protein complex
Control-Low-TM	miR-122-x	5204017	7386958	32	291	6.1491	39.3938	2.67952	5.00063e-36	Unigene0021149	235	200	2.4354	2.1554	-0.176203	0.217429	0.351641	no	UP-no	1685	gi|954549297|acc|XP_014597968.1|	123	4e-30	PREDICTED: guanine nucleotide exchange factor MSS4 homolog [Polistes canadensis]	sp|Q9VLP3|MSS4_DROME	108	2e-26	Guanine nucleotide exchange factor MSS4 homolog OS=Drosophila melanogaster GN=CG7787 PE=2 SV=2	Hs19923149	100	4e-24	KOG4113	Guanine nucleotide exchange factor	--	--	--	--	--	GO:0050789//regulation of biological process;GO:0050794//regulation of cellular process;GO:0065007//biological regulation	-	-
Control-Low-TM	miR-122-x	5204017	7386958	32	291	6.1491	39.3938	2.67952	5.00063e-36	Unigene0021221	6240	13846	17.1139	39.4905	1.20634	0	0	yes	UP-UP	6367	gi|972202018|acc|XP_015183114.1|	491	5e-140	PREDICTED: ras-responsive element-binding protein 1 isoform X1 [Polistes dominula]	sp|Q3UH06|RREB1_MOUSE	171	3e-41	Ras-responsive element-binding protein 1 OS=Mus musculus GN=Rreb1 PE=1 SV=2	Hs19923153	169	2e-41	KOG1721	FOG: Zn-finger	--	--	--	--	--	-	-	-
Control-Low-TM	miR-122-x	5204017	7386958	32	291	6.1491	39.3938	2.67952	5.00063e-36	Unigene0021226	452	644	1.3627	2.0191	0.567244	3.40786e-10	1.86252e-09	no	UP-no	5792	gi|646714242|acc|KDR18287.1|	711	0	AP2-associated protein kinase 1 [Zootermopsis nevadensis]	sp|Q2M2I8|AAK1_HUMAN	427	2e-126	AP2-associated protein kinase 1 OS=Homo sapiens GN=AAK1 PE=1 SV=3	7298508	449	3e-130	KOG1989	ARK protein kinase family	K08853//AP2-associated kinase [EC:2.7.11.1]	0	694	soc:105205737	--	-	GO:0003824//catalytic activity;GO:0016740//transferase activity	-
Control-Low-TM	miR-122-x	5204017	7386958	32	291	6.1491	39.3938	2.67952	5.00063e-36	Unigene0021233	1970	1002	22.4254	11.8617	-0.918823	1.73326e-57	3.11464e-56	no	UP-no	1534	gi|805769872|acc|XP_012136229.1|	211	3e-61	PREDICTED: copper homeostasis protein cutC homolog [Megachile rotundata]	sp|Q9CNA6|CUTC_PASMU	204	3e-60	Copper homeostasis protein CutC OS=Pasteurella multocida (strain Pm70) GN=cutC PE=3 SV=1	Hs7705728	201	2e-59	KOG4013	Predicted Cu2+ homeostasis protein CutC	K06201//copper homeostasis protein	1e-61	210	tru:101068365	--	-	-	-
Control-Low-TM	miR-122-x	5204017	7386958	32	291	6.1491	39.3938	2.67952	5.00063e-36	Unigene0021286	229	624	0.7775	2.2033	1.50275	1.33269e-44	1.92257e-43	yes	UP-UP	5143	gi|749734283|acc|XP_011150537.1|	338	3e-91	PREDICTED: protein disabled isoform X1 [Harpegnathos saltator]	sp|P98081|DAB_DROME	322	1e-87	Protein disabled OS=Drosophila melanogaster GN=Dab PE=1 SV=2	7294069	321	1e-94	KOG3535	Adaptor protein Disabled	K12475//disabled homolog 2	5e-92	338	hst:105189865	ko04144//Endocytosis//Transport and catabolism//Cellular Processes	-	-	-
Control-Low-TM	miR-122-x	5204017	7386958	32	291	6.1491	39.3938	2.67952	5.00063e-36	Unigene0021325	12062	13110	27.7326	31.3457	0.176685	1.04525e-10	5.89171e-10	no	UP-no	7595	gi|951528964|acc|XP_014468438.1|	704	0	PREDICTED: heterogeneous nuclear ribonucleoprotein R isoform X7 [Dinoponera quadriceps]	sp|O60506|HNRPQ_HUMAN	509	8e-158	Heterogeneous nuclear ribonucleoprotein Q OS=Homo sapiens GN=SYNCRIP PE=1 SV=2	7300657	659	0	KOG0117	Heterogeneous nuclear ribonucleoprotein R (RRM superfamily)	--	--	--	--	--	-	-	-
Control-Low-TM	miR-122-x	5204017	7386958	32	291	6.1491	39.3938	2.67952	5.00063e-36	Unigene0021375	20184	23921	110.94	136.73	0.301551	1.65657e-34	1.95724e-33	no	UP-no	3177	gi|1022763898|acc|KZS09434.1|	141	3e-32	Caspase Dronc [Daphnia magna]	sp|Q98943|CASP2_CHICK	115	6e-26	Caspase-2 OS=Gallus gallus GN=CASP2 PE=2 SV=2	Hs14790178	117	5e-27	KOG3573	Caspase, apoptotic cysteine protease	K02186//caspase 2 [EC:3.4.22.55]	4e-31	132	bfo:BRAFLDRAFT_67496	ko00480//Glutathione metabolism//Metabolism of other amino acids//Metabolism;ko00270//Cysteine and methionine metabolism//Amino acid metabolism//Metabolism	-	-	-
Control-Low-TM	miR-122-x	5204017	7386958	32	291	6.1491	39.3938	2.67952	5.00063e-36	Unigene0021414	268	1419	0.7509	4.1348	2.46112	1.35306e-184	9.00299e-183	yes	UP-UP	6232	gi|646710838|acc|KDR16256.1|	636	0	Short spindle protein 4 [Zootermopsis nevadensis]	sp|A1ZAU8|PTRO_DROME	302	2e-81	Patronin OS=Drosophila melanogaster GN=Patronin PE=1 SV=1	7302771	346	2e-107	KOG3654	Uncharacterized CH domain protein	K17493//calmodulin-regulated spectrin-associated protein	5e-155	533	ame:408631	--	-	-	-
Control-Low-TM	miR-122-x	5204017	7386958	32	291	6.1491	39.3938	2.67952	5.00063e-36	Unigene0021470	2731	3875	10.5112	15.5098	0.561253	1.359e-42	1.88843e-41	no	UP-no	4537	gi|1016164530|acc|KZC11692.1|	323	8e-91	Protein suppressor of white apricot [Dufourea novaeangliae]	sp|P12297|SUWA_DROME	257	4e-69	Protein suppressor of white apricot OS=Drosophila melanogaster GN=su(w[a]) PE=1 SV=3	Hs4759102	182	3e-46	KOG1847	mRNA splicing factor	--	--	--	--	--	-	-	-
Control-Low-TM	miR-122-x	5204017	7386958	32	291	6.1491	39.3938	2.67952	5.00063e-36	Unigene0021633	333	1143	3.265	11.6543	1.83571	7.52819e-104	2.37233e-102	yes	UP-UP	1781	gi|642931115|acc|XP_008201667.1|	87	6e-15	PREDICTED: autism susceptibility gene 2 protein isoform X2 [Tribolium castaneum]	--	--	--	--	--	--	--	--	--	--	--	--	--	--	-	-	-
Control-Low-TM	miR-122-x	5204017	7386958	32	291	6.1491	39.3938	2.67952	5.00063e-36	Unigene0021693	70	214	0.4957	1.5759	1.66864	4.54322e-19	3.60057e-18	yes	UP-UP	2466	gi|1009554893|acc|XP_015912785.1|	503	1e-166	PREDICTED: protein RCC2 homolog [Parasteatoda tepidariorum]	sp|Q6NYE2|RCC2_DANRE	441	3e-144	Protein RCC2 homolog OS=Danio rerio GN=rcc2 PE=2 SV=1	7297063	449	3e-148	KOG1427	Uncharacterized conserved protein, contains RCC1 domain	--	--	--	--	--	GO:0009987//cellular process;GO:0044763//single-organism cellular process;GO:0044699//single-organism process	-	-
Control-Low-TM	miR-122-x	5204017	7386958	32	291	6.1491	39.3938	2.67952	5.00063e-36	Unigene0021730	133	262	0.5735	1.1748	1.03455	1.15612e-11	6.82197e-11	yes	UP-UP	4050	gi|942329415|acc|JAN46640.1|	1102	0	SLIT-ROBO Rho GTPase-activating 2 protein [Daphnia magna]	sp|Q7Z6B7|SRGP1_HUMAN	667	0	SLIT-ROBO Rho GTPase-activating protein 1 OS=Homo sapiens GN=SRGAP1 PE=1 SV=1	Hs16163690	629	0	KOG3565	Cdc42-interacting protein CIP4	K07526//SLIT-ROBO Rho GTPase activating protein	0	1059	tca:660987	--	-	-	-
Control-Low-TM	miR-122-x	5204017	7386958	32	291	6.1491	39.3938	2.67952	5.00063e-36	Unigene0021762	74	84	0.5871	0.693	0.239249	0.343208	0.501988	no	UP-no	2201	gi|919028728|acc|XP_013398204.1|	322	7e-99	PREDICTED: guanylate cyclase soluble subunit beta-2-like [Lingula anatina]	sp|O75343|GCYB2_HUMAN	300	6e-90	Guanylate cyclase soluble subunit beta-2 OS=Homo sapiens GN=GUCY1B2 PE=2 SV=2	Hs8393507	300	9e-91	KOG4171	Adenylate/guanylate kinase	K12319//guanylate cyclase soluble subunit beta [EC:4.6.1.2]	4e-97	322	bfo:BRAFLDRAFT_153964	ko00230//Purine metabolism//Nucleotide metabolism//Metabolism	GO:0006796//phosphate-containing compound metabolic process;GO:0034641//cellular nitrogen compound metabolic process;GO:0044281//small molecule metabolic process;GO:0006139//nucleobase-containing compound metabolic process;GO:0009058//biosynthetic process;GO:0006753//nucleoside phosphate metabolic process;GO:0055086//nucleobase-containing small molecule metabolic process;GO:0018130//heterocycle b…	GO:0005488//binding;GO:0003824//catalytic activity;GO:0097159//organic cyclic compound binding;GO:0016829//lyase activity;GO:1901363//heterocyclic compound binding	-
Control-Low-TM	miR-122-x	5204017	7386958	32	291	6.1491	39.3938	2.67952	5.00063e-36	Unigene0021961	1124	550	12.0562	6.135	-0.97464	8.46857e-38	1.0762e-36	no	UP-no	1628	gi|939636406|acc|XP_014294208.1|	340	7e-109	PREDICTED: luc7-like protein 3 [Halyomorpha halys]	sp|Q5R8W6|LC7L3_PONAB	270	2e-82	Luc7-like protein 3 OS=Pongo abelii GN=LUC7L3 PE=2 SV=1	Hs19923485	270	3e-83	KOG0796	Spliceosome subunit	--	--	--	--	--	GO:0034622//cellular macromolecular complex assembly;GO:0022607//cellular component assembly;GO:0009987//cellular process;GO:0071840//cellular component organization or biogenesis;GO:0044085//cellular component biogenesis;GO:0022613//ribonucleoprotein complex biogenesis;GO:0065003//macromolecular complex assembly;GO:0043933//macromolecular complex subunit organization;GO:0022618//ribonucleoprotei…	GO:0005488//binding;GO:1901363//heterocyclic compound binding;GO:0003676//nucleic acid binding;GO:0044822//poly(A) RNA binding;GO:0003723//RNA binding;GO:0097159//organic cyclic compound binding	GO:0044424//intracellular part;GO:0043231//intracellular membrane-bounded organelle;GO:1990904//ribonucleoprotein complex;GO:0044422//organelle part;GO:0044428//nuclear part;GO:0005623//cell;GO:0044464//cell part;GO:0043227//membrane-bounded organelle;GO:0030532//small nuclear ribonucleoprotein complex;GO:0030529//intracellular ribonucleoprotein complex;GO:0005622//intracellular;GO:0043229//intra…
Control-Low-TM	miR-122-x	5204017	7386958	32	291	6.1491	39.3938	2.67952	5.00063e-36	Unigene0022008	1404	694	6.3631	3.2709	-0.960042	9.58757e-45	1.38556e-43	no	UP-no	3853	gi|665820669|acc|XP_008559245.1|	165	3e-40	PREDICTED: transcription factor Sox-8 [Microplitis demolitor]	sp|P57073|SOX8_HUMAN	156	8e-39	Transcription factor SOX-8 OS=Homo sapiens GN=SOX8 PE=2 SV=1	Hs10047084	156	4e-39	KOG0527	HMG-box transcription factor	K18435//transcription factor SOX9 (SOX group E)	2e-40	164	crg:105340517	--	GO:0050768//negative regulation of neurogenesis;GO:0051961//negative regulation of nervous system development;GO:0006357//regulation of transcription from RNA polymerase II promoter;GO:0009653//anatomical structure morphogenesis;GO:0000003//reproduction;GO:0044707//single-multicellular organism process;GO:0043067//regulation of programmed cell death;GO:0001754//eye photoreceptor cell differentiat…	GO:0046983//protein dimerization activity;GO:0003677//DNA binding;GO:0003700//transcription factor activity, sequence-specific DNA binding;GO:0003676//nucleic acid binding;GO:0005488//binding;GO:0005515//protein binding;GO:0001012//RNA polymerase II regulatory region DNA binding;GO:0003690//double-stranded DNA binding;GO:0000977//RNA polymerase II regulatory region sequence-specific DNA binding;G…	GO:0043229//intracellular organelle;GO:0044464//cell part;GO:0043234//protein complex;GO:0005667//transcription factor complex;GO:0044424//intracellular part;GO:0043231//intracellular membrane-bounded organelle;GO:0032991//macromolecular complex;GO:0043227//membrane-bounded organelle;GO:0043226//organelle;GO:0005623//cell;GO:0005622//intracellular
Control-Low-TM	miR-122-x	5204017	7386958	32	291	6.1491	39.3938	2.67952	5.00063e-36	Unigene0022059	94	83	0.7984	0.7331	-0.123102	0.653553	0.807101	no	UP-no	2056	gi|157103730|acc|XP_001648102.1|	80.9	2e-13	AAEL014145-PA [Aedes aegypti]	--	--	--	--	--	--	--	--	--	--	--	--	--	--	-	-	-
Control-Low-TM	miR-122-x	5204017	7386958	32	291	6.1491	39.3938	2.67952	5.00063e-36	Unigene0022063	3057	3698	10.021	12.6063	0.331118	3.84948e-16	2.75832e-15	no	UP-no	5327	gi|780685676|acc|XP_011698486.1|	618	0	PREDICTED: formin-binding protein 1-like isoform X4 [Wasmannia auropunctata]	sp|Q5U3Q6|CIP4_DANRE	323	2e-94	Cdc42-interacting protein 4 homolog OS=Danio rerio GN=trip10 PE=2 SV=1	7292484	395	2e-121	KOG3565	Cdc42-interacting protein CIP4	--	--	--	--	--	-	-	-
Control-Low-TM	miR-122-x	5204017	7386958	32	291	6.1491	39.3938	2.67952	5.00063e-36	Unigene0022073	3814	3968	261.18	282.575	0.113593	0.00331147	0.0093424	no	UP-no	255	gi|21666643|acc|AAM73784.1|	86.3	7e-20	14-3-3 zeta-like type II, partial [Penaeus monodon]	sp|Q2F637|1433Z_BOMMO	87.8	5e-21	14-3-3 protein zeta OS=Bombyx mori GN=14-3-3zeta PE=2 SV=2	Hs4507951	81.6	1e-19	KOG0841	Multifunctional chaperone (14-3-3 family)	K16197//14-3-3 protein beta/theta/zeta	2e-20	88.2	hst:105182505	ko04391//Hippo signaling pathway -fly//Signal transduction//Environmental Information Processing	GO:0044710//single-organism metabolic process;GO:0008152//metabolic process;GO:0044699//single-organism process	GO:0005515//protein binding;GO:0016491//oxidoreductase activity;GO:0005488//binding;GO:0003824//catalytic activity	-
Control-Low-TM	miR-122-x	5204017	7386958	32	291	6.1491	39.3938	2.67952	5.00063e-36	Unigene0022131	4814	4799	14.779	15.3213	0.0519901	0.148954	0.256115	no	UP-no	5688	gi|646704924|acc|KDR12877.1|	313	9e-90	N-acetyllactosaminide beta-1,3-N-acetylglucosaminyltransferase [Zootermopsis nevadensis]	sp|L7YAI7|B4GA1_DANRE	127	5e-29	Beta-1,4-glucuronyltransferase 1 OS=Danio rerio GN=b4gat1 PE=2 SV=1	7297981	197	2e-53	KOG3765	Predicted glycosyltransferase	--	--	--	--	--	-	-	-
Control-Low-TM	miR-122-x	5204017	7386958	32	291	6.1491	39.3938	2.67952	5.00063e-36	Unigene0022136	1366	1351	6.4399	6.6235	0.0405555	0.503251	0.664148	no	UP-no	3704	gi|780015300|acc|XP_011664336.1|	72.4	5e-10	PREDICTED: NACHT, LRR and PYD domains-containing protein 3-like [Strongylocentrotus purpuratus]	--	--	--	--	--	--	--	--	--	--	--	--	--	--	-	-	-
Control-Low-TM	miR-122-x	5204017	7386958	32	291	6.1491	39.3938	2.67952	5.00063e-36	Unigene0022379	863	849	2.8194	2.8845	0.0329331	0.659428	0.813583	no	UP-no	5345	gi|325303180|acc|DAA34418.1|	112	7e-24	TPA_inf: BTB/POZ and Kelch domain-containing protein [Amblyomma variegatum]	sp|Q7KRI2|LOLAL_DROME	105	6e-24	Longitudinals lacking protein-like OS=Drosophila melanogaster GN=lolal PE=1 SV=1	Hs20555480	68.6	5e-11	KOG1721	FOG: Zn-finger	--	--	--	--	--	GO:0002520//immune system development;GO:0035239//tube morphogenesis;GO:0044699//single-organism process;GO:0050789//regulation of biological process;GO:0035295//tube development;GO:0002376//immune system process;GO:0060255//regulation of macromolecule metabolic process;GO:0035166//post-embryonic hemopoiesis;GO:0010605//negative regulation of macromolecule metabolic process;GO:0009892//negative r…	GO:0097159//organic cyclic compound binding;GO:0003676//nucleic acid binding;GO:0005515//protein binding;GO:0046983//protein dimerization activity;GO:0019904//protein domain specific binding;GO:1901363//heterocyclic compound binding;GO:0005488//binding	GO:0043234//protein complex;GO:0032991//macromolecular complex
Control-Low-TM	miR-122-x	5204017	7386958	32	291	6.1491	39.3938	2.67952	5.00063e-36	Unigene0022459	150	287	1.1137	2.2159	0.992532	4.5502e-12	2.7343e-11	no	UP-no	2352	gi|942316759|acc|JAN40312.1|	82.8	7e-14	Dynactin subunit [Daphnia magna]	--	--	--	--	--	--	--	--	--	--	--	--	--	--	-	-	-
Control-Low-TM	miR-122-x	5204017	7386958	32	291	6.1491	39.3938	2.67952	5.00063e-36	Unigene0022500	4261	6385	10.5856	16.4957	0.639987	6.21954e-76	1.44074e-74	no	UP-no	7029	gi|951532063|acc|XP_014469894.1|	289	2e-78	PREDICTED: ataxin-2-like protein [Dinoponera quadriceps]	sp|O70305|ATX2_MOUSE	207	2e-52	Ataxin-2 OS=Mus musculus GN=Atxn2 PE=1 SV=1	Hs4506795	200	6e-51	KOG2375	Protein interacting with poly(A)-binding protein	--	--	--	--	--	-	-	-
Control-Low-TM	miR-122-x	5204017	7386958	32	291	6.1491	39.3938	2.67952	5.00063e-36	Unigene0022592	1465	1077	10.0165	7.6577	-0.387395	2.36897e-10	1.31073e-09	no	UP-no	2554	gi|225712010|acc|ACO11851.1|	143	5e-36	RNA-binding protein 1 [Lepeophtheirus salmonis]	sp|Q02427|RBP1_DROME	131	2e-33	RNA-binding protein 1 OS=Drosophila melanogaster GN=Rbp1 PE=2 SV=3	7299363	129	2e-33	KOG0107	Alternative splicing factor SRp20/9G8 (RRM superfamily)	--	--	--	--	--	-	GO:0097159//organic cyclic compound binding;GO:0036094//small molecule binding;GO:0005488//binding	-
Control-Low-TM	miR-122-x	5204017	7386958	32	291	6.1491	39.3938	2.67952	5.00063e-36	Unigene0022620	143	89	1.0777	0.6975	-0.627691	0.00162982	0.00487029	no	UP-no	2317	gi|936591932|acc|XP_014209199.1|	421	6e-138	PREDICTED: UDP-galactose translocator [Copidosoma floridanum]	sp|Q58DA6|S35A2_BOVIN	308	3e-95	UDP-galactose translocator OS=Bos taurus GN=SLC35A2 PE=2 SV=1	7290349	389	2e-127	KOG2234	Predicted UDP-galactose transporter	K15272//solute carrier family 35 (UDP-sugar transporter), member A1/2/3	2e-136	416	ame:552001	--	GO:1902578//single-organism localization;GO:0044765//single-organism transport;GO:0006862//nucleotide transport;GO:0051179//localization;GO:0006810//transport;GO:0015748//organophosphate ester transport;GO:0006818//hydrogen transport;GO:0015931//nucleobase-containing compound transport;GO:0051234//establishment of localization;GO:0044699//single-organism process;GO:0071702//organic substance tran…	GO:0008324//cation transmembrane transporter activity;GO:0015294//solute:cation symporter activity;GO:0015291//secondary active transmembrane transporter activity;GO:0015293//symporter activity;GO:0015075//ion transmembrane transporter activity;GO:0022891//substrate-specific transmembrane transporter activity;GO:1901476//carbohydrate transporter activity;GO:0015144//carbohydrate transmembrane tra…	GO:0043226//organelle;GO:0044425//membrane part;GO:0016020//membrane;GO:0031224//intrinsic component of membrane;GO:0044422//organelle part;GO:0043227//membrane-bounded organelle;GO:0031090//organelle membrane
Control-Low-TM	miR-122-x	5204017	7386958	32	291	6.1491	39.3938	2.67952	5.00063e-36	Unigene0022638	16	24	0.3101	0.4837	0.641379	0.268667	0.411192	no	UP-no	901	gi|123429572|acc|XP_001307724.1|	72.8	1e-11	glycosyl transferase [Trichomonas vaginalis G3]	sp|Q03084|WBBD_ECOLX	251	4e-80	UDP-Gal:alpha-D-GlcNAc-diphosphoundecaprenol beta-1,3-galactosyltransferase OS=Escherichia coli GN=wbbD PE=1 SV=1	7292312	60.1	1e-09	KOG0853	Glycosyltransferase	K03843//alpha-1,3/alpha-1,6-mannosyltransferase [EC:2.4.1.132 2.4.1.257]	1e-09	64.7	tsp:Tsp_11159	ko00510//N-Glycan biosynthesis//Glycan biosynthesis and metabolism//Metabolism	GO:0008152//metabolic process	GO:0003824//catalytic activity	-
Control-Low-TM	miR-122-x	5204017	7386958	32	291	6.1491	39.3938	2.67952	5.00063e-36	Unigene0022666	5591	4472	23.6969	19.711	-0.265697	5.79011e-14	3.80589e-13	no	UP-no	4120	gi|1009425678|acc|KYN43820.1|	214	7e-57	Sprouty-related, EVH1 domain-containing protein 2 [Trachymyrmex septentrionalis]	sp|Q924S7|SPRE2_MOUSE	149	2e-36	Sprouty-related, EVH1 domain-containing protein 2 OS=Mus musculus GN=Spred2 PE=1 SV=1	7303142	155	1e-39	KOG4590	Signal transduction protein Enabled, contains WH1 domain	K04703//sprouty-related, EVH1 domain-containing protein	3e-55	205	soc:105195224	--	-	-	-
Control-Low-TM	miR-122-x	5204017	7386958	32	291	6.1491	39.3938	2.67952	5.00063e-36	Unigene0022684	2068	907	50.2251	22.9077	-1.13258	1.22759e-85	3.19599e-84	yes	UP-DOWN	719	gi|769836146|acc|XP_011648202.1|	102	3e-23	PREDICTED: enhancer of split mgamma protein-like [Pogonomyrmex barbatus]	sp|Q6IRB2|HES1A_XENLA	88.6	2e-19	Transcription factor HES-1-A OS=Xenopus laevis GN=hes1-a PE=1 SV=1	Hs5031763	83.2	2e-18	KOG4304	Transcriptional repressors of the hairy/E(spl) family (contains HLH)	K09090//hairy and enhancer of split, invertebrate	2e-23	100	aec:105153036	--	-	-	-
Control-Low-TM	miR-122-x	5204017	7386958	32	291	6.1491	39.3938	2.67952	5.00063e-36	Unigene0022705	2390	2064	11.082	9.9525	-0.155087	0.00125224	0.00381704	no	UP-no	3766	gi|1022773072|acc|KZS17184.1|	557	0	TBC1 domain family member 22B [Daphnia magna]	sp|Q9NU19|TB22B_HUMAN	521	4e-170	TBC1 domain family member 22B OS=Homo sapiens GN=TBC1D22B PE=1 SV=3	Hs18594431	503	1e-163	KOG1092	Ypt/Rab-specific GTPase-activating protein GYP1	--	--	--	--	--	-	-	-
Control-Low-TM	miR-122-x	5204017	7386958	32	291	6.1491	39.3938	2.67952	5.00063e-36	Unigene0022711	1688	2548	6.4288	10.0917	0.650548	2.62932e-40	3.52061e-39	no	UP-no	4585	gi|642914787|acc|XP_008190352.1|	590	0	PREDICTED: LIM domain-binding protein 2 isoform X8 [Tribolium castaneum]	sp|O55203|LDB2_MOUSE	515	2e-167	LIM domain-binding protein 2 OS=Mus musculus GN=Ldb2 PE=1 SV=2	Hs4504971	514	7e-168	KOG2181	LIM domain binding protein LDB1/NLI/CLIM	K15617//LIM domain-binding protein 1	0	592	phu:Phum_PHUM362400	--	GO:0031323//regulation of cellular metabolic process;GO:0031326//regulation of cellular biosynthetic process;GO:0065007//biological regulation;GO:0009889//regulation of biosynthetic process;GO:0050789//regulation of biological process;GO:0019219//regulation of nucleobase-containing compound metabolic process;GO:0080090//regulation of primary metabolic process;GO:0050794//regulation of cellular pr…	GO:0005488//binding;GO:0005515//protein binding;GO:0000988//transcription factor activity, protein binding;GO:0019904//protein domain specific binding;GO:0000989//transcription factor activity, transcription factor binding	GO:0043227//membrane-bounded organelle;GO:0043231//intracellular membrane-bounded organelle;GO:0005623//cell;GO:0044424//intracellular part;GO:0043229//intracellular organelle;GO:0043226//organelle;GO:0005622//intracellular;GO:0044464//cell part
Control-Low-TM	miR-122-x	5204017	7386958	32	291	6.1491	39.3938	2.67952	5.00063e-36	Unigene0022961	113	78	1.0824	0.777	-0.478247	0.0304657	0.068256	no	UP-no	1823	gi|1032762597|acc|XP_016840522.1|	338	2e-105	PREDICTED: eukaryotic translation initiation factor 4E-binding protein Mextli isoform X4 [Nasonia vitripennis]	--	--	--	--	--	--	--	--	--	--	--	--	--	--	-	-	-
Control-Low-TM	miR-122-x	5204017	7386958	32	291	6.1491	39.3938	2.67952	5.00063e-36	Unigene0022969	539	360	3.1712	2.2026	-0.525821	1.60195e-07	7.43515e-07	no	UP-no	2968	gi|642911368|acc|XP_008199394.1|	721	0	PREDICTED: mothers against decapentaplegic homolog 4 isoform X1 [Tribolium castaneum]	sp|P97471|SMAD4_MOUSE	647	0	Mothers against decapentaplegic homolog 4 OS=Mus musculus GN=Smad4 PE=1 SV=2	Hs4885457	643	0	KOG3701	TGFbeta receptor signaling protein SMAD and related proteins	K04501//mothers against decapentaplegic homolog 4	0	721	tca:660074	ko04068//FoxO signaling pathway//Signal transduction//Environmental Information Processing;ko04310//Wnt signaling pathway//Signal transduction//Environmental Information Processing;ko04350//TGF-beta signaling pathway//Signal transduction//Environmental Information Processing	GO:0009987//cellular process	-	GO:0044464//cell part;GO:0044424//intracellular part;GO:0005622//intracellular;GO:0005623//cell
Control-Low-TM	miR-122-x	5204017	7386958	32	291	6.1491	39.3938	2.67952	5.00063e-36	Unigene0022976	1302	1279	4.9276	5.0338	0.0307627	0.623183	0.778437	no	UP-no	4614	gi|13173395|acc|AAK14389.1|	383	1e-119	Ras [Marsupenaeus japonicus]	sp|P18262|RAS_ARTSA	301	3e-92	Ras-like protein (Fragment) OS=Artemia salina PE=3 SV=1	7299191	291	3e-89	KOG0395	Ras-related GTPase	K07827//GTPase KRas	2e-92	304	soc:105204609	ko04068//FoxO signaling pathway//Signal transduction//Environmental Information Processing;ko04320//Dorso-ventral axis formation//Development//Organismal Systems;ko04213//Longevity regulating pathway - multiple species//Aging//Organismal Systems;ko04013//MAPK signaling pathway - fly//Signal transduction//Environmental Information Processing	GO:0007165//signal transduction;GO:0050794//regulation of cellular process;GO:0007154//cell communication;GO:0065007//biological regulation;GO:0009987//cellular process;GO:0044763//single-organism cellular process;GO:0051716//cellular response to stimulus;GO:0023052//signaling;GO:0044700//single organism signaling;GO:0050896//response to stimulus;GO:0035556//intracellular signal transduction;GO:0…	GO:1901363//heterocyclic compound binding;GO:0001883//purine nucleoside binding;GO:0032550//purine ribonucleoside binding;GO:0032549//ribonucleoside binding;GO:0097367//carbohydrate derivative binding;GO:0036094//small molecule binding;GO:0001882//nucleoside binding;GO:0097159//organic cyclic compound binding;GO:0005488//binding	-
Control-Low-TM	miR-122-x	5204017	7386958	32	291	6.1491	39.3938	2.67952	5.00063e-36	Unigene0023039	4485	2804	12.681	8.2447	-0.62113	4.93443e-55	8.49643e-54	no	UP-no	6176	gi|251825191|acc|ACT20729.1|	694	0	24-dehydrocholesterol reductase [Daphnia pulex]	sp|Q8VCH6|DHC24_MOUSE	599	0	Delta(24)-sterol reductase OS=Mus musculus GN=Dhcr24 PE=2 SV=1	Hs13375618	598	0	KOG1262	FAD-binding protein DIMINUTO	K09828//delta24-sterol reductase [EC:1.3.1.72]	0	623	bfo:BRAFLDRAFT_119277	ko00100//Steroid biosynthesis//Lipid metabolism//Metabolism	GO:0044699//single-organism process;GO:0044710//single-organism metabolic process;GO:0008152//metabolic process	GO:0097159//organic cyclic compound binding;GO:0036094//small molecule binding;GO:1901265//nucleoside phosphate binding;GO:0000166//nucleotide binding;GO:1901363//heterocyclic compound binding;GO:0003824//catalytic activity;GO:0005488//binding;GO:0016614//oxidoreductase activity, acting on CH-OH group of donors;GO:0016491//oxidoreductase activity;GO:0016616//oxidoreductase activity, acting on the…	-
Control-Low-TM	miR-122-x	5204017	7386958	32	291	6.1491	39.3938	2.67952	5.00063e-36	Unigene0023058	4933	5163	39.155	42.617	0.122232	0.00053617	0.00172795	no	UP-no	2200	gi|288779614|acc|BAI70368.1|	656	0	suppressor of cytokine signaling-2 like protein [Marsupenaeus japonicus]	sp|Q9PW70|CISH_CHICK	117	1e-27	Cytokine-inducible SH2-containing protein OS=Gallus gallus GN=CISH PE=2 SV=1	Hs4507263	113	1e-27	KOG4566	Cytokine-inducible SH2 protein	K04695//suppressor of cytokine signaling 2	1e-34	139	bmor:100862764	ko04630//Jak-STAT signaling pathway//Signal transduction//Environmental Information Processing	GO:0065007//biological regulation;GO:0023052//signaling;GO:0051716//cellular response to stimulus;GO:0044763//single-organism cellular process;GO:0050789//regulation of biological process;GO:0009987//cellular process;GO:0044699//single-organism process;GO:0050896//response to stimulus;GO:0007165//signal transduction;GO:0044700//single organism signaling;GO:0050794//regulation of cellular process;…	-	-
Control-Low-TM	miR-122-x	5204017	7386958	32	291	6.1491	39.3938	2.67952	5.00063e-36	Unigene0023083	57293	46916	226.708	193.059	-0.231793	2.57339e-25	2.4586e-24	no	UP-no	4413	gi|480813546|acc|AGJ94439.1|	325	8e-100	eukaryotic translation initiation factor 5A [Litopenaeus vannamei]	sp|P10160|IF5A1_RABIT	228	1e-66	Eukaryotic translation initiation factor 5A-1 OS=Oryctolagus cuniculus GN=EIF5A PE=1 SV=2	Hs4503545	226	5e-67	KOG3271	Translation initiation factor 5A (eIF-5A)	K03263//translation initiation factor 5A	2e-68	235	aqu:100640610	--	GO:0006449//regulation of translational termination;GO:0050789//regulation of biological process;GO:0051128//regulation of cellular component organization;GO:0031326//regulation of cellular biosynthetic process;GO:0010468//regulation of gene expression;GO:0060255//regulation of macromolecule metabolic process;GO:2000112//regulation of cellular macromolecule biosynthetic process;GO:0006417//regula…	GO:0005488//binding;GO:0003676//nucleic acid binding;GO:0097159//organic cyclic compound binding;GO:1901363//heterocyclic compound binding;GO:0003723//RNA binding;GO:0044877//macromolecular complex binding;GO:0043021//ribonucleoprotein complex binding;GO:0008135//translation factor activity, RNA binding	-
Control-Low-TM	miR-122-x	5204017	7386958	32	291	6.1491	39.3938	2.67952	5.00063e-36	Unigene0023121	966	876	2.926	2.7594	-0.0845752	0.237323	0.376787	no	UP-no	5765	gi|936704680|acc|XP_014230310.1|	82	4e-13	PREDICTED: RNA-binding protein Musashi homolog 2 [Trichogramma pretiosum]	--	--	--	--	7301350	56.2	4e-07	KOG4205	RNA-binding protein musashi/mRNA cleavage and polyadenylation factor I complex, subunit HRP1	K14411//RNA-binding protein Musashi	4e-13	80.5	aga:AgaP_AGAP001993	ko03015//mRNA surveillance pathway//Translation//Genetic Information Processing	-	-	-
Control-Low-TM	miR-122-x	5204017	7386958	32	291	6.1491	39.3938	2.67952	5.00063e-36	Unigene0023196	505	396	4.0507	3.3032	-0.294307	0.00298136	0.00845508	no	UP-no	2177	gi|642937525|acc|XP_008199082.1|	353	3e-111	PREDICTED: heterogeneous nuclear ribonucleoprotein 27C isoform X6 [Tribolium castaneum]	sp|P48809|RB27C_DROME	308	4e-95	Heterogeneous nuclear ribonucleoprotein 27C OS=Drosophila melanogaster GN=Hrb27C PE=1 SV=2	7297190	308	6e-96	KOG4205	RNA-binding protein musashi/mRNA cleavage and polyadenylation factor I complex, subunit HRP1	K14411//RNA-binding protein Musashi	7e-112	354	tca:655156	ko03015//mRNA surveillance pathway//Translation//Genetic Information Processing	-	-	-
Control-Low-TM	miR-122-x	5204017	7386958	32	291	6.1491	39.3938	2.67952	5.00063e-36	Unigene0023333	4488	6641	11.5098	17.7114	0.621815	7.5661e-74	1.69177e-72	no	UP-no	6809	gi|765129417|acc|XP_011477160.1|	687	0	PREDICTED: terminal uridylyltransferase 7 isoform X2 [Oryzias latipes]	sp|Q5TAX3|TUT4_HUMAN	675	0	Terminal uridylyltransferase 4 OS=Homo sapiens GN=ZCCHC11 PE=1 SV=3	Hs22044581	676	0	KOG2277	S-M checkpoint control protein CID1 and related nucleotidyltransferases	K13291//terminal uridylyltransferase [EC:2.7.7.52]	0	687	ola:101172337	--	-	-	-
Control-Low-TM	miR-122-x	5204017	7386958	32	291	6.1491	39.3938	2.67952	5.00063e-36	Unigene0023379	682	7	6.1995	0.0662	-6.54918	6.76839e-181	4.40395e-179	yes	UP-DOWN	1921	gi|954332749|acc|KRY07909.1|	103	2e-29	Retrovirus-related Pol polyprotein from type-1 retrotransposable element [Trichinella patagoniensis]	--	--	--	--	--	--	--	--	--	--	--	--	--	--	-	-	-
Control-Low-TM	miR-122-x	5204017	7386958	32	291	6.1491	39.3938	2.67952	5.00063e-36	Unigene0023391	21367	15722	273.545	209.313	-0.386115	2.81892e-52	4.64411e-51	no	UP-no	1364	gi|339241105|acc|XP_003376478.1|	95.1	9e-18	zinc knuckle protein [Trichinella spiralis]	--	--	--	--	CE15044	50.1	7e-06	KOG0017	FOG: Transposon-encoded proteins with TYA, reverse transcriptase, integrase domains in various combinations	--	--	--	--	--	-	-	-
Control-Low-TM	miR-122-x	5204017	7386958	32	291	6.1491	39.3938	2.67952	5.00063e-36	Unigene0023570	93429	242213	83.7987	225.921	1.43082	0	0	yes	UP-UP	19469	gi|588294489|acc|AHK23026.1|	426	1e-115	beta-1,3-glucan-binding protein precursor [Astacus astacus]	sp|Q9U943|APLP_LOCMI	177	3e-42	Apolipophorins OS=Locusta migratoria PE=1 SV=2	7297541	228	4e-58	KOG4338	Predicted lipoprotein	--	--	--	--	--	-	-	-
Control-Low-TM	miR-122-x	5204017	7386958	32	291	6.1491	39.3938	2.67952	5.00063e-36	Unigene0023674	698	534	4.697	3.7369	-0.329898	0.000117688	0.000419127	no	UP-no	2595	gi|919067301|acc|XP_013415188.1|	371	2e-118	PREDICTED: diphthine methyl ester synthase-like [Lingula anatina]	sp|Q9CWQ0|DPH5_MOUSE	367	2e-118	Diphthine methyl ester synthase OS=Mus musculus GN=Dph5 PE=2 SV=2	Hs7706272	348	1e-111	KOG3123	Diphthine synthase	K00586//diphthine synthase [EC:2.1.1.98]	1e-117	367	mmu:69740	--	-	-	-
Control-Low-TM	miR-122-x	5204017	7386958	32	291	6.1491	39.3938	2.67952	5.00063e-36	Unigene0023728	1364	1947	3.4321	5.0946	0.569877	8.82861e-26	8.52577e-25	no	UP-no	6940	gi|817074065|acc|XP_012259206.1|	807	0	PREDICTED: CCR4-NOT transcription complex subunit 6-like isoform X1 [Athalia rosae]	sp|Q8VEG6|CNO6L_MOUSE	664	0	CCR4-NOT transcription complex subunit 6-like OS=Mus musculus GN=Cnot6l PE=1 SV=2	Hs21687268	521	1e-165	KOG0620	Glucose-repressible alcohol dehydrogenase transcriptional effector CCR4 and related proteins	K12603//CCR4-NOT transcription complex subunit 6 [EC:3.1.13.4]	0	801	nvi:100122037	ko03018//RNA degradation//Folding, sorting and degradation//Genetic Information Processing	-	-	-
Control-Low-TM	miR-122-x	5204017	7386958	32	291	6.1491	39.3938	2.67952	5.00063e-36	Unigene0023805	1073	988	11.9801	11.4716	-0.0625733	0.359737	0.521892	no	UP-no	1564	gi|575878407|acc|AHH02606.1|	226	7e-66	Broad complex [Callinectes sapidus]	sp|Q7KRI2|LOLAL_DROME	124	2e-32	Longitudinals lacking protein-like OS=Drosophila melanogaster GN=lolal PE=1 SV=1	Hs7656845	67.8	2e-11	KOG4441	Proteins containing BTB/POZ and Kelch domains, involved in regulatory/signal transduction processes	--	--	--	--	--	-	GO:0043169//cation binding;GO:0005488//binding;GO:0097159//organic cyclic compound binding;GO:0043167//ion binding	GO:0005622//intracellular;GO:0044464//cell part;GO:0043229//intracellular organelle;GO:0043226//organelle;GO:0044424//intracellular part;GO:0043231//intracellular membrane-bounded organelle;GO:0005623//cell;GO:0043227//membrane-bounded organelle
Control-Low-TM	miR-122-x	5204017	7386958	32	291	6.1491	39.3938	2.67952	5.00063e-36	Unigene0023809	14	21	0.2169	0.3384	0.6417	0.31093	0.462153	no	UP-no	1127	gi|391327393|acc|XP_003738185.1|	70.9	2e-11	PREDICTED: zinc finger protein 112-like [Metaseiulus occidentalis]	sp|Q9UDV7|ZN282_HUMAN	62.8	2e-09	Zinc finger protein 282 OS=Homo sapiens GN=ZNF282 PE=2 SV=3	7292943	62.8	3e-10	KOG1721	FOG: Zn-finger	--	--	--	--	--	-	-	-
Control-Low-TM	miR-122-x	5204017	7386958	32	291	6.1491	39.3938	2.67952	5.00063e-36	Unigene0023813	2	11	0.0447	0.2558	2.51667	0.0225028	0.0516711	no	UP-no	781	gi|391327393|acc|XP_003738185.1|	71.2	4e-12	PREDICTED: zinc finger protein 112-like [Metaseiulus occidentalis]	sp|Q9UDV7|ZN282_HUMAN	63.5	3e-10	Zinc finger protein 282 OS=Homo sapiens GN=ZNF282 PE=2 SV=3	Hs20542770	63.5	5e-11	KOG1721	FOG: Zn-finger	--	--	--	--	--	-	-	-
Control-Low-TM	miR-122-x	5204017	7386958	32	291	6.1491	39.3938	2.67952	5.00063e-36	Unigene0023925	488	867	2.9094	5.3753	0.885624	1.13349e-26	1.11981e-25	no	UP-no	2929	gi|939271959|acc|XP_014256253.1|	737	0	PREDICTED: ER degradation-enhancing alpha-mannosidase-like protein 2 [Cimex lectularius]	sp|Q9BV94|EDEM2_HUMAN	646	0	ER degradation-enhancing alpha-mannosidase-like protein 2 OS=Homo sapiens GN=EDEM2 PE=1 SV=2	7290228	681	0	KOG2429	Glycosyl hydrolase, family 47	K10085//ER degradation enhancer, mannosidase alpha-like 2	0	738	cqu:CpipJ_CPIJ012733	ko04141//Protein processing in endoplasmic reticulum//Folding, sorting and degradation//Genetic Information Processing	-	GO:0015924//mannosyl-oligosaccharide mannosidase activity;GO:0043167//ion binding;GO:0046872//metal ion binding;GO:0004559//alpha-mannosidase activity;GO:0004553//hydrolase activity, hydrolyzing O-glycosyl compounds;GO:0016798//hydrolase activity, acting on glycosyl bonds;GO:0015923//mannosidase activity;GO:0005488//binding;GO:0016787//hydrolase activity;GO:0003824//catalytic activity;GO:0043169/…	-
Control-Low-TM	miR-122-x	5204017	7386958	32	291	6.1491	39.3938	2.67952	5.00063e-36	Unigene0023966	64	46	3.6403	2.721	-0.41992	0.153464	0.262488	no	UP-no	307	gi|332183191|acc|AEE25938.1|	166	2e-48	sodium potassium-transporting ATPase subunit beta [Litopenaeus vannamei]	sp|P25169|AT1B1_ARTSF	84	4e-19	Sodium/potassium-transporting ATPase subunit beta OS=Artemia franciscana PE=2 SV=1	7298785	85.5	1e-20	KOG3927	Na+/K+ ATPase, beta subunit	K01540//sodium/potassium-transporting ATPase subunit beta	6e-21	90.9	pxy:105381288	--	GO:0006811//ion transport;GO:0051234//establishment of localization;GO:1902578//single-organism localization;GO:0030001//metal ion transport;GO:0006812//cation transport;GO:0051179//localization;GO:0044765//single-organism transport;GO:0006810//transport;GO:0044699//single-organism process	-	GO:0005886//plasma membrane;GO:0044459//plasma membrane part;GO:0005623//cell;GO:0044425//membrane part;GO:0071944//cell periphery;GO:0016020//membrane;GO:0044464//cell part
Control-Low-TM	miR-122-x	5204017	7386958	32	291	6.1491	39.3938	2.67952	5.00063e-36	Unigene0023994	748	1273	2.1861	3.869	0.823601	2.67681e-33	3.07531e-32	no	UP-no	5975	gi|817078941|acc|XP_012261860.1|	166	6e-38	PREDICTED: PHD finger protein rhinoceros [Athalia rosae]	sp|Q29EQ3|RNO_DROPS	62	7e-08	PHD finger protein rhinoceros OS=Drosophila pseudoobscura pseudoobscura GN=rno PE=3 SV=2	--	--	--	--	--	--	--	--	--	--	-	-	-
Control-Low-TM	miR-122-x	5204017	7386958	32	291	6.1491	39.3938	2.67952	5.00063e-36	Unigene0024068	79	211	0.5347	1.4851	1.47376	6.93397e-16	4.91463e-15	yes	UP-UP	2580	gi|926610070|acc|XP_013786793.1|	490	9e-161	PREDICTED: germ cell-less protein-like 1 [Limulus polyphemus]	sp|Q01820|GCL_DROME	386	9e-122	Protein germ cell-less OS=Drosophila melanogaster GN=gcl PE=2 SV=1	7304006	386	1e-122	KOG4682	Uncharacterized conserved protein, contains BTB/POZ domain	K10485//BTB/POZ domain-containing protein 13 (germ cell-less protein-like 1)	3e-142	439	tca:656141	--	-	-	-
Control-Low-TM	miR-122-x	5204017	7386958	32	291	6.1491	39.3938	2.67952	5.00063e-36	Unigene0024154	1277	1293	3.3347	3.5113	0.0744483	0.225233	0.36124	no	UP-no	6687	gi|646699586|acc|KDR10140.1|	281	3e-73	Connector enhancer of kinase suppressor of ras 2 [Zootermopsis nevadensis]	sp|Q8WXI2|CNKR2_HUMAN	134	3e-30	Connector enhancer of kinase suppressor of ras 2 OS=Homo sapiens GN=CNKSR2 PE=1 SV=1	7302799	209	1e-53	KOG1738	Membrane-associated guanylate kinase-interacting protein/connector enhancer of KSR-like	K17536//connector enhancer of kinase suppressor of Ras 2	1e-69	267	cfo:105259286	--	-	-	-
Control-Low-TM	miR-122-x	5204017	7386958	32	291	6.1491	39.3938	2.67952	5.00063e-36	Unigene0024251	112	498	0.4231	1.9566	2.20928	7.77112e-61	1.45817e-59	yes	UP-UP	4622	gi|646711476|acc|KDR16621.1|	810	0	Breast carcinoma-amplified sequence 3-like protein [Zootermopsis nevadensis]	sp|Q8SY41|BCAS3_DROME	590	0	Breast carcinoma-amplified sequence 3 homolog OS=Drosophila melanogaster GN=rudhira PE=1 SV=1	7292701_1	442	4e-137	KOG2109	WD40 repeat protein	--	--	--	--	--	-	-	-
Control-Low-TM	miR-122-x	5204017	7386958	32	291	6.1491	39.3938	2.67952	5.00063e-36	Unigene0024291	8609	8977	51.5366	55.8853	0.116871	9.1157e-05	0.000328074	no	UP-no	2917	gi|328751381|acc|ADM16544.2|	563	0	carbonic anhydrase I [Litopenaeus vannamei]	sp|Q8UWA5|CAH2_TRIHK	235	8e-69	Carbonic anhydrase 2 OS=Tribolodon hakonensis GN=ca2 PE=2 SV=3	7298093	277	1e-84	KOG0382	Carbonic anhydrase	K01672//carbonic anhydrase [EC:4.2.1.1]	3e-84	280	aag:AaeL_AAEL004930	ko00910//Nitrogen metabolism//Energy metabolism//Metabolism	GO:0008152//metabolic process;GO:0009987//cellular process;GO:0044237//cellular metabolic process	GO:0046872//metal ion binding;GO:0046914//transition metal ion binding;GO:0005488//binding;GO:0016836//hydro-lyase activity;GO:0016829//lyase activity;GO:0016835//carbon-oxygen lyase activity;GO:0043167//ion binding;GO:0043169//cation binding;GO:0003824//catalytic activity	-
Control-Low-TM	miR-122-x	5204017	7386958	32	291	6.1491	39.3938	2.67952	5.00063e-36	Unigene0024354	207	423	1.5355	3.2631	1.08753	2.41946e-19	1.93046e-18	yes	UP-UP	2354	gi|957856468|acc|XP_014677618.1|	303	1e-92	PREDICTED: solute carrier family 35 member D3-like [Priapulus caudatus]	sp|Q5M8T2|S35D3_HUMAN	145	6e-36	Solute carrier family 35 member D3 OS=Homo sapiens GN=SLC35D3 PE=2 SV=1	At4g31600	173	9e-48	KOG1444	Nucleotide-sugar transporter VRG4/SQV-7	K15281//solute carrier family 35	3e-76	257	hro:HELRODRAFT_122800	--	-	-	-
Control-Low-TM	miR-122-x	5204017	7386958	32	291	6.1491	39.3938	2.67952	5.00063e-36	Unigene0024419	12690	15550	148.125	188.756	0.349708	3.1458e-39	4.10799e-38	no	UP-no	1496	gi|926607280|acc|XP_013771663.1|	164	5e-43	PREDICTED: basigin-like isoform X1 [Limulus polyphemus]	sp|P18572|BASI_MOUSE	95.5	5e-20	Basigin OS=Mus musculus GN=Bsg PE=1 SV=2	7290947	72	1e-12	KOG3513	Neural cell adhesion molecule L1	--	--	--	--	--	-	-	-
Control-Low-TM	miR-122-x	5204017	7386958	32	291	6.1491	39.3938	2.67952	5.00063e-36	Unigene0024567	203	558	1.1596	3.3147	1.51525	1.31775e-40	1.77482e-39	yes	UP-UP	3057	gi|675373878|acc|KFM66780.1|	225	6e-61	Vitamin D3 receptor B, partial [Stegodyphus mimosarum]	sp|Q1L673|VDRB_DANRE	120	2e-27	Vitamin D3 receptor B OS=Danio rerio GN=vdrb PE=2 SV=2	Hs5031893	108	2e-24	KOG3575	FOG: Hormone receptors	K08539//vitamin D3 receptor	4e-33	139	isc:IscW_ISCW000314	--	-	-	-
Control-Low-TM	miR-122-x	5204017	7386958	32	291	6.1491	39.3938	2.67952	5.00063e-36	Unigene0024591	9123	8104	18.2986	16.9038	-0.114386	0.000141234	0.000495234	no	UP-no	8706	gi|189238934|acc|XP_971164.2|	850	0	PREDICTED: serine/threonine-protein phosphatase 2A 56 kDa regulatory subunit epsilon isoform [Tribolium castaneum]	sp|Q6PD03|2A5A_MOUSE	723	0	Serine/threonine-protein phosphatase 2A 56 kDa regulatory subunit alpha isoform OS=Mus musculus GN=Ppp2r5a PE=2 SV=1	7301601	799	0	KOG2085	Serine/threonine protein phosphatase 2A, regulatory subunit	K11584//serine/threonine-protein phosphatase 2A regulatory subunit B'	0	850	tca:659798	ko03015//mRNA surveillance pathway//Translation//Genetic Information Processing	GO:0050794//regulation of cellular process;GO:0065007//biological regulation;GO:0019222//regulation of metabolic process;GO:0050789//regulation of biological process	GO:0019888//protein phosphatase regulator activity;GO:0019208//phosphatase regulator activity;GO:0098772//molecular function regulator;GO:0030234//enzyme regulator activity	GO:0032991//macromolecular complex;GO:0005623//cell;GO:0008287//protein serine/threonine phosphatase complex;GO:1902494//catalytic complex;GO:0044464//cell part;GO:0043234//protein complex;GO:1903293//phosphatase complex
Control-Low-TM	miR-122-x	5204017	7386958	32	291	6.1491	39.3938	2.67952	5.00063e-36	Unigene0024621	383	1385	0.7286	2.74	1.91098	1.32406e-130	5.55336e-129	yes	UP-UP	9179	gi|972209412|acc|XP_015187056.1|	320	1e-84	PREDICTED: protein capicua homolog isoform X7 [Polistes dominula]	sp|Q96RK0|CIC_HUMAN	193	1e-47	Protein capicua homolog OS=Homo sapiens GN=CIC PE=1 SV=2	Hs16507208	193	2e-48	KOG2746	HMG-box transcription factor Capicua and related proteins	--	--	--	--	--	-	-	-
Control-Low-TM	miR-122-x	5204017	7386958	32	291	6.1491	39.3938	2.67952	5.00063e-36	Unigene0024674	1331	1608	4.8532	6.0974	0.329258	8.47681e-09	4.28386e-08	no	UP-no	4789	gi|1008433202|acc|XP_015833721.1|	241	6e-62	PREDICTED: polyhomeotic-proximal chromatin protein isoform X3 [Tribolium castaneum]	sp|Q8CHP6|PHC3_MOUSE	214	2e-55	Polyhomeotic-like protein 3 OS=Mus musculus GN=Phc3 PE=1 SV=2	Hs22054277	70.5	9e-12	KOG3766	Polycomb group protein SCM/L(3)MBT (tumor-supressor in Drosophila and humans)	K11456//polyhomeotic-like protein 1	8e-63	237	tca:655591	--	-	-	GO:0043226//organelle;GO:0005623//cell;GO:0044424//intracellular part;GO:0043229//intracellular organelle;GO:0005622//intracellular;GO:0044464//cell part
Control-Low-TM	miR-122-x	5204017	7386958	32	291	6.1491	39.3938	2.67952	5.00063e-36	Unigene0024908	289	463	2.4181	4.0287	0.73644	1.80678e-11	1.05495e-10	no	UP-no	2087	gi|646701910|acc|KDR11405.1|	278	2e-85	Protein N-terminal glutamine amidohydrolase [Zootermopsis nevadensis]	sp|Q7Q968|NTAQ1_ANOGA	255	4e-78	Protein N-terminal glutamine amidohydrolase OS=Anopheles gambiae GN=tun PE=3 SV=3	7303033	231	5e-70	KOG3261	Uncharacterized conserved protein	--	--	--	--	--	-	GO:0016787//hydrolase activity;GO:0003824//catalytic activity	-
Control-Low-TM	miR-122-x	5204017	7386958	32	291	6.1491	39.3938	2.67952	5.00063e-36	Unigene0024938	500	155	3.6274	1.1694	-1.63317	2.49904e-39	3.27379e-38	yes	UP-DOWN	2407	gi|801398947|acc|XP_012059955.1|	273	1e-77	PREDICTED: Krueppel homolog 1-like [Atta cephalotes]	sp|Q567C6|ZN367_DANRE	215	2e-61	Zinc finger protein 367 OS=Danio rerio GN=znf367 PE=2 SV=1	Hs18874092	89.7	6e-18	KOG1721	FOG: Zn-finger	--	--	--	--	--	-	-	-
Control-Low-TM	miR-122-x	5204017	7386958	32	291	6.1491	39.3938	2.67952	5.00063e-36	Unigene0024989	307	285	1.1472	1.1075	-0.0508102	0.715489	0.860957	no	UP-no	4673	gi|780114121|acc|XP_011676955.1|	181	6e-43	PREDICTED: serine/threonine-protein phosphatase 6 regulatory ankyrin repeat subunit B-like [Strongylocentrotus purpuratus]	sp|P16157|ANK1_HUMAN	149	1e-34	Ankyrin-1 OS=Homo sapiens GN=ANK1 PE=1 SV=3	Hs10947042	150	1e-35	KOG4177	Ankyrin	--	--	--	--	--	-	-	-
Control-Low-TM	miR-122-x	5204017	7386958	32	291	6.1491	39.3938	2.67952	5.00063e-36	Unigene0024995	613	529	4.899	4.3965	-0.156132	0.0839973	0.160204	no	UP-no	2185	gi|340712919|acc|XP_003395000.1|	303	2e-95	PREDICTED: AP-1 complex subunit sigma-2 isoform X2 [Bombus terrestris]	sp|P56377|AP1S2_HUMAN	258	9e-80	AP-1 complex subunit sigma-2 OS=Homo sapiens GN=AP1S2 PE=1 SV=1	7301077	284	1e-90	KOG0934	Clathrin adaptor complex, small subunit	K12394//AP-1 complex subunit sigma 1/2	3e-96	303	soc:105203644	ko04142//Lysosome//Transport and catabolism//Cellular Processes	GO:0006810//transport;GO:0008104//protein localization;GO:0015031//protein transport;GO:0033036//macromolecule localization;GO:0051179//localization;GO:0045184//establishment of protein localization;GO:0071702//organic substance transport;GO:0051234//establishment of localization	GO:0022892//substrate-specific transporter activity;GO:0005215//transporter activity	GO:0032991//macromolecular complex;GO:0043234//protein complex
Control-Low-TM	miR-122-x	5204017	7386958	32	291	6.1491	39.3938	2.67952	5.00063e-36	Unigene0025044	3221	2518	13.7588	11.1853	-0.298751	5.71143e-12	3.41715e-11	no	UP-no	4088	gi|675388664|acc|KFM81561.1|	76.3	8e-11	Nuclear receptor corepressor 1, partial [Stegodyphus mimosarum]	--	--	--	--	--	--	--	--	--	K04650//nuclear receptor co-repressor 1	6e-09	67	phu:Phum_PHUM254210	--	-	-	-
Control-Low-TM	miR-122-x	5204017	7386958	32	291	6.1491	39.3938	2.67952	5.00063e-36	Unigene0025053	1076	1134	3.859	4.2294	0.132226	0.042939	0.0900931	no	UP-no	4869	gi|821128976|acc|XP_012385851.1|	140	3e-32	PREDICTED: peroxisomal membrane protein PEX14 isoform X1 [Dasypus novemcinctus]	sp|Q642G4|PEX14_RAT	134	1e-31	Peroxisomal membrane protein PEX14 OS=Rattus norvegicus GN=Pex14 PE=1 SV=1	Hs4758896	125	1e-29	KOG2629	Peroxisomal membrane anchor protein (peroxin)	K13343//peroxin-14	2e-32	138	apla:101798464	ko04146//Peroxisome//Transport and catabolism//Cellular Processes	GO:0034613//cellular protein localization;GO:0033036//macromolecule localization;GO:0065007//biological regulation;GO:0044763//single-organism cellular process;GO:0051641//cellular localization;GO:0046907//intracellular transport;GO:0009987//cellular process;GO:0008104//protein localization;GO:1902589//single-organism organelle organization;GO:1902578//single-organism localization;GO:0016043//cel…	-	GO:0044464//cell part;GO:0005623//cell;GO:0005622//intracellular
Control-Low-TM	miR-122-x	5204017	7386958	32	291	6.1491	39.3938	2.67952	5.00063e-36	Unigene0025083	567	786	3.1991	4.6117	0.527633	1.25026e-10	7.00894e-10	no	UP-no	3095	gi|769832015|acc|XP_011639855.1|	209	2e-54	PREDICTED: protein tamozhennic [Pogonomyrmex barbatus]	sp|Q9W1A4|TAMO_DROME	174	2e-43	Protein tamozhennic OS=Drosophila melanogaster GN=tamo PE=1 SV=1	--	--	--	--	--	K17595//spermatogenesis-associated protein 2	7e-50	194	soc:105193642	--	-	-	-
Control-Low-TM	miR-122-x	5204017	7386958	32	291	6.1491	39.3938	2.67952	5.00063e-36	Unigene0025092	661	606	5.204	4.9615	-0.0688446	0.4293	0.596666	no	UP-no	2218	gi|645032940|acc|XP_008214865.1|	91.7	5e-16	PREDICTED: protein piccolo isoform X4 [Nasonia vitripennis]	sp|Q6ZQX7|LIAT1_HUMAN	73.6	3e-12	Protein LIAT1 OS=Homo sapiens GN=LIAT1 PE=2 SV=2	--	--	--	--	--	--	--	--	--	--	-	-	-
Control-Low-TM	miR-122-x	5204017	7386958	32	291	6.1491	39.3938	2.67952	5.00063e-36	Unigene0025158	1143	3248	2.2826	6.7454	1.56323	1.04899e-223	8.90819e-222	yes	UP-UP	8744	gi|925671243|acc|KOX69072.1|	358	2e-96	Histone-lysine N-methyltransferase MLL5 [Melipona quadrifasciata]	sp|Q8IZD2|KMT2E_HUMAN	270	4e-71	Histone-lysine N-methyltransferase 2E OS=Homo sapiens GN=KMT2E PE=1 SV=1	Hs20543055	204	6e-54	KOG1844	PHD Zn-finger proteins	K09189//histone-lysine N-methyltransferase MLL5 [EC:2.1.1.43]	7e-93	344	ame:100577280	ko00310//Lysine degradation//Amino acid metabolism//Metabolism	-	-	-
Control-Low-TM	miR-122-x	5204017	7386958	32	291	6.1491	39.3938	2.67952	5.00063e-36	Unigene0025253	2919	3133	7.9433	8.8661	0.158561	0.000187864	0.000649996	no	UP-no	6417	gi|925672792|acc|KOX70425.1|	1351	0	F-box only protein 11 [Melipona quadrifasciata]	sp|Q7TPD1|FBX11_MOUSE	1145	0	F-box only protein 11 OS=Mus musculus GN=Fbxo11 PE=1 SV=3	7299263	1279	0	KOG1777	Putative Zn-finger protein	K10297//F-box protein 11	0	1348	tca:656278	--	GO:0071704//organic substance metabolic process;GO:0006464//cellular protein modification process;GO:0036211//protein modification process;GO:0044238//primary metabolic process;GO:0043170//macromolecule metabolic process;GO:0070647//protein modification by small protein conjugation or removal;GO:0032446//protein modification by small protein conjugation;GO:0044237//cellular metabolic process;GO:0…	GO:0043169//cation binding;GO:0046872//metal ion binding;GO:0043167//ion binding;GO:0046914//transition metal ion binding;GO:0005488//binding	GO:0044464//cell part;GO:0044424//intracellular part;GO:0005622//intracellular;GO:0005623//cell
Control-Low-TM	miR-122-x	5204017	7386958	32	291	6.1491	39.3938	2.67952	5.00063e-36	Unigene0025318	1852	2114	5.8386	6.9307	0.247379	8.72997e-07	3.83001e-06	no	UP-no	5539	gi|805758427|acc|XP_012148913.1|	715	0	PREDICTED: nuclear receptor-binding protein homolog isoform X2 [Megachile rotundata]	sp|Q9Y0Y6|NRBP_DROME	572	0	Nuclear receptor-binding protein homolog OS=Drosophila melanogaster GN=Madm PE=1 SV=1	7296681	572	0	KOG1266	Protein kinase	K08875//nuclear receptor-binding protein	0	699	soc:105201651	--	GO:0006464//cellular protein modification process;GO:0071704//organic substance metabolic process;GO:0044237//cellular metabolic process;GO:0043170//macromolecule metabolic process;GO:0044267//cellular protein metabolic process;GO:0008152//metabolic process;GO:0044260//cellular macromolecule metabolic process;GO:0036211//protein modification process;GO:0009987//cellular process;GO:0019538//protei…	GO:0097159//organic cyclic compound binding;GO:0005488//binding;GO:0016301//kinase activity;GO:0097367//carbohydrate derivative binding;GO:0001882//nucleoside binding;GO:0016772//transferase activity, transferring phosphorus-containing groups;GO:0032550//purine ribonucleoside binding;GO:0016740//transferase activity;GO:0036094//small molecule binding;GO:0032549//ribonucleoside binding;GO:0001883/…	-
Control-Low-TM	miR-122-x	5204017	7386958	32	291	6.1491	39.3938	2.67952	5.00063e-36	Unigene0025394	648	914	3.5065	5.1434	0.552691	4.87712e-13	3.0757e-12	no	UP-no	3227	gi|646706885|acc|KDR13897.1|	732	0	Sorting nexin-27 [Zootermopsis nevadensis]	sp|Q3UHD6|SNX27_MOUSE	594	0	Sorting nexin-27 OS=Mus musculus GN=Snx27 PE=1 SV=2	7290621	527	5e-176	KOG3784	Sorting nexin protein SNX27	K17936//sorting nexin-27	0	693	isc:IscW_ISCW021836	--	GO:0044237//cellular metabolic process;GO:0044255//cellular lipid metabolic process;GO:0065007//biological regulation;GO:0044763//single-organism cellular process;GO:0051641//cellular localization;GO:0071840//cellular component organization or biogenesis;GO:0043412//macromolecule modification;GO:0033036//macromolecule localization;GO:0019538//protein metabolic process;GO:0051276//chromosome organ…	GO:0016740//transferase activity;GO:0016410//N-acyltransferase activity;GO:1901981//phosphatidylinositol phosphate binding;GO:0008080//N-acetyltransferase activity;GO:0043167//ion binding;GO:0016407//acetyltransferase activity;GO:0016307//phosphatidylinositol phosphate kinase activity;GO:0016747//transferase activity, transferring acyl groups other than amino-acyl groups;GO:0008289//lipid binding…	-
Control-Low-TM	miR-122-x	5204017	7386958	32	291	6.1491	39.3938	2.67952	5.00063e-36	Unigene0025475	2050	3681	5.8407	10.9063	0.900949	1.95077e-95	5.68624e-94	no	UP-no	6129	gi|751218009|acc|XP_011162022.1|	655	0	PREDICTED: insulin-like growth factor 2 mRNA-binding protein 1 isoform X3 [Solenopsis invicta]	sp|Q9PW80|IF2B3_DANRE	371	2e-110	Insulin-like growth factor 2 mRNA-binding protein 3 OS=Danio rerio GN=igf2bp3 PE=1 SV=1	7292558	547	3e-174	KOG2193	IGF-II mRNA-binding protein IMP, contains RRM and KH domains	K17391//insulin-like growth factor 2 mRNA-binding protein 1	0	655	soc:105197398	--	-	GO:0003676//nucleic acid binding;GO:0097159//organic cyclic compound binding;GO:0005488//binding;GO:1901363//heterocyclic compound binding	-
Control-Low-TM	miR-122-x	5204017	7386958	32	291	6.1491	39.3938	2.67952	5.00063e-36	Unigene0025542	2220	1356	45.3936	28.834	-0.654718	2.87673e-35	3.45535e-34	no	UP-no	854	--	--	--	--	--	--	--	--	--	--	--	--	--	--	--	--	--	--	-	-	-
Control-Low-TM	miR-122-x	5204017	7386958	32	291	6.1491	39.3938	2.67952	5.00063e-36	Unigene0025570	909	1573	2.5068	4.5112	0.847664	6.53615e-42	8.97647e-41	no	UP-no	6332	gi|646697940|acc|KDR09355.1|	1651	0	Kinase D-interacting substrate of 220 kDa, partial [Zootermopsis nevadensis]	sp|Q7T163|KDIS_DANRE	1033	0	Kinase D-interacting substrate of 220 kDa OS=Danio rerio GN=kidins220 PE=2 SV=2	7291279	1242	0	KOG0502	Integral membrane ankyrin-repeat protein Kidins220 (protein kinase D substrate)	K12460//ankyrin repeat-rich membrane spanning protein	0	1630	aec:105145647	--	-	-	-
Control-Low-TM	miR-122-x	5204017	7386958	32	291	6.1491	39.3938	2.67952	5.00063e-36	Unigene0025581	40527	26676	405.554	277.606	-0.546855	1.70616e-121	6.51872e-120	no	UP-no	1745	gi|541042548|acc|ERG81655.1|	254	4e-78	60s ribosomal protein l27a [Ascaris suum]	sp|Q56K03|RL27A_BOVIN	237	2e-73	60S ribosomal protein L27a OS=Bos taurus GN=RPL27A PE=2 SV=3	Hs4506625	235	2e-73	KOG1742	60s ribosomal protein L15/L27	K02900//large subunit ribosomal protein L27Ae	1e-76	248	cfo:105256462	ko03010//Ribosome//Translation//Genetic Information Processing	GO:0071704//organic substance metabolic process;GO:0043170//macromolecule metabolic process;GO:0008152//metabolic process;GO:0010467//gene expression	GO:0005198//structural molecule activity	GO:0005623//cell;GO:1990904//ribonucleoprotein complex;GO:0044424//intracellular part;GO:0005622//intracellular;GO:0032991//macromolecular complex;GO:0044464//cell part;GO:0030529//intracellular ribonucleoprotein complex
Control-Low-TM	miR-122-x	5204017	7386958	32	291	6.1491	39.3938	2.67952	5.00063e-36	Unigene0025631	3999	4173	11.1445	12.0938	0.117936	0.00190891	0.00564816	no	UP-no	6266	gi|954549273|acc|XP_014597955.1|	349	2e-101	PREDICTED: wiskott-Aldrich syndrome protein family member 3 isoform X2 [Polistes canadensis]	sp|Q8VHI6|WASF3_MOUSE	217	2e-58	Wiskott-Aldrich syndrome protein family member 3 OS=Mus musculus GN=Wasf3 PE=2 SV=1	7297792	278	1e-78	KOG1830	Wiskott Aldrich syndrome proteins	K06220//WAS protein family	6e-94	326	ame:410922	--	-	-	-
Control-Low-TM	miR-122-x	5204017	7386958	32	291	6.1491	39.3938	2.67952	5.00063e-36	Unigene0025652	7398	10396	20.0848	29.351	0.547306	2.21883e-75	5.08547e-74	no	UP-no	6432	gi|646709938|acc|KDR15593.1|	1016	0	MAP/microtubule affinity-regulating kinase 3, partial [Zootermopsis nevadensis]	sp|Q03141|MARK3_MOUSE	785	0	MAP/microtubule affinity-regulating kinase 3 OS=Mus musculus GN=Mark3 PE=1 SV=2	HsM4505103	768	0	KOG0586	Serine/threonine protein kinase	K08798//MAP/microtubule affinity-regulating kinase [EC:2.7.11.1]	0	999	phu:Phum_PHUM509230	--	GO:0008152//metabolic process;GO:0006793//phosphorus metabolic process;GO:0044237//cellular metabolic process;GO:0006796//phosphate-containing compound metabolic process;GO:0009987//cellular process	GO:0097159//organic cyclic compound binding;GO:0016301//kinase activity;GO:0016740//transferase activity;GO:0005488//binding;GO:0036094//small molecule binding;GO:0004672//protein kinase activity;GO:0004674//protein serine/threonine kinase activity;GO:0016773//phosphotransferase activity, alcohol group as acceptor;GO:1901363//heterocyclic compound binding;GO:0003824//catalytic activity;GO:0016772…	-
Control-Low-TM	miR-122-x	5204017	7386958	32	291	6.1491	39.3938	2.67952	5.00063e-36	Unigene0025662	11697	13487	31.9999	38.3702	0.261919	9.88462e-22	8.53676e-21	no	UP-no	6383	gi|646713565|acc|KDR17869.1|	974	0	Catenin delta-2 [Zootermopsis nevadensis]	sp|Q9UQB3|CTND2_HUMAN	522	7e-156	Catenin delta-2 OS=Homo sapiens GN=CTNND2 PE=1 SV=3	7289855	566	9e-178	KOG1048	Neural adherens junction protein Plakophilin and related Armadillo repeat proteins	--	--	--	--	--	GO:0044699//single-organism process	-	-
Control-Low-TM	miR-122-x	5204017	7386958	32	291	6.1491	39.3938	2.67952	5.00063e-36	Unigene0025722	1301	1237	6.0245	5.9568	-0.016304	0.803312	0.928837	no	UP-no	3771	gi|768412575|acc|XP_011568372.1|	447	4e-141	PREDICTED: transmembrane protein 184C [Plutella xylostella]	sp|Q28CV2|T184C_XENTR	371	2e-114	Transmembrane protein 184C OS=Xenopus tropicalis GN=tmem184c PE=2 SV=1	7297586	414	3e-129	KOG2641	Predicted seven transmembrane receptor - rhodopsin family	--	--	--	--	--	-	-	-
Control-Low-TM	miR-122-x	5204017	7386958	32	291	6.1491	39.3938	2.67952	5.00063e-36	Unigene0025748	185	296	1.3349	2.2212	0.734608	7.29927e-08	3.47635e-07	no	UP-no	2420	--	--	--	--	--	--	--	--	--	--	--	--	--	--	--	--	--	--	-	-	-
Control-Low-TM	miR-122-x	5204017	7386958	32	291	6.1491	39.3938	2.67952	5.00063e-36	Unigene0025770	5109	6676	8.0526	10.9426	0.442429	1.03567e-39	1.36849e-38	no	UP-no	11079	gi|815925543|acc|XP_012247392.1|	1917	0	PREDICTED: chromodomain-helicase-DNA-binding protein 7 isoform X1 [Bombus impatiens]	sp|A3KFM7|CHD6_MOUSE	1489	0	Chromodomain-helicase-DNA-binding protein 6 OS=Mus musculus GN=Chd6 PE=1 SV=1	Hs21362042	1488	0	KOG0384	Chromodomain-helicase DNA-binding protein	K14437//chromodomain-helicase-DNA-binding protein 7 [EC:3.6.4.12]	0	1879	phu:Phum_PHUM249060	--	-	-	-
Control-Low-TM	miR-122-x	5204017	7386958	32	291	6.1491	39.3938	2.67952	5.00063e-36	Unigene0025793	462	338	3.4729	2.6422	-0.394401	0.000175286	0.000608779	no	UP-no	2323	gi|939646387|acc|XP_014273038.1|	208	5e-56	PREDICTED: E3 ubiquitin-protein ligase RNF216-like [Halyomorpha halys]	sp|Q9NWF9|RN216_HUMAN	123	1e-27	E3 ubiquitin-protein ligase RNF216 OS=Homo sapiens GN=RNF216 PE=1 SV=3	Hs22062484	123	2e-29	KOG1812	Predicted E3 ubiquitin ligase	K11976//TRIAD3; E3 ubiquitin-protein ligase RNF216 [EC:2.3.2.27]	9e-48	188	phu:Phum_PHUM507080	--	-	-	-
Control-Low-TM	miR-122-x	5204017	7386958	32	291	6.1491	39.3938	2.67952	5.00063e-36	Unigene0025824	157	123	0.8559	0.6974	-0.295456	0.108901	0.201396	no	UP-no	3203	gi|939678835|acc|XP_014284948.1|	266	2e-71	PREDICTED: netrin receptor UNC5B isoform X2 [Halyomorpha halys]	sp|Q8IZJ1|UNC5B_HUMAN	150	1e-35	Netrin receptor UNC5B OS=Homo sapiens GN=UNC5B PE=1 SV=2	Hs16933525	143	3e-34	KOG1480	Netrin transmembrane receptor unc-5	K07521//netrin receptor unc-5	6e-63	238	crg:105341106	--	-	-	-
Control-Low-TM	miR-122-x	5204017	7386958	32	291	6.1491	39.3938	2.67952	5.00063e-36	Unigene0025907	1100	1432	4.5389	6.1447	0.437	8.16273e-13	5.09391e-12	no	UP-no	4232	gi|646643955|acc|KDQ71697.1|	367	6e-103	Guanine nucleotide exchange factor DBS, partial [Zootermopsis nevadensis]	--	--	--	--	--	--	--	--	--	--	--	--	--	--	GO:0050790//regulation of catalytic activity;GO:0043087//regulation of GTPase activity;GO:0065009//regulation of molecular function;GO:0051336//regulation of hydrolase activity;GO:0050789//regulation of biological process;GO:0019222//regulation of metabolic process;GO:0065007//biological regulation	GO:0005088//Ras guanyl-nucleotide exchange factor activity;GO:0098772//molecular function regulator;GO:0005085//guanyl-nucleotide exchange factor activity	-
Control-Low-TM	miR-122-x	5204017	7386958	32	291	6.1491	39.3938	2.67952	5.00063e-36	Unigene0025913	533	456	2.5868	2.3015	-0.168594	0.076633	0.147759	no	UP-no	3598	gi|1004399780|acc|EFA04451.2|	575	0	WD repeat-containing protein 82-like Protein [Tribolium castaneum]	sp|Q9VLN1|WDR82_DROME	546	0	WD repeat-containing protein 82 OS=Drosophila melanogaster GN=Wdr82 PE=1 SV=1	7297395	546	0	KOG1446	Histone H3 (Lys4) methyltransferase complex and RNA cleavage factor II complex, subunit SWD2	K14962//COMPASS component SWD2	0	575	tca:654994	ko03015//mRNA surveillance pathway//Translation//Genetic Information Processing	-	-	-
Control-Low-TM	miR-122-x	5204017	7386958	32	291	6.1491	39.3938	2.67952	5.00063e-36	Unigene0025920	2880	2364	17.7394	15.1425	-0.228354	3.76653e-07	1.6984e-06	no	UP-no	2835	gi|1009537727|acc|XP_015905468.1|	209	1e-57	PREDICTED: mitochondrial 2-oxoglutarate/malate carrier protein-like [Parasteatoda tepidariorum]	sp|Q02978|M2OM_HUMAN	193	3e-53	Mitochondrial 2-oxoglutarate/malate carrier protein OS=Homo sapiens GN=SLC25A11 PE=1 SV=3	HsM4506997	193	5e-54	KOG0759	Mitochondrial oxoglutarate/malate carrier proteins	K15104//solute carrier family 25 (mitochondrial oxoglutarate transporter), member 11	4e-58	209	lgi:LOTGIDRAFT_209667	--	GO:0051234//establishment of localization;GO:0051179//localization	-	GO:0044425//membrane part;GO:0031224//intrinsic component of membrane;GO:0016020//membrane
Control-Low-TM	miR-122-x	5204017	7386958	32	291	6.1491	39.3938	2.67952	5.00063e-36	Unigene0025938	11328	9012	53.4627	44.2306	-0.273488	2.14023e-21	1.82807e-20	no	UP-no	3700	gi|675376609|acc|KFM69511.1|	596	0	LETM1 and EF-hand domain-containing protein 1, mitochondrial, partial [Stegodyphus mimosarum]	sp|Q1LY46|LETM1_DANRE	485	5e-153	LETM1 and EF-hand domain-containing protein 1, mitochondrial OS=Danio rerio GN=letm1 PE=3 SV=2	Hs6912482	441	1e-137	KOG1043	Ca2+-binding transmembrane protein LETM1/MRS7	K17800//LETM1 and EF-hand domain-containing protein 1, mitochondrial	0	569	phu:Phum_PHUM239090	--	-	-	-
Control-Low-TM	miR-122-x	5204017	7386958	32	291	6.1491	39.3938	2.67952	5.00063e-36	Unigene0025974	1390	921	3.2858	2.2641	-0.537307	4.11579e-17	3.05052e-16	no	UP-no	7387	gi|926615487|acc|XP_013772823.1|	254	4e-71	PREDICTED: LOW QUALITY PROTEIN: RNA binding protein fox-1 homolog 2-like [Limulus polyphemus]	sp|Q7ZT82|RFX1L_DANRE	174	9e-45	RNA binding protein fox-1 homolog 1-like OS=Danio rerio GN=rbfox1l PE=1 SV=1	7294821	178	5e-48	KOG0125	Ataxin 2-binding protein (RRM superfamily)	K14946//RNA binding protein fox-1	7e-68	245	soc:105195558	--	-	-	-
Control-Low-TM	miR-122-x	5204017	7386958	32	291	6.1491	39.3938	2.67952	5.00063e-36	Unigene0026176	6064	6720	22.841	26.3226	0.204676	3.90169e-10	2.12874e-09	no	UP-no	4636	gi|1009527037|acc|XP_015915173.1|	385	1e-120	PREDICTED: neurocalcin homolog [Parasteatoda tepidariorum]	sp|P42325|NCAH_DROME	385	4e-122	Neurocalcin homolog OS=Drosophila melanogaster GN=Nca PE=1 SV=2	7293713	385	7e-123	KOG0044	Ca2+ sensor (EF-Hand superfamily)	--	--	--	--	--	GO:0019220//regulation of phosphate metabolic process;GO:0031323//regulation of cellular metabolic process;GO:0050789//regulation of biological process;GO:0044710//single-organism metabolic process;GO:0050794//regulation of cellular process;GO:0051174//regulation of phosphorus metabolic process;GO:0044699//single-organism process;GO:0008152//metabolic process;GO:0019222//regulation of metabolic p…	GO:0016651//oxidoreductase activity, acting on NAD(P)H;GO:0043169//cation binding;GO:0043167//ion binding;GO:0005488//binding;GO:0050664//oxidoreductase activity, acting on NAD(P)H, oxygen as acceptor;GO:0046872//metal ion binding;GO:0016491//oxidoreductase activity;GO:0003824//catalytic activity	-
Control-Low-TM	miR-122-x	5204017	7386958	32	291	6.1491	39.3938	2.67952	5.00063e-36	Unigene0026255	1581	765	13.9504	7.0197	-0.990825	2.25751e-52	3.72666e-51	no	UP-no	1979	gi|342326199|acc|AEL23015.1|	135	2e-33	protein spaetzle, partial [Cherax quadricarinatus]	sp|P48607|SPZ_DROME	70.5	9e-12	Protein spaetzle OS=Drosophila melanogaster GN=spz PE=1 SV=3	--	--	--	--	--	--	--	--	--	--	-	-	-
Control-Low-TM	miR-122-x	5204017	7386958	32	291	6.1491	39.3938	2.67952	5.00063e-36	Unigene0026296	584	892	1.5133	2.4037	0.667559	2.45819e-17	1.83648e-16	no	UP-no	6739	gi|646709642|acc|KDR15401.1|	647	0	Zinc finger MIZ domain-containing protein 1 [Zootermopsis nevadensis]	sp|Q9ULJ6|ZMIZ1_HUMAN	538	7e-163	Zinc finger MIZ domain-containing protein 1 OS=Homo sapiens GN=ZMIZ1 PE=1 SV=3	Hs20470493	533	1e-167	KOG2169	Zn-finger transcription factor	--	--	--	--	--	-	GO:0046872//metal ion binding;GO:0046914//transition metal ion binding;GO:0043167//ion binding;GO:0005488//binding;GO:0043169//cation binding	-
Control-Low-TM	miR-122-x	5204017	7386958	32	291	6.1491	39.3938	2.67952	5.00063e-36	Unigene0026355	785	728	2.7432	2.6456	-0.0522649	0.519271	0.67784	no	UP-no	4997	gi|345488602|acc|XP_003425948.1|	122	7e-26	PREDICTED: protein hairless isoform X1 [Nasonia vitripennis]	sp|Q02308|HLES_DROME	85.5	3e-15	Protein hairless OS=Drosophila melanogaster GN=H PE=1 SV=2	--	--	--	--	--	--	--	--	--	--	-	-	-
Control-Low-TM	miR-122-x	5204017	7386958	32	291	6.1491	39.3938	2.67952	5.00063e-36	Unigene0026409	6	86	0.06	0.8945	3.89805	1.93982e-19	1.55439e-18	yes	UP-UP	1746	gi|1032764720|acc|XP_016841110.1|	66.2	1e-08	PREDICTED: protein abrupt [Nasonia vitripennis]	sp|Q24174|ABRU_DROME	61.6	1e-08	Protein abrupt OS=Drosophila melanogaster GN=ab PE=1 SV=2	7290187	55.5	3e-08	KOG1721	FOG: Zn-finger	--	--	--	--	--	-	-	-
Control-Low-TM	miR-122-x	5204017	7386958	32	291	6.1491	39.3938	2.67952	5.00063e-36	Unigene0026418	85	507	0.2536	1.573	2.63289	1.13223e-75	2.60374e-74	yes	UP-UP	5853	gi|926632815|acc|XP_013782188.1|	1105	0	PREDICTED: rab GTPase-activating protein 1-like isoform X4 [Limulus polyphemus]	sp|A2AWA9|RBGP1_MOUSE	929	0	Rab GTPase-activating protein 1 OS=Mus musculus GN=Rabgap1 PE=1 SV=1	Hs12232373	889	0	KOG1102	Rab6 GTPase activator GAPCenA and related TBC domain proteins	--	--	--	--	--	-	-	-
Control-Low-TM	miR-122-x	5204017	7386958	32	291	6.1491	39.3938	2.67952	5.00063e-36	Unigene0026477	448	317	1.4093	1.037	-0.442563	4.2974e-05	0.000160335	no	UP-no	5551	gi|586962530|acc|AHK05653.1|	1326	0	ATP-binding cassette transporter sub-family C member 5 [Tigriopus japonicus]	sp|Q9R1X5|MRP5_MOUSE	1019	0	Multidrug resistance-associated protein 5 OS=Mus musculus GN=Abcc5 PE=1 SV=2	Hs5032101	1010	0	KOG0054	Multidrug resistance-associated protein/mitoxantrone resistance protein, ABC superfamily	K05668//ATP-binding cassette, subfamily C (CFTR/MRP), member 5	0	1051	crg:105348318	ko02010//ABC transporters//Membrane transport//Environmental Information Processing	-	-	-
Control-Low-TM	miR-122-x	5204017	7386958	32	291	6.1491	39.3938	2.67952	5.00063e-36	Unigene0026493	1449	1784	4.7251	6.0498	0.356543	7.9368e-11	4.48967e-10	no	UP-no	5355	gi|1035594220|acc|XP_016904419.1|	530	8e-170	PREDICTED: endophilin-A isoform X11 [Apis cerana]	sp|Q8I1C0|SH3G3_DROPS	450	5e-142	Endophilin-A OS=Drosophila pseudoobscura pseudoobscura GN=endoA PE=3 SV=1	7300449	436	6e-138	KOG1118	Lysophosphatidic acid acyltransferase endophilin/SH3GL, involved in synaptic vesicle formation	K11247//endophilin-A	1e-165	520	ame:408623	ko04144//Endocytosis//Transport and catabolism//Cellular Processes	-	-	-
Control-Low-TM	miR-122-x	5204017	7386958	32	291	6.1491	39.3938	2.67952	5.00063e-36	Unigene0026764	291	503	0.8435	1.5163	0.846095	1.91566e-15	1.33097e-14	no	UP-no	6024	gi|910331058|acc|XP_013168842.1|	317	5e-89	PREDICTED: myb protein-like isoform X4 [Papilio xuthus]	sp|P10242|MYB_HUMAN	288	3e-81	Transcriptional activator Myb OS=Homo sapiens GN=MYB PE=1 SV=2	Hs4885497_1	278	2e-81	KOG0048	Transcription factor, Myb superfamily	K09420//myb proto-oncogene protein	2e-87	310	tca:664494	--	-	GO:0003676//nucleic acid binding;GO:0097159//organic cyclic compound binding;GO:0005488//binding;GO:1901363//heterocyclic compound binding	-
Control-Low-TM	miR-122-x	5204017	7386958	32	291	6.1491	39.3938	2.67952	5.00063e-36	Unigene0026878	64744	51956	192.176	160.376	-0.26097	3.63991e-32	4.09722e-31	no	UP-no	5883	gi|646719987|acc|KDR21878.1|	488	1e-151	TAR DNA-binding protein 43 [Zootermopsis nevadensis]	sp|Q13148|TADBP_HUMAN	377	5e-115	TAR DNA-binding protein 43 OS=Homo sapiens GN=TARDBP PE=1 SV=1	CE02231	169	9e-44	KOG0118	FOG: RRM domain	--	--	--	--	--	-	GO:0097159//organic cyclic compound binding;GO:0005488//binding;GO:1901363//heterocyclic compound binding;GO:0003676//nucleic acid binding	-
Control-Low-TM	miR-122-x	5204017	7386958	32	291	6.1491	39.3938	2.67952	5.00063e-36	Unigene0026915	13736	9771	55.2166	40.8463	-0.434897	5.73069e-55	9.85511e-54	no	UP-no	4344	gi|1043225554|acc|ANR94953.1|	380	6e-119	Rap GTPase [Marsupenaeus japonicus]	sp|Q6TEN1|RAP1B_DANRE	332	3e-103	Ras-related protein Rap-1b OS=Danio rerio GN=rap1b PE=2 SV=1	Hs7661678	329	4e-103	KOG0395	Ras-related GTPase	K04353//Ras-related protein Rap-1A	8e-104	335	aga:AgaP_AGAP001874	ko04510//Focal adhesion//Cellular commiunity//Cellular Processes;ko04010//MAPK signaling pathway//Signal transduction//Environmental Information Processing	GO:0023052//signaling;GO:0007165//signal transduction;GO:0050896//response to stimulus;GO:0045184//establishment of protein localization;GO:0071702//organic substance transport;GO:0051716//cellular response to stimulus;GO:0008104//protein localization;GO:0046907//intracellular transport;GO:0044763//single-organism cellular process;GO:0051649//establishment of localization in cell;GO:0065007//biol…	GO:0001882//nucleoside binding;GO:0016818//hydrolase activity, acting on acid anhydrides, in phosphorus-containing anhydrides;GO:0017111//nucleoside-triphosphatase activity;GO:0001883//purine nucleoside binding;GO:0097367//carbohydrate derivative binding;GO:0036094//small molecule binding;GO:0032550//purine ribonucleoside binding;GO:0016817//hydrolase activity, acting on acid anhydrides;GO:003254…	GO:0005623//cell;GO:0044464//cell part
Control-Low-TM	miR-122-x	5204017	7386958	32	291	6.1491	39.3938	2.67952	5.00063e-36	Unigene0026969	137	479	1.0854	3.9466	1.86238	4.94351e-47	7.45273e-46	yes	UP-UP	2204	gi|928048428|acc|XP_013873254.1|	316	2e-97	PREDICTED: formimidoyltransferase-cyclodeaminase-like isoform X1 [Austrofundulus limnaeus]	sp|Q9HI69|GLFT_THEAC	100	1e-21	Glutamate formimidoyltransferase OS=Thermoplasma acidophilum (strain ATCC 25905 / DSM 1728 / JCM 9062 / NBRC 15155 / AMRC-C165) GN=Ta1476 PE=1 SV=1	--	--	--	--	--	--	--	--	--	--	-	-	-
Control-Low-TM	miR-122-x	5204017	7386958	32	291	6.1491	39.3938	2.67952	5.00063e-36	Unigene0026974	342	835	0.8315	2.1113	1.34434	1.1457e-49	1.80313e-48	yes	UP-UP	7182	gi|861630914|acc|KMQ90189.1|	603	0	nuak family snf1-like kinase 1 protein, partial [Lasius niger]	sp|Q641K5|NUAK1_MOUSE	379	3e-112	NUAK family SNF1-like kinase 1 OS=Mus musculus GN=Nuak1 PE=2 SV=1	7299322	542	2e-173	KOG0611	Predicted serine/threonine protein kinase	--	--	--	--	--	-	GO:0016301//kinase activity;GO:0016772//transferase activity, transferring phosphorus-containing groups;GO:0016740//transferase activity;GO:0003824//catalytic activity	-
Control-Low-TM	miR-122-x	5204017	7386958	32	291	6.1491	39.3938	2.67952	5.00063e-36	Unigene0027022	946	2524	2.7532	7.6391	1.47229	3.14779e-164	1.8158e-162	yes	UP-UP	6000	gi|751224390|acc|XP_011165532.1|	446	1e-134	PREDICTED: palmitoyltransferase ZDHHC5 isoform X4 [Solenopsis invicta]	sp|Q9ULC8|ZDHC8_HUMAN	329	4e-94	Probable palmitoyltransferase ZDHHC8 OS=Homo sapiens GN=ZDHHC8 PE=1 SV=3	7291055	343	3e-104	KOG1311	DHHC-type Zn-finger proteins	K18932//palmitoyltransferase [EC:2.3.1.225]	6e-133	439	soc:105199910	--	-	-	-
Control-Low-TM	miR-122-x	5204017	7386958	32	291	6.1491	39.3938	2.67952	5.00063e-36	Unigene0027088	737	1817	2.4141	6.1894	1.35831	1.5924e-101	4.91283e-100	yes	UP-UP	5331	gi|919008670|acc|XP_013389080.1|	1503	0	PREDICTED: probable phospholipid-transporting ATPase IIB [Lingula anatina]	sp|F1Q4S1|ATP9B_DANRE	1453	0	Probable phospholipid-transporting ATPase IIB OS=Danio rerio GN=atp9b PE=3 SV=1	7298039	1324	0	KOG0210	P-type ATPase	K01530//phospholipid-translocating ATPase [EC:3.6.3.1]	0	1483	nvi:100121956	--	GO:0071702//organic substance transport;GO:0010876//lipid localization;GO:0051179//localization;GO:0051234//establishment of localization;GO:0006820//anion transport;GO:0044765//single-organism transport;GO:0033036//macromolecule localization;GO:0006869//lipid transport;GO:0044699//single-organism process;GO:1902578//single-organism localization;GO:0015748//organophosphate ester transport;GO:0006…	GO:0043167//ion binding;GO:0097367//carbohydrate derivative binding;GO:0097159//organic cyclic compound binding;GO:0005488//binding;GO:1901363//heterocyclic compound binding;GO:0003824//catalytic activity;GO:0032550//purine ribonucleoside binding;GO:0032549//ribonucleoside binding;GO:0036094//small molecule binding;GO:0001883//purine nucleoside binding;GO:0005215//transporter activity;GO:0001882/…	GO:0043227//membrane-bounded organelle;GO:0043226//organelle;GO:0044422//organelle part;GO:0044425//membrane part;GO:0044446//intracellular organelle part;GO:0016020//membrane;GO:0031984//organelle subcompartment;GO:0044424//intracellular part;GO:0005623//cell;GO:0031224//intrinsic component of membrane;GO:0043229//intracellular organelle;GO:0005622//intracellular;GO:0044464//cell part
Control-Low-TM	miR-122-x	5204017	7386958	32	291	6.1491	39.3938	2.67952	5.00063e-36	Unigene0027100	1180	797	5.8722	4.1246	-0.509647	1.2721e-13	8.22642e-13	no	UP-no	3509	--	--	--	--	--	--	--	--	--	--	--	--	--	--	--	--	--	--	-	-	-
Control-Low-TM	miR-122-x	5204017	7386958	32	291	6.1491	39.3938	2.67952	5.00063e-36	Unigene0027163	3939	4031	14.5883	15.5251	0.0897908	0.0192866	0.0451981	no	UP-no	4715	gi|936682386|acc|XP_014238230.1|	470	2e-149	PREDICTED: protein FAM49B [Trichogramma pretiosum]	sp|Q9NUQ9|FA49B_HUMAN	382	8e-119	Protein FAM49B OS=Homo sapiens GN=FAM49B PE=1 SV=1	Hs14741010	382	1e-119	KOG3951	Uncharacterized conserved protein	--	--	--	--	--	-	-	-
Control-Low-TM	miR-122-x	5204017	7386958	32	291	6.1491	39.3938	2.67952	5.00063e-36	Unigene0027227	917	338	5.4895	2.1042	-1.3834	3.9041e-54	6.60904e-53	yes	UP-DOWN	2917	gi|4761288|acc|AAD29306.1|	110	1e-22	innexin-2 [Schistocerca americana]	sp|Q9XYN1|INX2_SCHAM	110	3e-24	Innexin inx2 OS=Schistocerca americana GN=inx2 PE=1 SV=1	--	--	--	--	--	--	--	--	--	--	GO:0048856//anatomical structure development;GO:0009653//anatomical structure morphogenesis;GO:0032501//multicellular organismal process;GO:0044763//single-organism cellular process;GO:0006810//transport;GO:0044767//single-organism developmental process;GO:0051179//localization;GO:0009987//cellular process;GO:0032502//developmental process;GO:0051234//establishment of localization;GO:0044699//sin…	-	GO:0016020//membrane
Control-Low-TM	miR-122-x	5204017	7386958	32	291	6.1491	39.3938	2.67952	5.00063e-36	Unigene0027243	1044	622	3.7009	2.293	-0.69064	3.13589e-20	2.58057e-19	no	UP-no	4926	gi|291229600|acc|XP_002734761.1|	267	2e-70	PREDICTED: ubiquitin carboxyl-terminal hydrolase 38-like [Saccoglossus kowalevskii]	sp|Q8NB14|UBP38_HUMAN	249	3e-66	Ubiquitin carboxyl-terminal hydrolase 38 OS=Homo sapiens GN=USP38 PE=1 SV=2	Hs20483065	199	4e-52	KOG1864	Ubiquitin-specific protease	K11854//ubiquitin carboxyl-terminal hydrolase 35/38 [EC:3.4.19.12]	7e-70	262	asn:102377969	--	GO:0008152//metabolic process;GO:0071704//organic substance metabolic process;GO:0019538//protein metabolic process;GO:0043170//macromolecule metabolic process;GO:0044238//primary metabolic process;GO:0006508//proteolysis	GO:0003824//catalytic activity;GO:0016787//hydrolase activity	-
Control-Low-TM	miR-122-x	5204017	7386958	32	291	6.1491	39.3938	2.67952	5.00063e-36	Unigene0027395	3688	1948	30.136	16.5534	-0.86436	7.50107e-86	1.95536e-84	no	UP-no	2137	gi|312986077|acc|ADR31351.1|	671	0	FKBP46 [Penaeus monodon]	sp|Q26486|FKBP4_SPOFR	150	4e-38	46 kDa FK506-binding nuclear protein OS=Spodoptera frugiperda GN=FKBP46 PE=2 SV=1	7300000	134	1e-33	KOG0552	FKBP-type peptidyl-prolyl cis-trans isomerase	K14826//FK506-binding nuclear protein [EC:5.2.1.8]	4e-52	194	crg:105347538	--	GO:0018208//peptidyl-proline modification;GO:0006464//cellular protein modification process;GO:0044267//cellular protein metabolic process;GO:0071704//organic substance metabolic process;GO:0044238//primary metabolic process;GO:0044260//cellular macromolecule metabolic process;GO:0043170//macromolecule metabolic process;GO:0008152//metabolic process;GO:0000413//protein peptidyl-prolyl isomerizati…	GO:0016859//cis-trans isomerase activity;GO:0097159//organic cyclic compound binding;GO:1901363//heterocyclic compound binding;GO:0016853//isomerase activity;GO:0005488//binding;GO:0003824//catalytic activity	GO:0043227//membrane-bounded organelle;GO:0043226//organelle;GO:0005622//intracellular;GO:0005623//cell;GO:0044464//cell part;GO:0043229//intracellular organelle;GO:0043231//intracellular membrane-bounded organelle;GO:0044424//intracellular part
Control-Low-TM	miR-122-x	5204017	7386958	32	291	6.1491	39.3938	2.67952	5.00063e-36	Unigene0027401	43150	31632	245.278	186.986	-0.39149	7.30479e-65	1.45274e-63	no	UP-no	3072	gi|936604889|acc|XP_014216316.1|	639	0	PREDICTED: S-adenosylmethionine synthase isoform X3 [Copidosoma floridanum]	sp|Q3THS6|METK2_MOUSE	597	0	S-adenosylmethionine synthase isoform type-2 OS=Mus musculus GN=Mat2a PE=2 SV=2	Hs5174529	597	0	KOG1506	S-adenosylmethionine synthetase	K00789//S-adenosylmethionine synthetase [EC:2.5.1.6]	0	637	nvi:100121895	ko01230//Biosynthesis of amino acids//Global and Overview//Metabolism;ko00270//Cysteine and methionine metabolism//Amino acid metabolism//Metabolism	GO:0009058//biosynthetic process;GO:0008152//metabolic process;GO:0051188//cofactor biosynthetic process;GO:0044249//cellular biosynthetic process;GO:0006732//coenzyme metabolic process;GO:0009987//cellular process;GO:0051186//cofactor metabolic process;GO:0044237//cellular metabolic process;GO:0009108//coenzyme biosynthetic process	GO:0016765//transferase activity, transferring alkyl or aryl (other than methyl) groups;GO:0003824//catalytic activity;GO:0001882//nucleoside binding;GO:0036094//small molecule binding;GO:0005488//binding;GO:0043167//ion binding;GO:0032550//purine ribonucleoside binding;GO:0097159//organic cyclic compound binding;GO:0016740//transferase activity;GO:0001883//purine nucleoside binding;GO:1901363//h…	-
Control-Low-TM	miR-122-x	5204017	7386958	32	291	6.1491	39.3938	2.67952	5.00063e-36	Unigene0027403	112148	96874	822.837	739.151	-0.154737	4.41494e-13	2.79364e-12	no	UP-no	2380	gi|936604887|acc|XP_014216315.1|	598	0	PREDICTED: S-adenosylmethionine synthase isoform X2 [Copidosoma floridanum]	sp|Q5R5H1|METK2_PONAB	566	0	S-adenosylmethionine synthase isoform type-2 OS=Pongo abelii GN=MAT2A PE=2 SV=1	Hs5174529	566	0	KOG1506	S-adenosylmethionine synthetase	K00789//S-adenosylmethionine synthetase [EC:2.5.1.6]	0	592	aga:AgaP_AGAP009447	ko01230//Biosynthesis of amino acids//Global and Overview//Metabolism;ko00270//Cysteine and methionine metabolism//Amino acid metabolism//Metabolism	GO:0051186//cofactor metabolic process;GO:0044237//cellular metabolic process;GO:0009987//cellular process;GO:0009058//biosynthetic process;GO:0008152//metabolic process;GO:0009108//coenzyme biosynthetic process;GO:0051188//cofactor biosynthetic process;GO:0044249//cellular biosynthetic process;GO:0006732//coenzyme metabolic process	GO:0016765//transferase activity, transferring alkyl or aryl (other than methyl) groups;GO:0001883//purine nucleoside binding;GO:0003824//catalytic activity;GO:0036094//small molecule binding;GO:0032550//purine ribonucleoside binding;GO:0043169//cation binding;GO:0032549//ribonucleoside binding;GO:0016740//transferase activity;GO:1901363//heterocyclic compound binding;GO:0097367//carbohydrate der…	-
Control-Low-TM	miR-122-x	5204017	7386958	32	291	6.1491	39.3938	2.67952	5.00063e-36	Unigene0027406	776	1196	3.1252	5.0089	0.680545	5.34008e-23	4.78135e-22	no	UP-no	4336	gi|646722092|acc|KDR23195.1|	287	4e-82	Ubiquitin-associated domain-containing protein 1 [Zootermopsis nevadensis]	sp|Q5ZJI9|UBAC1_CHICK	205	2e-55	Ubiquitin-associated domain-containing protein 1 OS=Gallus gallus GN=UBAC1 PE=2 SV=1	--	--	--	--	--	K12174//Kip1 ubiquitination-promoting complex protein 2	1e-65	236	lgi:LOTGIDRAFT_230032	--	-	-	-
Control-Low-TM	miR-122-x	5204017	7386958	32	291	6.1491	39.3938	2.67952	5.00063e-36	Unigene0027417	539	290	5.0278	2.8132	-0.837715	1.71592e-15	1.19563e-14	no	UP-no	1872	gi|820836211|acc|XP_003690167.2|	121	5e-29	PREDICTED: broad-complex core protein isoforms 1/2/3/4/5-like [Apis florea]	sp|Q7KRI2|LOLAL_DROME	112	2e-27	Longitudinals lacking protein-like OS=Drosophila melanogaster GN=lolal PE=1 SV=1	CE18133	65.5	1e-10	KOG4441	Proteins containing BTB/POZ and Kelch domains, involved in regulatory/signal transduction processes	K02174//broad	4e-29	126	hst:105189635	ko04320//Dorso-ventral axis formation//Development//Organismal Systems	-	-	-
Control-Low-TM	miR-122-x	5204017	7386958	32	291	6.1491	39.3938	2.67952	5.00063e-36	Unigene0027430	9560	15451	18.2327	30.6446	0.749105	1.29882e-163	7.42979e-162	no	UP-no	9156	gi|646715348|acc|KDR18990.1|	224	1e-55	Cordon-bleu protein-like 1 [Zootermopsis nevadensis]	sp|Q5NBX1|COBL_MOUSE	94.7	1e-17	Protein cordon-bleu OS=Mus musculus GN=Cobl PE=1 SV=1	--	--	--	--	--	--	--	--	--	--	-	-	-
Control-Low-TM	miR-122-x	5204017	7386958	32	291	6.1491	39.3938	2.67952	5.00063e-36	Unigene0027434	320	220	3.134	2.2407	-0.484056	0.000177994	0.00061787	no	UP-no	1783	gi|919051401|acc|XP_013407752.1|	122	8e-29	PREDICTED: tetratricopeptide repeat protein 9C-like [Lingula anatina]	sp|Q6P5P3|TTC9C_RAT	111	1e-26	Tetratricopeptide repeat protein 9C OS=Rattus norvegicus GN=Ttc9c PE=2 SV=1	Hs4826932	57	4e-08	KOG0546	HSP90 co-chaperone CPR7/Cyclophilin	--	--	--	--	--	-	-	-
Control-Low-TM	miR-122-x	5204017	7386958	32	291	6.1491	39.3938	2.67952	5.00063e-36	Unigene0027522	19470	19051	71.6219	72.8789	0.0251004	0.319706	0.47441	no	UP-no	4747	gi|926632224|acc|XP_013781869.1|	520	8e-169	PREDICTED: LOW QUALITY PROTEIN: F-actin-capping protein subunit beta-like [Limulus polyphemus]	sp|Q5XI32|CAPZB_RAT	485	2e-157	F-actin-capping protein subunit beta OS=Rattus norvegicus GN=Capzb PE=1 SV=1	Hs4826659	485	4e-158	KOG3174	F-actin capping protein, beta subunit	K10365//capping protein (actin filament) muscle Z-line, beta	2e-166	511	nvi:100123576	ko04144//Endocytosis//Transport and catabolism//Cellular Processes	GO:0065007//biological regulation;GO:0051693//actin filament capping;GO:0008064//regulation of actin polymerization or depolymerization;GO:0071840//cellular component organization or biogenesis;GO:0016043//cellular component organization;GO:0030832//regulation of actin filament length;GO:0044763//single-organism cellular process;GO:0030834//regulation of actin filament depolymerization;GO:1901879…	GO:0005488//binding;GO:0005515//protein binding;GO:0008092//cytoskeletal protein binding	GO:0005856//cytoskeleton;GO:0005623//cell;GO:0043229//intracellular organelle;GO:0043226//organelle;GO:0044424//intracellular part;GO:0043232//intracellular non-membrane-bounded organelle;GO:0044464//cell part;GO:0015629//actin cytoskeleton;GO:0043228//non-membrane-bounded organelle;GO:0005622//intracellular
Control-Low-TM	miR-122-x	5204017	7386958	32	291	6.1491	39.3938	2.67952	5.00063e-36	Unigene0027550	629	923	4.0908	6.2425	0.609741	1.9374e-15	1.34563e-14	no	UP-no	2685	gi|668451992|acc|KFB40985.1|	603	0	AGAP010005-PA-like protein [Anopheles sinensis]	sp|A4IH88|K2013_XENTR	297	2e-87	Uncharacterized protein KIAA2013 homolog OS=Xenopus tropicalis PE=2 SV=1	7296024	479	5e-157	KOG3778	Uncharacterized conserved protein	--	--	--	--	--	-	-	-
Control-Low-TM	miR-122-x	5204017	7386958	32	291	6.1491	39.3938	2.67952	5.00063e-36	Unigene0027633	5040	5754	11.0315	13.0972	0.247629	7.06871e-13	4.42124e-12	no	UP-no	7978	gi|942361623|acc|JAN62741.1|	988	0	Rho guanine nucleotide exchange factor [Daphnia magna]	sp|Q9NZN5|ARHGC_HUMAN	315	3e-85	Rho guanine nucleotide exchange factor 12 OS=Homo sapiens GN=ARHGEF12 PE=1 SV=1	Hs7662088_2	315	2e-86	KOG3520	Predicted guanine nucleotide exchange factor	--	--	--	--	--	-	-	-
Control-Low-TM	miR-122-x	5204017	7386958	32	291	6.1491	39.3938	2.67952	5.00063e-36	Unigene0027726	127	105	0.9381	0.8066	-0.217888	0.267094	0.409182	no	UP-no	2364	gi|957859147|acc|XP_014678523.1|	337	1e-103	PREDICTED: zinc finger protein 791-like [Priapulus caudatus]	sp|Q3ZCX4|ZN568_HUMAN	318	1e-95	Zinc finger protein 568 OS=Homo sapiens GN=ZNF568 PE=2 SV=2	Hs18591603	303	1e-94	KOG1721	FOG: Zn-finger	K09228//KRAB domain-containing zinc finger protein	1e-102	328	bfo:BRAFLDRAFT_58735	--	-	-	-
Control-Low-TM	miR-122-x	5204017	7386958	32	291	6.1491	39.3938	2.67952	5.00063e-36	Unigene0027908	6	4	0.2606	0.1807	-0.528241	0.753968	0.886589	no	UP-no	402	--	--	--	--	sp|P77598|YBCV_ECOLI	183	2e-58	Uncharacterized protein YbcV OS=Escherichia coli (strain K12) GN=ybcV PE=4 SV=2	--	--	--	--	--	--	--	--	--	--	-	-	-
Control-Low-TM	miR-122-x	5204017	7386958	32	291	6.1491	39.3938	2.67952	5.00063e-36	Unigene0027919	7638	7838	18.7195	19.9767	0.0937764	0.00244684	0.00704841	no	UP-no	7125	gi|998517737|acc|XP_015519712.1|	576	0	PREDICTED: RNA-binding protein Nova-1 isoform X1 [Neodiprion lecontei]	sp|Q2PFW9|NOVA1_MACFA	247	1e-68	RNA-binding protein Nova-1 OS=Macaca fascicularis GN=NOVA1 PE=2 SV=1	7299182	431	3e-133	KOG2191	RNA-binding protein NOVA1/PASILLA and related KH domain proteins	K14944//RNA-binding protein Nova	2e-179	567	hst:105191005	--	-	-	-
Control-Low-TM	miR-122-x	5204017	7386958	32	291	6.1491	39.3938	2.67952	5.00063e-36	Unigene0027956	1372	676	12.3432	6.3245	-0.964693	3.16674e-44	4.54138e-43	no	UP-no	1941	gi|961092928|acc|XP_014772659.1|	196	1e-53	PREDICTED: adenosine deaminase-like protein, partial [Octopus bimaculoides]	sp|Q0VC13|ADAL_BOVIN	186	4e-51	Adenosine deaminase-like protein OS=Bos taurus GN=ADAL PE=2 SV=1	Hs22057407	182	7e-52	KOG1097	Adenine deaminase/adenosine deaminase	--	--	--	--	--	-	-	-
Control-Low-TM	miR-122-x	5204017	7386958	32	291	6.1491	39.3938	2.67952	5.00063e-36	Unigene0027974	1707	1434	8.4418	7.3749	-0.194927	0.000468636	0.00153786	no	UP-no	3531	gi|634840323|acc|XP_007936215.1|	274	6e-79	PREDICTED: peroxisome biogenesis factor 13 [Orycteropus afer afer]	sp|Q92968|PEX13_HUMAN	269	2e-78	Peroxisomal membrane protein PEX13 OS=Homo sapiens GN=PEX13 PE=1 SV=2	Hs4505723	269	2e-79	KOG3875	Peroxisomal biogenesis protein peroxin	K13344//peroxin-13	7e-79	272	pale:102882461	ko04146//Peroxisome//Transport and catabolism//Cellular Processes	GO:0009987//cellular process;GO:0044699//single-organism process;GO:0044763//single-organism cellular process;GO:0051179//localization	-	GO:0005622//intracellular;GO:0043231//intracellular membrane-bounded organelle;GO:0044424//intracellular part;GO:0044444//cytoplasmic part;GO:0005623//cell;GO:0005737//cytoplasm;GO:0016020//membrane;GO:0043226//organelle;GO:0005777//peroxisome;GO:0044464//cell part;GO:0042579//microbody;GO:0043229//intracellular organelle;GO:0043227//membrane-bounded organelle
Control-Low-TM	miR-122-x	5204017	7386958	32	291	6.1491	39.3938	2.67952	5.00063e-36	Unigene0028031	1076	4426	2.3422	10.0192	2.09683	0	0	yes	UP-UP	8022	gi|808136627|acc|XP_012170641.1|	443	5e-129	PREDICTED: circadian locomoter output cycles protein kaput [Bombus terrestris]	sp|Q9WUI9|NCOA2_RAT	242	1e-62	Nuclear receptor coactivator 2 OS=Rattus norvegicus GN=Ncoa2 PE=1 SV=1	Hs5729858	240	6e-63	KOG3561	Aryl-hydrocarbon receptor nuclear translocator	K11255//nuclear receptor coactivator 2	5e-132	427	phu:Phum_PHUM466140	--	GO:0044237//cellular metabolic process;GO:0050794//regulation of cellular process;GO:0044260//cellular macromolecule metabolic process;GO:1901576//organic substance biosynthetic process;GO:0009059//macromolecule biosynthetic process;GO:0008152//metabolic process;GO:0071704//organic substance metabolic process;GO:0010467//gene expression;GO:0034645//cellular macromolecule biosynthetic process;GO:0…	GO:0005488//binding;GO:0003824//catalytic activity;GO:0016874//ligase activity	-
Control-Low-TM	miR-122-x	5204017	7386958	32	291	6.1491	39.3938	2.67952	5.00063e-36	Unigene0028036	121	139	1.072	1.2807	0.256628	0.175949	0.296669	no	UP-no	1971	gi|380012587|acc|XP_003690361.1|	137	1e-31	PREDICTED: protein indeterminate-domain 9 [Apis florea]	sp|O43313|ATMIN_HUMAN	80.5	2e-14	ATM interactor OS=Homo sapiens GN=ATMIN PE=1 SV=2	7292319	68.6	9e-12	KOG1721	FOG: Zn-finger	--	--	--	--	--	-	-	-
Control-Low-TM	miR-122-x	5204017	7386958	32	291	6.1491	39.3938	2.67952	5.00063e-36	Unigene0028109	2226	4264	5.1505	10.26	0.994246	7.53847e-127	3.02619e-125	no	UP-no	7547	gi|957847902|acc|XP_014674448.1|	129	1e-29	PREDICTED: zinc finger CCCH domain-containing protein 7-like [Priapulus caudatus]	--	--	--	--	--	--	--	--	--	K12604//CCR4-NOT transcription complex subunit 1	1e-15	90.5	smm:Smp_133320	ko03018//RNA degradation//Folding, sorting and degradation//Genetic Information Processing	-	-	-
Control-Low-TM	miR-122-x	5204017	7386958	32	291	6.1491	39.3938	2.67952	5.00063e-36	Unigene0028136	2422	1865	12.2768	9.8309	-0.320539	5.04386e-11	2.8777e-10	no	UP-no	3445	gi|524866300|acc|XP_005089972.1|	332	4e-101	PREDICTED: prostaglandin F synthase-like [Aplysia californica]	sp|Q28FE8|ADAT1_XENTR	281	5e-82	tRNA-specific adenosine deaminase 1 OS=Xenopus tropicalis GN=adat1 PE=2 SV=1	CE01200	256	2e-76	KOG1577	Aldo/keto reductase family proteins	K15440//tRNA-specific adenosine deaminase 1 [EC:3.5.4.34]	2e-88	301	xma:102227749	--	-	-	-
Control-Low-TM	miR-122-x	5204017	7386958	32	291	6.1491	39.3938	2.67952	5.00063e-36	Unigene0028171	11903	8094	64.792	45.8176	-0.499914	1.08999e-66	2.21368e-65	no	UP-no	3208	gi|157106769|acc|XP_001649474.1|	248	2e-66	AAEL014742-PA, partial [Aedes aegypti]	sp|P16157|ANK1_HUMAN	209	2e-53	Ankyrin-1 OS=Homo sapiens GN=ANK1 PE=1 SV=3	Hs10947040	209	2e-54	KOG4177	Ankyrin	--	--	--	--	--	-	-	-
Control-Low-TM	miR-122-x	5204017	7386958	32	291	6.1491	39.3938	2.67952	5.00063e-36	Unigene0028194	2694	3874	11.9825	17.9189	0.580553	2.98694e-45	4.35327e-44	no	UP-no	3926	gi|929046969|acc|ALF04447.1|	205	6e-52	zinc finger CCCH-type antiviral protein 1 [Anas platyrhynchos]	sp|Q8BZ20|PAR12_MOUSE	151	2e-36	Poly [ADP-ribose] polymerase 12 OS=Mus musculus GN=Parp12 PE=2 SV=3	--	--	--	--	--	K15259//poly [ADP-ribose] polymerase 7/11/12/13 [EC:2.4.2.30]	9e-52	202	apla:101795565	--	-	-	-
Control-Low-TM	miR-122-x	5204017	7386958	32	291	6.1491	39.3938	2.67952	5.00063e-36	Unigene0028228	2140	4475	3.9561	8.603	1.12076	2.81207e-162	1.59753e-160	yes	UP-UP	9446	gi|939265882|acc|XP_014253003.1|	597	2e-173	PREDICTED: histone acetyltransferase KAT6B-like isoform X2 [Cimex lectularius]	sp|Q92794|KAT6A_HUMAN	541	2e-155	Histone acetyltransferase KAT6A OS=Homo sapiens GN=KAT6A PE=1 SV=2	Hs5803098	541	3e-156	KOG2747	Histone acetyltransferase (MYST family)	K11306//histone acetyltransferase MYST4 [EC:2.3.1.48]	2e-170	589	tca:659405	--	-	-	-
Control-Low-TM	miR-122-x	5204017	7386958	32	291	6.1491	39.3938	2.67952	5.00063e-36	Unigene0028276	197	513	0.7722	2.0911	1.43722	8.20218e-35	9.74115e-34	yes	UP-UP	4455	gi|826486655|acc|XP_012539229.1|	434	6e-129	PREDICTED: RNA-binding protein 26 isoform X3 [Monomorium pharaonis]	sp|Q2T9I5|RBM26_XENLA	219	1e-56	RNA-binding protein 26 OS=Xenopus laevis GN=rbm26 PE=2 SV=2	Hs21361920	192	5e-51	KOG2135	Proteins containing the RNA recognition motif	K13192//RNA-binding protein 26	1e-106	370	hst:105185784	--	-	-	-
Control-Low-TM	miR-122-x	5204017	7386958	32	291	6.1491	39.3938	2.67952	5.00063e-36	Unigene0028355	1857	2194	4.433	5.4466	0.297073	2.49806e-09	1.29974e-08	no	UP-no	7315	gi|1000732406|acc|XP_015588612.1|	407	2e-117	PREDICTED: testis-expressed sequence 2 protein [Cephus cinctus]	sp|Q8IWB9|TEX2_HUMAN	325	8e-90	Testis-expressed sequence 2 protein OS=Homo sapiens GN=TEX2 PE=1 SV=2	Hs20559339	324	3e-92	KOG2238	Uncharacterized conserved protein TEX2, contains PH domain	--	--	--	--	--	-	-	-
Control-Low-TM	miR-122-x	5204017	7386958	32	291	6.1491	39.3938	2.67952	5.00063e-36	Unigene0028367	34	197	0.2219	1.3369	2.59091	4.86679e-30	5.23911e-29	yes	UP-UP	2676	gi|909569312|acc|XP_013140150.1|	85.9	5e-14	PREDICTED: protein ELYS-like isoform X2 [Papilio polytes]	--	--	--	--	--	--	--	--	--	--	--	--	--	--	-	-	-
Control-Low-TM	miR-122-x	5204017	7386958	32	291	6.1491	39.3938	2.67952	5.00063e-36	Unigene0028470	1356	1228	6.6946	6.3047	-0.0865701	0.156945	0.267764	no	UP-no	3537	gi|957830109|acc|XP_014664991.1|	521	3e-172	PREDICTED: cell differentiation protein RCD1 homolog [Priapulus caudatus]	sp|Q6P819|RCD1_XENTR	498	4e-165	Cell differentiation protein RCD1 homolog OS=Xenopus tropicalis GN=rqcd1 PE=2 SV=1	Hs4885579	496	4e-165	KOG3036	Protein involved in cell differentiation/sexual development	K12606//CCR4-NOT transcription complex subunit 9	1e-166	504	tca:662846	ko03018//RNA degradation//Folding, sorting and degradation//Genetic Information Processing	GO:0043170//macromolecule metabolic process;GO:0009966//regulation of signal transduction;GO:0048519//negative regulation of biological process;GO:0071704//organic substance metabolic process;GO:0044249//cellular biosynthetic process;GO:0016458//gene silencing;GO:0050794//regulation of cellular process;GO:0009892//negative regulation of metabolic process;GO:0009987//cellular process;GO:0007154//c…	-	GO:0036464//cytoplasmic ribonucleoprotein granule;GO:0043226//organelle;GO:0005737//cytoplasm;GO:0043232//intracellular non-membrane-bounded organelle;GO:1990904//ribonucleoprotein complex;GO:0043229//intracellular organelle;GO:0043231//intracellular membrane-bounded organelle;GO:0005622//intracellular;GO:0030529//intracellular ribonucleoprotein complex;GO:0032991//macromolecular complex;GO:00432…
Control-Low-TM	miR-122-x	5204017	7386958	32	291	6.1491	39.3938	2.67952	5.00063e-36	Unigene0028560	589	1397	1.5033	3.7078	1.30243	1.94081e-75	4.45575e-74	yes	UP-UP	6842	gi|826446740|acc|XP_012531425.1|	395	3e-113	PREDICTED: KN motif and ankyrin repeat domain-containing protein 3 isoform X2 [Monomorium pharaonis]	sp|Q14678|KANK1_HUMAN	297	2e-80	KN motif and ankyrin repeat domain-containing protein 1 OS=Homo sapiens GN=KANK1 PE=1 SV=3	7303116	328	4e-91	KOG0514	Ankyrin repeat protein	--	--	--	--	--	-	-	-
Control-Low-TM	miR-122-x	5204017	7386958	32	291	6.1491	39.3938	2.67952	5.00063e-36	Unigene0028579	547	658	1.8362	2.297	0.323028	0.000196835	0.000678641	no	UP-no	5202	gi|942419931|acc|JAN91895.1|	283	4e-82	TLC domain-containing protein [Daphnia magna]	sp|A8WGS4|TLCD2_DANRE	228	5e-65	TLC domain-containing protein 2 OS=Danio rerio GN=tlcd2 PE=2 SV=1	Hs19923999	130	3e-32	KOG4474	Uncharacterized conserved protein	--	--	--	--	--	-	-	GO:0016020//membrane
Control-Low-TM	miR-122-x	5204017	7386958	32	291	6.1491	39.3938	2.67952	5.00063e-36	Unigene0028603	614	2260	1.8689	7.1536	1.93648	2.13489e-206	1.63742e-204	yes	UP-UP	5737	gi|646721793|acc|KDR23023.1|	514	2e-161	ADP-dependent glucokinase [Zootermopsis nevadensis]	sp|Q8VDL4|ADPGK_MOUSE	208	1e-55	ADP-dependent glucokinase OS=Mus musculus GN=Adpgk PE=1 SV=2	7294424	357	1e-107	KOG4184	Predicted sugar kinase	K08074//ADP-dependent glucokinase [EC:2.7.1.147]	2e-152	487	dre:566398	ko01200//Carbon metabolism//Global and Overview//Metabolism;ko00010//Glycolysis / Gluconeogenesis//Carbohydrate metabolism//Metabolism	-	-	-
Control-Low-TM	miR-122-x	5204017	7386958	32	291	6.1491	39.3938	2.67952	5.00063e-36	Unigene0028625	4	13	0.1549	0.5234	1.75658	0.0491362	0.101829	no	UP-no	451	gi|954285196|acc|KRX76135.1|	71.6	1e-13	hypothetical protein T4E_12067, partial [Trichinella pseudospiralis]	--	--	--	--	--	--	--	--	--	--	--	--	--	--	-	-	-
Control-Low-TM	miR-122-x	5204017	7386958	32	291	6.1491	39.3938	2.67952	5.00063e-36	Unigene0028655	9694	6108	49.41	32.3754	-0.609905	9.35779e-87	2.47858e-85	no	UP-no	3426	gi|62088014|acc|BAD92454.1|	436	5e-140	HLA-B associated transcript 1 variant, partial [Homo sapiens]	sp|Q5WR10|DX39B_CANFA	434	6e-139	Spliceosome RNA helicase DDX39B OS=Canis familiaris GN=DDX39B PE=3 SV=1	Hs4758112	432	4e-139	KOG0329	ATP-dependent RNA helicase	K12812//ATP-dependent RNA helicase UAP56/SUB2 [EC:3.6.4.13]	4e-139	429	cge:100773161	ko03013//RNA transport//Translation//Genetic Information Processing;ko03040//Spliceosome//Transcription//Genetic Information Processing;ko03015//mRNA surveillance pathway//Translation//Genetic Information Processing	GO:0071702//organic substance transport;GO:0033036//macromolecule localization;GO:0006950//response to stress;GO:0050794//regulation of cellular process;GO:0044763//single-organism cellular process;GO:0034641//cellular nitrogen compound metabolic process;GO:0051169//nuclear transport;GO:0022402//cell cycle process;GO:0000377//RNA splicing, via transesterification reactions with bulged adenosine a…	GO:0017069//snRNA binding;GO:0032550//purine ribonucleoside binding;GO:0005515//protein binding;GO:0016817//hydrolase activity, acting on acid anhydrides;GO:0016818//hydrolase activity, acting on acid anhydrides, in phosphorus-containing anhydrides;GO:0032549//ribonucleoside binding;GO:0003824//catalytic activity;GO:0036094//small molecule binding;GO:0042623//ATPase activity, coupled;GO:0016462//…	GO:0043229//intracellular organelle;GO:0043231//intracellular membrane-bounded organelle;GO:0032991//macromolecular complex;GO:0044451//nucleoplasm part;GO:0031974//membrane-enclosed lumen;GO:0043234//protein complex;GO:0005634//nucleus;GO:0070013//intracellular organelle lumen;GO:0016604//nuclear body;GO:0043226//organelle;GO:0097525//spliceosomal snRNP complex;GO:1990904//ribonucleoprotein comp…
Control-Low-TM	miR-122-x	5204017	7386958	32	291	6.1491	39.3938	2.67952	5.00063e-36	Unigene0028663	299	517	0.7299	1.3125	0.846547	8.83927e-16	6.23076e-15	no	UP-no	7153	gi|646706781|acc|KDR13847.1|	1350	0	E3 ubiquitin-protein ligase UBR2 [Zootermopsis nevadensis]	sp|Q8IWV8|UBR2_HUMAN	979	0	E3 ubiquitin-protein ligase UBR2 OS=Homo sapiens GN=UBR2 PE=1 SV=1	7293307	898	0	KOG1140	N-end rule pathway, recognition component UBR1	K10626//E3 ubiquitin-protein ligase UBR2 [EC:2.3.2.27]	0	1287	nvi:100122587	--	-	-	-
Control-Low-TM	miR-122-x	5204017	7386958	32	291	6.1491	39.3938	2.67952	5.00063e-36	Unigene0028668	607	915	2.3932	3.7516	0.648565	8.09151e-17	5.93949e-16	no	UP-no	4429	gi|939260017|acc|XP_014249851.1|	568	0	PREDICTED: myotubularin-related protein 14 isoform X2 [Cimex lectularius]	sp|Q8NCE2|MTMRE_HUMAN	375	3e-112	Myotubularin-related protein 14 OS=Homo sapiens GN=MTMR14 PE=1 SV=2	--	--	--	--	--	K18086//myotubularin-related protein 14 [EC:3.1.3.64 3.1.3.95]	2e-147	473	ame:413411	ko04070//Phosphatidylinositol signaling system//Signal transduction//Environmental Information Processing;ko00562//Inositol phosphate metabolism//Carbohydrate metabolism//Metabolism	-	GO:0016787//hydrolase activity;GO:0003824//catalytic activity	-
Control-Low-TM	miR-122-x	5204017	7386958	32	291	6.1491	39.3938	2.67952	5.00063e-36	Unigene0028686	279	565	1.3189	2.7775	1.07445	8.63579e-25	8.13174e-24	yes	UP-UP	3694	gi|926617500|acc|XP_013773918.1|	1157	0	PREDICTED: probable phosphorylase b kinase regulatory subunit beta [Limulus polyphemus]	sp|Q9VLS1|KPBB_DROME	1060	0	Probable phosphorylase b kinase regulatory subunit beta OS=Drosophila melanogaster GN=CG8475 PE=2 SV=2	7297353	1060	0	KOG3635	Phosphorylase kinase	K07190//phosphorylase kinase alpha/beta subunit	0	1114	nvi:100116818	--	GO:0006073//cellular glucan metabolic process;GO:0006793//phosphorus metabolic process;GO:0044262//cellular carbohydrate metabolic process;GO:0008152//metabolic process;GO:0044264//cellular polysaccharide metabolic process;GO:0009987//cellular process;GO:0071704//organic substance metabolic process;GO:0006796//phosphate-containing compound metabolic process;GO:0044260//cellular macromolecule meta…	GO:0016798//hydrolase activity, acting on glycosyl bonds;GO:0016787//hydrolase activity;GO:0003824//catalytic activity;GO:0005515//protein binding;GO:0016740//transferase activity;GO:0005488//binding;GO:0016772//transferase activity, transferring phosphorus-containing groups	-
Control-Low-TM	miR-122-x	5204017	7386958	32	291	6.1491	39.3938	2.67952	5.00063e-36	Unigene0028688	307	513	0.9452	1.6424	0.797114	2.90748e-14	1.93239e-13	no	UP-no	5672	gi|942386553|acc|JAN75206.1|	160	1e-38	Potassium channel subfamily K member, partial [Daphnia magna]	sp|Q96T55|KCNKG_HUMAN	122	5e-28	Potassium channel subfamily K member 16 OS=Homo sapiens GN=KCNK16 PE=1 SV=1	Hs14149764	122	8e-29	KOG1418	Tandem pore domain K+ channel	--	--	--	--	--	-	-	-
Control-Low-TM	miR-122-x	5204017	7386958	32	291	6.1491	39.3938	2.67952	5.00063e-36	Unigene0028691	79	239	0.4987	1.5691	1.65369	6.78749e-21	5.70524e-20	yes	UP-UP	2766	gi|1005952320|acc|XP_015784531.1|	330	6e-98	PREDICTED: cysteine protease ATG4D-like isoform X1 [Tetranychus urticae]	sp|Q811C2|ATG4C_MOUSE	198	9e-54	Cysteine protease ATG4C OS=Mus musculus GN=Atg4c PE=1 SV=2	Hs14249578	198	1e-54	KOG2674	Cysteine protease required for autophagy - Apg4p/Aut2p	K08342//cysteine protease ATG4 [EC:3.4.22.-]	9e-70	250	aga:AgaP_AGAP004023	ko04140//Regulation of autophagy//Transport and catabolism//Cellular Processes	-	GO:0016787//hydrolase activity;GO:0003824//catalytic activity	-
Control-Low-TM	miR-122-x	5204017	7386958	32	291	6.1491	39.3938	2.67952	5.00063e-36	Unigene0028710	1550	929	11.2777	7.0292	-0.68204	4.02441e-28	4.14177e-27	no	UP-no	2400	gi|225718122|acc|ACO14907.1|	187	2e-51	Coiled-coil domain-containing protein 124 [Caligus clemensi]	sp|Q6PHE8|CC124_DANRE	176	5e-49	Coiled-coil domain-containing protein 124 OS=Danio rerio GN=ccdc124 PE=2 SV=1	Hs19923969	159	2e-43	KOG3223	Uncharacterized conserved protein	--	--	--	--	--	-	-	GO:0044424//intracellular part;GO:0005622//intracellular;GO:0005623//cell;GO:0044464//cell part
Control-Low-TM	miR-122-x	5204017	7386958	32	291	6.1491	39.3938	2.67952	5.00063e-36	Unigene0028852	977	2291	2.4961	6.0868	1.28601	1.61495e-120	6.11349e-119	yes	UP-UP	6835	gi|646713975|acc|KDR18112.1|	699	0	Dual specificity protein phosphatase CDC14A [Zootermopsis nevadensis]	sp|Q9UNH5|CC14A_HUMAN	566	7e-179	Dual specificity protein phosphatase CDC14A OS=Homo sapiens GN=CDC14A PE=1 SV=1	Hs15451931	567	1e-179	KOG1720	Protein tyrosine phosphatase CDC14	K06639//cell division cycle 14 [EC:3.1.3.16 3.1.3.48]	0	602	crg:105340615	--	GO:0043170//macromolecule metabolic process;GO:0044267//cellular protein metabolic process;GO:0009987//cellular process;GO:0071704//organic substance metabolic process;GO:0044237//cellular metabolic process;GO:0043412//macromolecule modification;GO:0019538//protein metabolic process;GO:0016311//dephosphorylation;GO:0006470//protein dephosphorylation;GO:0044260//cellular macromolecule metabolic pr…	GO:0004721//phosphoprotein phosphatase activity;GO:0042578//phosphoric ester hydrolase activity;GO:0003824//catalytic activity;GO:0016787//hydrolase activity;GO:0016788//hydrolase activity, acting on ester bonds;GO:0016791//phosphatase activity	-
Control-Low-TM	miR-122-x	5204017	7386958	32	291	6.1491	39.3938	2.67952	5.00063e-36	Unigene0028861	5914	7111	11.9375	14.9268	0.322404	3.58076e-23	3.21589e-22	no	UP-no	8651	gi|91084025|acc|XP_975362.1|	447	7e-139	PREDICTED: transmembrane protein 189 [Tribolium castaneum]	sp|A5PLL7|TM189_HUMAN	342	7e-104	Transmembrane protein 189 OS=Homo sapiens GN=TMEM189 PE=1 SV=3	7298663	379	4e-117	KOG3011	Ubiquitin-conjugating enzyme	K10704//ubiquitin-conjugating enzyme E2 variant	1e-139	447	tca:664259	--	-	-	GO:0031224//intrinsic component of membrane;GO:0016020//membrane;GO:0044425//membrane part
Control-Low-TM	miR-122-x	5204017	7386958	32	291	6.1491	39.3938	2.67952	5.00063e-36	Unigene0029040	4704	2200	38.7829	18.8625	-1.0399	1.04949e-142	5.03203e-141	yes	UP-DOWN	2118	gi|909561238|acc|XP_013135739.1|	237	4e-69	PREDICTED: 39S ribosomal protein L9, mitochondrial [Papilio polytes]	sp|Q9VF89|RM09_DROME	209	2e-60	39S ribosomal protein L9, mitochondrial OS=Drosophila melanogaster GN=mRpL9 PE=2 SV=1	7299999	209	3e-61	KOG4607	Mitochondrial ribosomal protein L9	K02939//large subunit ribosomal protein L9	9e-70	236	pxy:105382351	ko03010//Ribosome//Translation//Genetic Information Processing	-	-	-
Control-Low-TM	miR-122-x	5204017	7386958	32	291	6.1491	39.3938	2.67952	5.00063e-36	Unigene0029047	917	445	4.1409	2.0897	-0.986649	5.04e-32	5.65928e-31	no	UP-no	3867	gi|1008451368|acc|XP_015838788.1|	233	6e-59	PREDICTED: Ca(2+)/calmodulin-responsive adenylate cyclase isoform X11 [Tribolium castaneum]	sp|P19754|ADCY1_BOVIN	166	4e-40	Adenylate cyclase type 1 OS=Bos taurus GN=ADCY1 PE=1 SV=1	Hs20541574	156	2e-38	KOG3619	Adenylate/guanylate cyclase	K08041//adenylate cyclase 1 [EC:4.6.1.1]	3e-58	228	tca:661438	ko00230//Purine metabolism//Nucleotide metabolism//Metabolism;ko04213//Longevity regulating pathway - multiple species//Aging//Organismal Systems	-	-	-
Control-Low-TM	miR-122-x	5204017	7386958	32	291	6.1491	39.3938	2.67952	5.00063e-36	Unigene0029090	426	480	2.1278	2.4933	0.228694	0.0209912	0.0489338	no	UP-no	3496	gi|970901373|acc|XP_015116435.1|	190	4e-46	PREDICTED: activating transcription factor 7-interacting protein 1 isoform X2 [Diachasma alloeum]	sp|Q7TT18|MCAF1_MOUSE	119	1e-25	Activating transcription factor 7-interacting protein 1 OS=Mus musculus GN=Atf7ip PE=1 SV=1	--	--	--	--	--	--	--	--	--	--	-	-	-
Control-Low-TM	miR-122-x	5204017	7386958	32	291	6.1491	39.3938	2.67952	5.00063e-36	Unigene0029096	1842	1372	20.2808	15.7092	-0.368505	2.34508e-11	1.36153e-10	no	UP-no	1586	gi|762149771|acc|XP_011412825.1|	162	2e-43	PREDICTED: serine/arginine-rich splicing factor 2-like [Crassostrea gigas]	sp|Q5R1W5|SRSF2_PANTR	154	6e-42	Serine/arginine-rich splicing factor 2 OS=Pan troglodytes GN=SRSF2 PE=2 SV=3	Hs14769296	152	5e-42	KOG4207	Predicted splicing factor, SR protein superfamily	K12891//splicing factor, arginine/serine-rich 2	3e-44	162	crg:105320028	ko03040//Spliceosome//Transcription//Genetic Information Processing	-	GO:0005488//binding;GO:0036094//small molecule binding;GO:0097159//organic cyclic compound binding	-
Control-Low-TM	miR-122-x	5204017	7386958	32	291	6.1491	39.3938	2.67952	5.00063e-36	Unigene0029115	405	312	1.3648	1.0934	-0.319868	0.00417419	0.0114462	no	UP-no	5182	gi|926631712|acc|XP_013781596.1|	437	5e-126	PREDICTED: adhesion G protein-coupled receptor E2-like [Limulus polyphemus]	sp|C6KFA3|GP126_DANRE	205	4e-52	G-protein coupled receptor 126 OS=Danio rerio GN=gpr126 PE=2 SV=1	Hs14149677_3	172	2e-43	KOG4193	G protein-coupled receptors	K08451//G protein-coupled receptor 64	3e-105	362	crg:105327040	--	-	-	-
Control-Low-TM	miR-122-x	5204017	7386958	32	291	6.1491	39.3938	2.67952	5.00063e-36	Unigene0029120	612	470	3.4045	2.719	-0.324367	0.000372916	0.00123666	no	UP-no	3139	gi|942371995|acc|JAN67927.1|	557	0	Carboxypeptidase E [Daphnia magna]	sp|P04836|CBPE_BOVIN	416	3e-132	Carboxypeptidase E OS=Bos taurus GN=CPE PE=1 SV=2	Hs4503009	406	1e-129	KOG2649	Zinc carboxypeptidase	K01294//carboxypeptidase E [EC:3.4.17.10]	0	551	tca:661126	--	-	GO:0008233//peptidase activity;GO:0016787//hydrolase activity;GO:0003824//catalytic activity;GO:0070011//peptidase activity, acting on L-amino acid peptides;GO:0008238//exopeptidase activity	-
Control-Low-TM	miR-122-x	5204017	7386958	32	291	6.1491	39.3938	2.67952	5.00063e-36	Unigene0029179	2253	3687	4.0956	6.97	0.767084	7.85773e-72	1.71236e-70	no	UP-no	9606	gi|926636734|acc|XP_013784313.1|	1055	0	PREDICTED: DENN domain-containing protein 4C-like, partial [Limulus polyphemus]	sp|Q7Z401|MYCPP_HUMAN	895	0	C-myc promoter-binding protein OS=Homo sapiens GN=DENND4A PE=1 SV=2	7290957	710	0	KOG2127	Calmodulin-binding protein CRAG, contains DENN domain	--	--	--	--	--	-	-	-
Control-Low-TM	miR-122-x	5204017	7386958	32	291	6.1491	39.3938	2.67952	5.00063e-36	Unigene0029184	830	484	3.3265	2.0173	-0.721579	9.18423e-18	6.95991e-17	no	UP-no	4357	gi|399207823|acc|AFP33413.1|	371	5e-113	p53 protein, partial [Eriocheir sinensis]	sp|Q9JJP6|P63_RAT	148	2e-35	Tumor protein 63 OS=Rattus norvegicus GN=Tp63 PE=2 SV=1	--	--	--	--	--	K10149//tumor protein p63	4e-39	162	crg:105340434	--	-	-	-
Control-Low-TM	miR-122-x	5204017	7386958	32	291	6.1491	39.3938	2.67952	5.00063e-36	Unigene0029187	1301	1037	6.5622	5.4394	-0.270732	2.01256e-05	7.78759e-05	no	UP-no	3462	gi|1008441145|acc|XP_015836004.1|	342	3e-100	PREDICTED: PDZ and LIM domain protein Zasp isoform X6 [Tribolium castaneum]	sp|A1ZA47|ZASP_DROME	332	2e-92	PDZ and LIM domain protein Zasp OS=Drosophila melanogaster GN=Zasp52 PE=1 SV=2	7303038	332	6e-94	KOG1703	Adaptor protein Enigma and related PDZ-LIM proteins	--	--	--	--	--	-	GO:0046872//metal ion binding;GO:0043169//cation binding;GO:0005488//binding;GO:0046914//transition metal ion binding;GO:0043167//ion binding	-
Control-Low-TM	miR-122-x	5204017	7386958	32	291	6.1491	39.3938	2.67952	5.00063e-36	Unigene0029196	14567	18476	69.0478	91.0734	0.399434	9.47545e-54	1.59748e-52	no	UP-no	3684	gi|1025209910|acc|XP_016428450.1|	86.7	6e-15	PREDICTED: asporin-like [Sinocyclocheilus rhinocerous]	sp|P28675|PGS2_CHICK	77.8	1e-13	Decorin OS=Gallus gallus GN=DCN PE=1 SV=1	Hs4502403	76.3	5e-14	KOG0619	FOG: Leucine rich repeat	K08120//asporin	5e-15	84.3	dre:65228	ko04350//TGF-beta signaling pathway//Signal transduction//Environmental Information Processing	-	GO:0005488//binding	GO:0031012//extracellular matrix;GO:0005623//cell;GO:0044464//cell part
Control-Low-TM	miR-122-x	5204017	7386958	32	291	6.1491	39.3938	2.67952	5.00063e-36	Unigene0029262	749	1500	2.116	4.4069	1.05842	7.59336e-58	1.37351e-56	yes	UP-UP	6181	gi|939694753|acc|XP_014291456.1|	574	0	PREDICTED: USP6 N-terminal-like protein isoform X3 [Halyomorpha halys]	sp|Q92738|US6NL_HUMAN	462	1e-139	USP6 N-terminal-like protein OS=Homo sapiens GN=USP6NL PE=1 SV=3	Hs7661864	462	2e-140	KOG1102	Rab6 GTPase activator GAPCenA and related TBC domain proteins	--	--	--	--	--	-	-	-
Control-Low-TM	miR-122-x	5204017	7386958	32	291	6.1491	39.3938	2.67952	5.00063e-36	Unigene0029278	256	1056	2.2819	9.7889	2.10091	1.54431e-115	5.50696e-114	yes	UP-UP	1959	gi|954285196|acc|KRX76135.1|	57.4	7e-07	hypothetical protein T4E_12067, partial [Trichinella pseudospiralis]	--	--	--	--	--	--	--	--	--	--	--	--	--	--	-	-	-
Control-Low-TM	miR-122-x	5204017	7386958	32	291	6.1491	39.3938	2.67952	5.00063e-36	Unigene0029299	7	53	0.1981	1.5599	2.97715	4.56286e-10	2.47995e-09	yes	UP-UP	617	gi|954285196|acc|KRX76135.1|	80.9	1e-16	hypothetical protein T4E_12067, partial [Trichinella pseudospiralis]	--	--	--	--	--	--	--	--	--	--	--	--	--	--	-	-	-
Control-Low-TM	miR-122-x	5204017	7386958	32	291	6.1491	39.3938	2.67952	5.00063e-36	Unigene0029301	29	165	0.1897	1.1222	2.56454	2.54824e-25	2.43513e-24	yes	UP-UP	2670	gi|675368932|acc|KFM61834.1|	134	5e-32	RNA-directed DNA polymerase from mobile element jockey, partial [Stegodyphus mimosarum]	--	--	--	--	CE27509_1	63.5	1e-09	KOG1075	FOG: Reverse transcriptase	K04911//potassium voltage-gated channel Eag-related subfamily H member 8	8e-17	82.8	api:100568954	--	-	-	-
Control-Low-TM	miR-122-x	5204017	7386958	32	291	6.1491	39.3938	2.67952	5.00063e-36	Unigene0029320	2359	2386	8.1668	8.5901	0.072904	0.120739	0.219612	no	UP-no	5044	gi|954545938|acc|XP_014615459.1|	147	1e-32	PREDICTED: zinc finger protein 598 [Polistes canadensis]	sp|Q80YR4|ZN598_MOUSE	93.6	1e-17	Zinc finger protein 598 OS=Mus musculus GN=Znf598 PE=2 SV=1	7291808	95.5	4e-19	KOG2231	Predicted E3 ubiquitin ligase	--	--	--	--	--	-	-	-
Control-Low-TM	miR-122-x	5204017	7386958	32	291	6.1491	39.3938	2.67952	5.00063e-36	Unigene0029321	373	430	2.1769	2.6098	0.261664	0.0126753	0.0312516	no	UP-no	2992	gi|998513653|acc|XP_015517467.1|	145	3e-34	PREDICTED: cell wall integrity and stress response component 4 [Neodiprion lecontei]	--	--	--	--	--	--	--	--	--	--	--	--	--	--	-	-	-
Control-Low-TM	miR-122-x	5204017	7386958	32	291	6.1491	39.3938	2.67952	5.00063e-36	Unigene0029325	304	1144	0.8653	3.3862	1.96839	4.3918e-114	1.54471e-112	yes	UP-UP	6135	gi|642929205|acc|XP_008195735.1|	1603	0	PREDICTED: WD repeat-containing protein 7 isoform X4 [Tribolium castaneum]	sp|Q9Y4E6|WDR7_HUMAN	1081	0	WD repeat-containing protein 7 OS=Homo sapiens GN=WDR7 PE=1 SV=2	Hs16579892	1095	0	KOG4155	FOG: WD40 repeat	--	--	--	--	--	-	-	-
Control-Low-TM	miR-122-x	5204017	7386958	32	291	6.1491	39.3938	2.67952	5.00063e-36	Unigene0029372	572	1011	1.96	3.6027	0.878225	3.35683e-30	3.62405e-29	no	UP-no	5096	gi|972181313|acc|XP_015171994.1|	1650	0	PREDICTED: probable phosphorylase b kinase regulatory subunit alpha isoform X2 [Polistes dominula]	sp|Q9W391|KPBA_DROME	1559	0	Probable phosphorylase b kinase regulatory subunit alpha OS=Drosophila melanogaster GN=CG7766 PE=1 SV=2	7291005	1572	0	KOG3635	Phosphorylase kinase	K07190//phosphorylase kinase alpha/beta subunit	0	1624	soc:105194326	--	-	-	-
Control-Low-TM	miR-122-x	5204017	7386958	32	291	6.1491	39.3938	2.67952	5.00063e-36	Unigene0029460	175	405	0.9221	2.2192	1.26704	2.56498e-23	2.31421e-22	yes	UP-UP	3314	gi|908505832|acc|XP_013063953.1|	169	6e-45	PREDICTED: dCTP pyrophosphatase 1-like [Biomphalaria glabrata]	sp|Q91VC0|DCTP1_RAT	135	3e-34	dCTP pyrophosphatase 1 OS=Rattus norvegicus GN=Dctpp1 PE=2 SV=1	--	--	--	--	--	K16904//dCTP diphosphatase [EC:3.6.1.12]	1e-45	169	crg:105341435	ko00240//Pyrimidine metabolism//Nucleotide metabolism//Metabolism	-	GO:0003824//catalytic activity	-
Control-Low-TM	miR-122-x	5204017	7386958	32	291	6.1491	39.3938	2.67952	5.00063e-36	Unigene0029652	114	14	2.5686	0.328	-2.96921	1.99115e-19	1.59459e-18	yes	UP-DOWN	775	gi|1022960462|acc|XP_016282350.1|	307	6e-101	PREDICTED: LOW QUALITY PROTEIN: protein FAM117B-like, partial [Monodelphis domestica]	--	--	--	--	--	--	--	--	--	--	--	--	--	--	GO:0044699//single-organism process;GO:0044271//cellular nitrogen compound biosynthetic process;GO:0032774//RNA biosynthetic process;GO:0044249//cellular biosynthetic process;GO:0043170//macromolecule metabolic process;GO:0009058//biosynthetic process;GO:0034645//cellular macromolecule biosynthetic process;GO:0006351//transcription, DNA-templated;GO:0046483//heterocycle metabolic process;GO:00717…	GO:0005515//protein binding;GO:0001071//nucleic acid binding transcription factor activity;GO:0005488//binding	-
Control-Low-TM	miR-122-x	5204017	7386958	32	291	6.1491	39.3938	2.67952	5.00063e-36	Unigene0029653	163	134	2.8549	2.4407	-0.226145	0.205007	0.336251	no	UP-no	997	gi|1022962612|acc|XP_016282856.1|	95.5	1e-18	PREDICTED: LOW QUALITY PROTEIN: collagen alpha-1(XVIII) chain [Monodelphis domestica]	--	--	--	--	--	--	--	--	--	--	--	--	--	--	-	-	-
Control-Low-TM	miR-122-x	5204017	7386958	32	291	6.1491	39.3938	2.67952	5.00063e-36	Unigene0029670	3761	4760	17.8417	23.4825	0.396333	2.83626e-26	2.76883e-25	no	UP-no	3681	gi|642918470|acc|XP_008191489.1|	476	2e-152	PREDICTED: protein NDRG3 isoform X2 [Tribolium castaneum]	sp|Q5RA95|NDRG3_PONAB	248	3e-71	Protein NDRG3 OS=Pongo abelii GN=NDRG3 PE=2 SV=1	7291298	418	6e-133	KOG2931	Differentiation-related gene 1 protein (NDR1 protein), related proteins	--	--	--	--	--	-	-	-
Control-Low-TM	miR-122-x	5204017	7386958	32	291	6.1491	39.3938	2.67952	5.00063e-36	Unigene0029676	264	155	2.2238	1.3578	-0.711756	1.47379e-06	6.33029e-06	no	UP-no	2073	gi|808868066|acc|KKF18524.1|	81.6	7e-13	Proline-rich protein 12 [Larimichthys crocea]	--	--	--	--	--	--	--	--	--	--	--	--	--	--	-	-	-
Control-Low-TM	miR-122-x	5204017	7386958	32	291	6.1491	39.3938	2.67952	5.00063e-36	Unigene0029692	989	643	4.1756	2.8231	-0.564703	7.18392e-14	4.69732e-13	no	UP-no	4136	gi|817062390|acc|XP_012252847.1|	383	6e-109	PREDICTED: focadhesin isoform X1 [Athalia rosae]	sp|Q5VW36|FOCAD_HUMAN	211	9e-54	Focadhesin OS=Homo sapiens GN=FOCAD PE=1 SV=1	--	--	--	--	--	--	--	--	--	--	-	-	-
Control-Low-TM	miR-122-x	5204017	7386958	32	291	6.1491	39.3938	2.67952	5.00063e-36	Unigene0029760	1484	1519	10.3037	10.9679	0.0901248	0.11436	0.209685	no	UP-no	2515	gi|646704536|acc|KDR12664.1|	68.9	2e-10	hypothetical protein L798_13323 [Zootermopsis nevadensis]	--	--	--	--	--	--	--	--	--	--	--	--	--	--	-	-	-
Control-Low-TM	miR-122-x	5204017	7386958	32	291	6.1491	39.3938	2.67952	5.00063e-36	Unigene0029764	1537	4320	4.6483	13.5866	1.54741	1.8075e-275	2.10298e-273	yes	UP-UP	5774	gi|939674155|acc|XP_014283312.1|	671	0	PREDICTED: beta-amyloid-like protein isoform X3 [Halyomorpha halys]	sp|Q10651|A4_CAEEL	305	1e-86	Beta-amyloid-like protein OS=Caenorhabditis elegans GN=apl-1 PE=1 SV=2	CE27845	305	1e-87	KOG3540	Beta amyloid precursor protein	K04520//amyloid beta A4 protein	5e-130	434	aag:AaeL_AAEL005895	--	-	-	-
Control-Low-TM	miR-122-x	5204017	7386958	32	291	6.1491	39.3938	2.67952	5.00063e-36	Unigene0029822	4418	3019	18.4609	13.1188	-0.492837	6.53876e-36	7.96075e-35	no	UP-no	4179	gi|942409383|acc|JAN86621.1|	446	1e-137	Fatty-acid amide hydrolase 2-A [Daphnia magna]	sp|Q05AM4|FAH2B_DANRE	412	8e-128	Fatty-acid amide hydrolase 2-B OS=Danio rerio GN=faah2b PE=2 SV=1	7303473	397	9e-123	KOG1212	Amidases	K19176//fatty acid amide hydrolase 2 [EC:3.5.1.99]	6e-134	431	myd:102769353	--	-	GO:0003824//catalytic activity	-
Control-Low-TM	miR-122-x	5204017	7386958	32	291	6.1491	39.3938	2.67952	5.00063e-36	Unigene0029874	12746	10485	65.4435	55.9841	-0.225233	6.57129e-16	4.66159e-15	no	UP-no	3401	gi|123446944|acc|XP_001312218.1|	119	4e-26	ankyrin repeat protein [Trichomonas vaginalis G3]	sp|Q8NFD2|ANKK1_HUMAN	101	2e-20	Ankyrin repeat and protein kinase domain-containing protein 1 OS=Homo sapiens GN=ANKK1 PE=2 SV=1	7304338	110	6e-24	KOG4177	Ankyrin	K16289//ankyrin repeat and protein kinase domain-containing protein 1 [EC:2.7.11.1]	7e-24	114	ecb:100054819	--	-	-	-
Control-Low-TM	miR-122-x	5204017	7386958	32	291	6.1491	39.3938	2.67952	5.00063e-36	Unigene0029878	1498	914	7.5537	4.7929	-0.656285	1.3866e-25	1.33123e-24	no	UP-no	3463	gi|817068818|acc|XP_012256362.1|	276	3e-79	PREDICTED: collagen and calcium-binding EGF domain-containing protein 1 [Athalia rosae]	sp|Q6UXH8|CCBE1_HUMAN	149	1e-36	Collagen and calcium-binding EGF domain-containing protein 1 OS=Homo sapiens GN=CCBE1 PE=1 SV=1	Hs20558391	149	2e-37	KOG1218	Proteins containing Ca2+-binding EGF-like domains	--	--	--	--	--	-	-	-
Control-Low-TM	miR-122-x	5204017	7386958	32	291	6.1491	39.3938	2.67952	5.00063e-36	Unigene0029881	1938	1954	4.2568	4.4633	0.0683415	0.181102	0.300744	no	UP-no	7950	gi|926608834|acc|XP_013780124.1|	837	0	PREDICTED: RB1-inducible coiled-coil protein 1-like [Limulus polyphemus]	sp|Q8TDY2|RBCC1_HUMAN	385	3e-107	RB1-inducible coiled-coil protein 1 OS=Homo sapiens GN=RB1CC1 PE=1 SV=3	Hs7661992	385	4e-108	KOG4572	Predicted DNA-binding transcription factor, interacts with stathmin	K17589//RB1-inducible coiled-coil protein 1	0	629	hst:105192376	--	-	-	-
Control-Low-TM	miR-122-x	5204017	7386958	32	291	6.1491	39.3938	2.67952	5.00063e-36	Unigene0029949	1128	1201	3.9371	4.3593	0.146963	0.0210675	0.049109	no	UP-no	5003	gi|914558579|acc|KOB66703.1|	326	6e-92	Cysteine/serine-rich nuclear protein 2 [Operophtera brumata]	sp|Q8BGQ2|CSRN2_MOUSE	262	1e-73	Cysteine/serine-rich nuclear protein 2 OS=Mus musculus GN=Csrnp2 PE=2 SV=1	Hs13540602	259	2e-73	KOG3813	Uncharacterized conserved protein (tumor-suppressor AXUD1 in humans)	K17494//cysteine/serine-rich nuclear protein	3e-95	332	bmor:101743418	--	-	-	-
Control-Low-TM	miR-122-x	5204017	7386958	32	291	6.1491	39.3938	2.67952	5.00063e-36	Unigene0030078	1324	1417	8.1009	9.0161	0.154421	0.00905358	0.0230179	no	UP-no	2854	gi|646721782|acc|KDR23012.1|	218	4e-58	G patch domain-containing protein 2 [Zootermopsis nevadensis]	sp|Q6PE65|GPT2L_MOUSE	65.1	2e-09	G patch domain-containing protein 2-like OS=Mus musculus GN=Gpatch2l PE=2 SV=1	Hs11034829	69.7	3e-12	KOG0154	RNA-binding protein RBM5 and related proteins, contain G-patch and RRM domains	K17569//G patch domain-containing protein 2	2e-54	202	ame:725193	--	-	-	-
Control-Low-TM	miR-122-x	5204017	7386958	32	291	6.1491	39.3938	2.67952	5.00063e-36	Unigene0030083	5165	6752	8.7907	11.9506	0.443033	4.40833e-40	5.87972e-39	no	UP-no	10260	gi|820860260|acc|XP_012346991.1|	756	0	PREDICTED: RANBP2-like and GRIP domain-containing protein 5/6 isoform X1 [Apis florea]	sp|P49792|RBP2_HUMAN	272	2e-71	E3 SUMO-protein ligase RanBP2 OS=Homo sapiens GN=RANBP2 PE=1 SV=2	7301301	293	1e-78	KOG0864	Ran-binding protein RANBP1 and related RanBD domain proteins	K12172//E3 SUMO-protein ligase RanBP2	0	697	soc:105203768	ko03013//RNA transport//Translation//Genetic Information Processing	-	-	-
Control-Low-TM	miR-122-x	5204017	7386958	32	291	6.1491	39.3938	2.67952	5.00063e-36	Unigene0030102	222	378	0.7764	1.3748	0.82435	1.47038e-11	8.64041e-11	no	UP-no	4993	gi|585664288|acc|XP_006811986.1|	104	2e-19	PREDICTED: armadillo repeat-containing protein 5-like [Saccoglossus kowalevskii]	sp|Q5EBP3|ARMC5_MOUSE	83.6	1e-14	Armadillo repeat-containing protein 5 OS=Mus musculus GN=Armc5 PE=2 SV=1	--	--	--	--	--	--	--	--	--	--	-	-	-
Control-Low-TM	miR-122-x	5204017	7386958	32	291	6.1491	39.3938	2.67952	5.00063e-36	Unigene0030183	2557	2837	9.2541	10.6774	0.206396	3.30479e-06	1.37809e-05	no	UP-no	4825	gi|675380738|acc|KFM73640.1|	647	0	Low affinity cationic amino acid transporter 2, partial [Stegodyphus mimosarum]	sp|P30825|CTR1_HUMAN	531	4e-169	High affinity cationic amino acid transporter 1 OS=Homo sapiens GN=SLC7A1 PE=1 SV=1	7296598	635	0	KOG1286	Amino acid transporters	--	--	--	--	--	-	-	-
Control-Low-TM	miR-122-x	5204017	7386958	32	291	6.1491	39.3938	2.67952	5.00063e-36	Unigene0030263	400	460	1.9917	2.3819	0.258112	0.0111643	0.02798	no	UP-no	3507	gi|646717133|acc|KDR20114.1|	830	0	JmjC domain-containing histone demethylation protein 1 [Zootermopsis nevadensis]	sp|Q9Y2K7|KDM2A_HUMAN	588	0	Lysine-specific demethylase 2A OS=Homo sapiens GN=KDM2A PE=1 SV=3	7299136_1	590	0	KOG1633	F-box protein JEMMA and related proteins with JmjC, PHD, F-box and LRR domains	K10276//F-box and leucine-rich repeat protein 10/11 [EC:1.14.11.27]	0	794	phu:Phum_PHUM316810	--	-	GO:0046872//metal ion binding;GO:0043169//cation binding;GO:0043167//ion binding;GO:0005488//binding	-
Control-Low-TM	miR-122-x	5204017	7386958	32	291	6.1491	39.3938	2.67952	5.00063e-36	Unigene0030309	29445	20499	86.3289	62.5001	-0.465985	1.73572e-82	4.3222e-81	no	UP-no	5956	gi|919001249|acc|XP_013407452.1|	716	0	PREDICTED: isocitrate dehydrogenase [NADP] cytoplasmic-like [Lingula anatina]	sp|Q6XUZ5|IDHC_SHEEP	672	0	Isocitrate dehydrogenase [NADP] cytoplasmic OS=Ovis aries GN=IDH1 PE=2 SV=1	7295108	682	0	KOG1526	NADP-dependent isocitrate dehydrogenase	K00031//isocitrate dehydrogenase [EC:1.1.1.42]	0	708	bfo:BRAFLDRAFT_118551	ko01200//Carbon metabolism//Global and Overview//Metabolism;ko01230//Biosynthesis of amino acids//Global and Overview//Metabolism;ko04146//Peroxisome//Transport and catabolism//Cellular Processes;ko00480//Glutathione metabolism//Metabolism of other amino acids//Metabolism;ko00020//Citrate cycle (TCA cycle)//Carbohydrate metabolism//Metabolism;ko01210//2-Oxocarboxylic acid metabolism//Global and O…	GO:0043436//oxoacid metabolic process;GO:0009987//cellular process;GO:0006101//citrate metabolic process;GO:0044237//cellular metabolic process;GO:0019752//carboxylic acid metabolic process;GO:0006082//organic acid metabolic process;GO:0044699//single-organism process;GO:0044710//single-organism metabolic process;GO:0072350//tricarboxylic acid metabolic process;GO:0071704//organic substance metab…	GO:0016616//oxidoreductase activity, acting on the CH-OH group of donors, NAD or NADP as acceptor;GO:1901265//nucleoside phosphate binding;GO:1901363//heterocyclic compound binding;GO:0000166//nucleotide binding;GO:0043169//cation binding;GO:0016491//oxidoreductase activity;GO:0003824//catalytic activity;GO:0016614//oxidoreductase activity, acting on CH-OH group of donors;GO:0043167//ion binding;…	-
Control-Low-TM	miR-122-x	5204017	7386958	32	291	6.1491	39.3938	2.67952	5.00063e-36	Unigene0030394	3438	4911	101.927	151.411	0.570933	7.02596e-52	1.14696e-50	no	UP-no	589	gi|156551261|acc|XP_001600744.1|	142	2e-36	PREDICTED: sphingomyelin phosphodiesterase-like [Nasonia vitripennis]	sp|Q04519|ASM_MOUSE	116	1e-28	Sphingomyelin phosphodiesterase OS=Mus musculus GN=Smpd1 PE=2 SV=2	7291768	126	1e-32	KOG3770	Acid sphingomyelinase and PHM5 phosphate metabolism protein	K12350//sphingomyelin phosphodiesterase [EC:3.1.4.12]	3e-37	142	nvi:100116205	ko04142//Lysosome//Transport and catabolism//Cellular Processes;ko00600//Sphingolipid metabolism//Lipid metabolism//Metabolism	GO:0008152//metabolic process	GO:0003824//catalytic activity;GO:0016787//hydrolase activity	-
Control-Low-TM	miR-122-x	5204017	7386958	32	291	6.1491	39.3938	2.67952	5.00063e-36	Unigene0030436	324	603	1.2297	2.38	0.952655	9.72766e-22	8.40472e-21	no	UP-no	4601	gi|646699582|acc|KDR10136.1|	575	4e-175	Sentrin-specific protease 6 [Zootermopsis nevadensis]	sp|A7MBJ2|SENP7_BOVIN	261	3e-70	Sentrin-specific protease 7 OS=Bos taurus GN=SENP7 PE=2 SV=1	7295326_2	314	6e-93	KOG0779	Protease, Ulp1 family	K08596//sentrin-specific protease 7 [EC:3.4.22.68]	6e-164	541	aec:105153335	--	-	-	-
Control-Low-TM	miR-122-x	5204017	7386958	32	291	6.1491	39.3938	2.67952	5.00063e-36	Unigene0030451	8476	13506	15.0264	24.8997	0.728629	3.56769e-146	1.76613e-144	no	UP-no	9850	gi|939236795|acc|XP_014257994.1|	1000	0	PREDICTED: multiple PDZ domain protein-like isoform X2 [Cimex lectularius]	sp|O75970|MPDZ_HUMAN	538	6e-154	Multiple PDZ domain protein OS=Homo sapiens GN=MPDZ PE=1 SV=2	Hs4505231	494	6e-141	KOG3528	FOG: PDZ domain	--	--	--	--	--	-	-	-
Control-Low-TM	miR-122-x	5204017	7386958	32	291	6.1491	39.3938	2.67952	5.00063e-36	Unigene0030455	6808	7838	25.6545	30.7151	0.259736	1.33385e-16	9.7114e-16	no	UP-no	4634	gi|744827315|acc|AJD07837.1|	332	4e-102	calcineurin subunit B [Eriocheir sinensis]	sp|Q24214|CANB2_DROME	321	2e-99	Calcineurin subunit B type 2 OS=Drosophila melanogaster GN=CanB2 PE=1 SV=2	7290576	318	2e-99	KOG0034	Ca2+/calmodulin-dependent protein phosphatase (calcineurin subunit B), EF-Hand superfamily protein	K06268//serine/threonine-protein phosphatase 2B regulatory subunit	3e-99	322	nvi:100121135	ko04310//Wnt signaling pathway//Signal transduction//Environmental Information Processing	-	GO:0005488//binding;GO:0046872//metal ion binding;GO:0043169//cation binding;GO:0043167//ion binding	-
Control-Low-TM	miR-122-x	5204017	7386958	32	291	6.1491	39.3938	2.67952	5.00063e-36	Unigene0030464	441	494	1.6364	1.9062	0.220174	0.0251939	0.057361	no	UP-no	4706	gi|1035615004|acc|XP_016915266.1|	319	1e-89	PREDICTED: transcription elongation factor B polypeptide 3-like [Apis cerana]	sp|Q8CB77|ELOA1_MOUSE	184	2e-46	Transcription elongation factor B polypeptide 3 OS=Mus musculus GN=Tceb3 PE=1 SV=3	Hs4507389	182	1e-46	KOG2821	RNA polymerase II transcription elongation factor Elongin/SIII, subunit elongin A	K15076//transcription elongation factor B, polypeptide 3	1e-69	257	cfo:105251701	--	-	-	-
Control-Low-TM	miR-122-x	5204017	7386958	32	291	6.1491	39.3938	2.67952	5.00063e-36	Unigene0030476	3196	3248	7.1743	7.5822	0.0797784	0.0549538	0.112604	no	UP-no	7779	gi|646721135|acc|KDR22605.1|	2624	0	Activating signal cointegrator 1 complex subunit 3 [Zootermopsis nevadensis]	sp|F1NTD6|ASCC3_CHICK	2497	0	Activating signal cointegrator 1 complex subunit 3 OS=Gallus gallus GN=ascc3 PE=3 SV=2	Hs14747366	2394	0	KOG0952	DNA/RNA helicase MER3/SLH1, DEAD-box superfamily	K18663//activating signal cointegrator complex subunit 3 [EC:3.6.4.12]	0	2559	crg:105326317	--	GO:0044699//single-organism process;GO:0009987//cellular process;GO:0008152//metabolic process	GO:0016462//pyrophosphatase activity;GO:0097159//organic cyclic compound binding;GO:0036094//small molecule binding;GO:0017111//nucleoside-triphosphatase activity;GO:0003676//nucleic acid binding;GO:0016818//hydrolase activity, acting on acid anhydrides, in phosphorus-containing anhydrides;GO:0004386//helicase activity;GO:0005488//binding;GO:0016817//hydrolase activity, acting on acid anhydrides;…	GO:0044464//cell part;GO:0044424//intracellular part;GO:0005623//cell;GO:0005622//intracellular
Control-Low-TM	miR-122-x	5204017	7386958	32	291	6.1491	39.3938	2.67952	5.00063e-36	Unigene0030494	837	2272	4.0231	11.3565	1.49714	7.18201e-143	3.45971e-141	yes	UP-UP	3633	gi|1022767899|acc|KZS12730.1|	340	7e-96	Early endosome antigen 1-like protein [Daphnia magna]	sp|Q15075|EEA1_HUMAN	199	3e-50	Early endosome antigen 1 OS=Homo sapiens GN=EEA1 PE=1 SV=2	Hs13376757	99	2e-21	KOG1729	FYVE finger containing protein	K12478//early endosome antigen 1	3e-53	196	lgi:LOTGIDRAFT_132243	ko04144//Endocytosis//Transport and catabolism//Cellular Processes;ko04145//Phagosome//Transport and catabolism//Cellular Processes	-	GO:0043169//cation binding;GO:0043167//ion binding;GO:0046914//transition metal ion binding;GO:0005488//binding;GO:0046872//metal ion binding	GO:0044464//cell part;GO:0005623//cell
Control-Low-TM	miR-122-x	5204017	7386958	32	291	6.1491	39.3938	2.67952	5.00063e-36	Unigene0030521	1272	1884	3.3721	5.1939	0.623171	2.55881e-29	2.70785e-28	no	UP-no	6587	gi|646712508|acc|KDR17240.1|	541	6e-166	GRAM domain-containing protein 1B [Zootermopsis nevadensis]	sp|Q80TI0|GRM1B_MOUSE	398	7e-118	GRAM domain-containing protein 1B OS=Mus musculus GN=Gramd1b PE=2 SV=2	Hs22052111	363	2e-107	KOG1032	Uncharacterized conserved protein, contains GRAM domain	--	--	--	--	--	-	-	-
Control-Low-TM	miR-122-x	5204017	7386958	32	291	6.1491	39.3938	2.67952	5.00063e-36	Unigene0030585	2661	1731	15.5825	10.5413	-0.563874	2.36727e-31	2.61958e-30	no	UP-no	2982	gi|347966639|acc|XP_321253.4|	258	1e-71	AGAP001806-PA [Anopheles gambiae str. PEST] [Anopheles gambiae]	--	--	--	--	7290117	253	1e-72	KOG4735	Extracellular protein with conserved cysteines	--	--	--	--	--	-	-	-
Control-Low-TM	miR-122-x	5204017	7386958	32	291	6.1491	39.3938	2.67952	5.00063e-36	Unigene0030591	8483	13010	17.9228	28.585	0.673462	5.36126e-124	2.097e-122	no	UP-no	8265	gi|1032763766|acc|XP_016840837.1|	1873	0	PREDICTED: multidrug resistance-associated protein 1 isoform X4 [Nasonia vitripennis]	sp|Q864R9|MRP1_MACFA	1584	0	Multidrug resistance-associated protein 1 OS=Macaca fascicularis GN=ABCC1 PE=2 SV=1	Hs4826838	1575	0	KOG0054	Multidrug resistance-associated protein/mitoxantrone resistance protein, ABC superfamily	K05665//ATP-binding cassette, subfamily C (CFTR/MRP), member 1	0	1876	nvi:100120375	ko02010//ABC transporters//Membrane transport//Environmental Information Processing	-	-	-
Control-Low-TM	miR-122-x	5204017	7386958	32	291	6.1491	39.3938	2.67952	5.00063e-36	Unigene0030912	1511	1177	5.7736	4.677	-0.303888	3.47127e-07	1.5687e-06	no	UP-no	4570	gi|646692124|acc|KDR07322.1|	431	1e-134	TBC1 domain family member 10B [Zootermopsis nevadensis]	sp|Q4KMP7|TB10B_HUMAN	421	1e-126	TBC1 domain family member 10B OS=Homo sapiens GN=TBC1D10B PE=1 SV=3	Hs21361485	417	1e-129	KOG2221	PDZ-domain interacting protein EPI64, contains TBC domain	--	--	--	--	--	-	-	-
Control-Low-TM	miR-122-x	5204017	7386958	32	291	6.1491	39.3938	2.67952	5.00063e-36	Unigene0030994	4494	4249	19.0566	18.7371	-0.0243931	0.515565	0.673215	no	UP-no	4118	gi|345452833|acc|AEN94568.1|	758	0	flotillin-1 [Scylla paramamosain]	sp|O61491|FLOT1_DROME	642	0	Flotillin-1 OS=Drosophila melanogaster GN=Flo-1 PE=2 SV=1	7303053	636	0	KOG2668	Flotillins	K07192//flotillin	0	690	phu:Phum_PHUM475220	--	-	-	-
Control-Low-TM	miR-122-x	5204017	7386958	32	291	6.1491	39.3938	2.67952	5.00063e-36	Unigene0030996	6051	2103	34.0522	12.3072	-1.46825	1.8407919769841e-311	0	yes	UP-DOWN	3103	gi|919089570|acc|XP_013381808.1|	83.2	1e-13	PREDICTED: uncharacterized protein LOC106152671 [Lingula anatina]	--	--	--	--	--	--	--	--	--	--	--	--	--	--	-	-	-
Control-Low-TM	miR-122-x	5204017	7386958	32	291	6.1491	39.3938	2.67952	5.00063e-36	Unigene0031010	278	358	5.2143	6.9829	0.421353	0.000325071	0.00108472	no	UP-no	931	gi|954285196|acc|KRX76135.1|	63.9	8e-10	hypothetical protein T4E_12067, partial [Trichinella pseudospiralis]	--	--	--	--	--	--	--	--	--	--	--	--	--	--	-	-	-
Control-Low-TM	miR-122-x	5204017	7386958	32	291	6.1491	39.3938	2.67952	5.00063e-36	Unigene0031047	769	553	3.4997	2.6172	-0.419207	4.48052e-07	2.0122e-06	no	UP-no	3837	gi|998507312|acc|XP_015513970.1|	138	6e-34	PREDICTED: protein FAM177A1-like [Neodiprion lecontei]	sp|Q8BR63|F177A_MOUSE	107	4e-24	Protein FAM177A1 OS=Mus musculus GN=Fam177a1 PE=2 SV=1	--	--	--	--	--	--	--	--	--	--	-	-	-
Control-Low-TM	miR-122-x	5204017	7386958	32	291	6.1491	39.3938	2.67952	5.00063e-36	Unigene0031076	3449	6266	13.5281	25.5587	0.917855	2.81128e-144	1.3719e-142	no	UP-no	4452	gi|939257687|acc|XP_014248665.1|	651	0	PREDICTED: probable sulfite oxidase, mitochondrial [Cimex lectularius]	sp|Q9VWP4|SUOX_DROME	603	0	Probable sulfite oxidase, mitochondrial OS=Drosophila melanogaster GN=CG7280 PE=2 SV=1	7293520_2	503	5e-164	KOG0535	Sulfite oxidase, molybdopterin-binding component	K00387//sulfite oxidase [EC:1.8.3.1]	0	640	tca:660284	ko00920//Sulfur metabolism//Energy metabolism//Metabolism	-	GO:0097159//organic cyclic compound binding;GO:0043169//cation binding;GO:1901363//heterocyclic compound binding;GO:0043167//ion binding;GO:0005488//binding;GO:0046872//metal ion binding	-
Control-Low-TM	miR-122-x	5204017	7386958	32	291	6.1491	39.3938	2.67952	5.00063e-36	Unigene0031185	838	1046	2.1328	2.7685	0.376356	7.55919e-08	3.59848e-07	no	UP-no	6861	gi|826449532|acc|XP_012531968.1|	339	1e-90	PREDICTED: death-inducer obliterator 1 isoform X1 [Monomorium pharaonis]	sp|Q92576|PHF3_HUMAN	192	3e-47	PHD finger protein 3 OS=Homo sapiens GN=PHF3 PE=1 SV=3	Hs7662018	192	4e-48	KOG1634	Predicted transcription factor DATF1, contains PHD and TFS2M domains	--	--	--	--	--	-	-	-
Control-Low-TM	miR-122-x	5204017	7386958	32	291	6.1491	39.3938	2.67952	5.00063e-36	Unigene0031192	771	1103	2.9319	4.3619	0.573121	3.64198e-16	2.61328e-15	no	UP-no	4592	gi|961127852|acc|XP_014784875.1|	345	3e-100	PREDICTED: CLK4-associating serine/arginine rich protein-like isoform X2 [Octopus bimaculoides]	sp|A0JNI5|CLASR_BOVIN	280	7e-79	CLK4-associating serine/arginine rich protein OS=Bos taurus GN=CLASRP PE=2 SV=1	Hs5902130	247	2e-68	KOG2548	SWAP mRNA splicing regulator	K13168//splicing factor, arginine/serine-rich 16	1e-100	337	isc:IscW_ISCW016416	--	-	-	-
Control-Low-TM	miR-122-x	5204017	7386958	32	291	6.1491	39.3938	2.67952	5.00063e-36	Unigene0031258	3237	3728	13.878	16.6213	0.260234	9.6488e-11	5.44167e-10	no	UP-no	4073	gi|919072194|acc|XP_013417378.1|	645	0	PREDICTED: copine-8-like isoform X1 [Lingula anatina]	sp|Q86YQ8|CPNE8_HUMAN	587	0	Copine-8 OS=Homo sapiens GN=CPNE8 PE=1 SV=2	Hs4503013	481	2e-154	KOG1327	Copine	--	--	--	--	--	-	-	-
Control-Low-TM	miR-122-x	5204017	7386958	32	291	6.1491	39.3938	2.67952	5.00063e-36	Unigene0031350	332	278	2.3615	2.0563	-0.199653	0.101905	0.19033	no	UP-no	2455	gi|646710594|acc|KDR16061.1|	447	2e-141	Kanadaptin [Zootermopsis nevadensis]	sp|Q9BWU0|NADAP_HUMAN	328	1e-97	Kanadaptin OS=Homo sapiens GN=SLC4A1AP PE=1 SV=1	Hs8922557	330	5e-99	KOG1881	Anion exchanger adaptor protein Kanadaptin, contains FHA domain	--	--	--	--	--	-	-	-
Control-Low-TM	miR-122-x	5204017	7386958	32	291	6.1491	39.3938	2.67952	5.00063e-36	Unigene0031356	284	1172	1.2191	5.2318	2.10149	2.20369e-127	8.89836e-126	yes	UP-UP	4068	gi|590000866|acc|AHL26190.1|	951	0	lipoprotein receptor 2A [Pandalopsis japonica]	sp|Q99087|LDLR1_XENLA	478	2e-147	Low-density lipoprotein receptor 1 OS=Xenopus laevis GN=ldlr-a PE=2 SV=1	7301370	543	1e-174	KOG1215	Low-density lipoprotein receptors containing Ca2+-binding EGF-like domains	--	--	--	--	--	-	-	GO:0016020//membrane
Control-Low-TM	miR-122-x	5204017	7386958	32	291	6.1491	39.3938	2.67952	5.00063e-36	Unigene0031359	922	1711	3.0992	5.9809	0.948467	6.47269e-56	1.13058e-54	no	UP-no	5195	gi|642920120|acc|XP_008192214.1|	109	6e-21	PREDICTED: titin homolog isoform X2 [Tribolium castaneum]	--	--	--	--	--	--	--	--	--	--	--	--	--	--	-	-	-
Control-Low-TM	miR-122-x	5204017	7386958	32	291	6.1491	39.3938	2.67952	5.00063e-36	Unigene0031393	20841	37601	280.81	526.863	0.907832	2.59152253213109e-318	3.88134685836338e-316	no	UP-no	1296	gi|919080293|acc|XP_013421298.1|	229	1e-65	PREDICTED: arylsulfatase B-like [Lingula anatina]	sp|Q5FYB1|ARSI_HUMAN	183	5e-50	Arylsulfatase I OS=Homo sapiens GN=ARSI PE=1 SV=1	Hs4557333	176	2e-48	KOG3867	Sulfatase	--	--	--	--	--	-	-	-
Control-Low-TM	miR-122-x	5204017	7386958	32	291	6.1491	39.3938	2.67952	5.00063e-36	Unigene0031407	476	562	1.4725	1.8079	0.296047	0.00133233	0.0040346	no	UP-no	5645	gi|675380747|acc|KFM73649.1|	1190	0	Peroxidasin, partial [Stegodyphus mimosarum]	sp|Q3UQ28|PXDN_MOUSE	1100	0	Peroxidasin homolog OS=Mus musculus GN=Pxdn PE=2 SV=2	Hs20533846	1096	0	KOG2408	Peroxidase/oxygenase	K19511//peroxidase [EC:1.11.1.7]	0	1187	phu:Phum_PHUM538080	--	-	-	-
Control-Low-TM	miR-122-x	5204017	7386958	32	291	6.1491	39.3938	2.67952	5.00063e-36	Unigene0031416	1894	2791	4.4597	6.8343	0.615847	2.70711e-39	3.54299e-38	no	UP-no	7416	gi|642917145|acc|XP_008191135.1|	273	2e-73	PREDICTED: caskin-1 isoform X5 [Tribolium castaneum]	sp|Q8WXD9|CSKI1_HUMAN	164	4e-39	Caskin-1 OS=Homo sapiens GN=CASKIN1 PE=1 SV=1	7303110	212	2e-55	KOG4384	Uncharacterized SAM domain protein	--	--	--	--	--	-	-	-
Control-Low-TM	miR-122-x	5204017	7386958	32	291	6.1491	39.3938	2.67952	5.00063e-36	Unigene0031427	3346	2293	13.8489	9.8696	-0.488708	5.63159e-29	5.91403e-28	no	UP-no	4219	gi|668446850|acc|KFB36805.1|	189	2e-49	AGAP000736-PA-like protein [Anopheles sinensis]	sp|Q5R7K8|RN141_PONAB	130	2e-31	RING finger protein 141 OS=Pongo abelii GN=RNF141 PE=2 SV=1	HsM7706777	131	8e-33	KOG1039	Predicted E3 ubiquitin ligase	--	--	--	--	--	-	-	-
Control-Low-TM	miR-122-x	5204017	7386958	32	291	6.1491	39.3938	2.67952	5.00063e-36	Unigene0031465	2344	2189	13.549	13.1582	-0.0422242	0.381276	0.542814	no	UP-no	3021	gi|951525884|acc|XP_014467231.1|	558	0	PREDICTED: protein RUFY3-like isoform X5 [Dinoponera quadriceps]	sp|Q5R5R4|RUFY2_PONAB	403	4e-126	RUN and FYVE domain-containing protein 2 OS=Pongo abelii GN=RUFY2 PE=2 SV=1	7301558_1	496	3e-158	KOG4381	RUN domain-containing protein	--	--	--	--	--	-	-	-
Control-Low-TM	miR-122-x	5204017	7386958	32	291	6.1491	39.3938	2.67952	5.00063e-36	Unigene0031530	1075	2470	3.9923	9.5393	1.25666	1.84595e-123	7.18612e-122	yes	UP-UP	4702	gi|512878805|acc|XP_004919429.1|	122	5e-25	PREDICTED: tudor domain-containing protein 1 isoform X1 [Xenopus tropicalis]	sp|Q9BXT4|TDRD1_HUMAN	110	7e-23	Tudor domain-containing protein 1 OS=Homo sapiens GN=TDRD1 PE=1 SV=2	Hs13775188	110	7e-24	KOG2039	Transcriptional coactivator p100	K18405//tudor domain-containing protein 1/4/6/7	7e-26	122	xtr:100216261	--	-	-	-
Control-Low-TM	miR-122-x	5204017	7386958	32	291	6.1491	39.3938	2.67952	5.00063e-36	Unigene0031688	3561	5051	8.481	12.51	0.560776	3.4852e-51	5.62921e-50	no	UP-no	7332	gi|646710826|acc|KDR16244.1|	925	0	Golgi apparatus protein 1 [Zootermopsis nevadensis]	sp|Q92896|GSLG1_HUMAN	816	0	Golgi apparatus protein 1 OS=Homo sapiens GN=GLG1 PE=1 SV=2	Hs20561811	816	0	KOG3648	Golgi apparatus protein (cysteine-rich fibroblast growth factor receptor)	K06816//golgi apparatus protein 1	0	898	isc:IscW_ISCW007750	--	-	-	-
Control-Low-TM	miR-122-x	5204017	7386958	32	291	6.1491	39.3938	2.67952	5.00063e-36	Unigene0031699	1572	2558	4.8371	8.1854	0.758911	4.95516e-53	8.25933e-52	no	UP-no	5675	gi|766937513|acc|XP_011501213.1|	283	2e-81	PREDICTED: progestin and adipoQ receptor family member 3 [Ceratosolen solmsi marchali]	sp|Q6TCG8|PAQR3_MOUSE	212	8e-59	Progestin and adipoQ receptor family member 3 OS=Mus musculus GN=Paqr3 PE=2 SV=1	7299917	235	5e-67	KOG0748	Predicted membrane proteins, contain hemolysin III domain	--	--	--	--	--	-	-	-
Control-Low-TM	miR-122-x	5204017	7386958	32	291	6.1491	39.3938	2.67952	5.00063e-36	Unigene0031713	440	585	1.3924	1.9252	0.467435	5.6806e-07	2.52718e-06	no	UP-no	5518	gi|926621288|acc|XP_013775974.1|	306	2e-81	PREDICTED: gamma-tubulin complex component 6-like isoform X2 [Limulus polyphemus]	sp|Q96RT7|GCP6_HUMAN	246	4e-64	Gamma-tubulin complex component 6 OS=Homo sapiens GN=TUBGCP6 PE=1 SV=3	Hs15982588	248	1e-65	KOG2000	Gamma-tubulin complex, DGRIP91/SPC98 component	K16573//gamma-tubulin complex component 6	8e-77	289	gga:769701	--	-	-	GO:0043226//organelle
Control-Low-TM	miR-122-x	5204017	7386958	32	291	6.1491	39.3938	2.67952	5.00063e-36	Unigene0031716	729	985	1.4787	2.0777	0.490658	2.28247e-11	1.32536e-10	no	UP-no	8609	gi|762164275|acc|XP_011420445.1|	398	5e-108	PREDICTED: adenomatous polyposis coli protein-like isoform X3 [Crassostrea gigas]	sp|Q61315|APC_MOUSE	276	2e-72	Adenomatous polyposis coli protein OS=Mus musculus GN=Apc PE=1 SV=1	7301707	275	4e-73	KOG2122	Beta-catenin-binding protein APC, contains ARM repeats	K02085//adenomatosis polyposis coli protein	2e-108	396	crg:105323165	ko04310//Wnt signaling pathway//Signal transduction//Environmental Information Processing	-	-	-
Control-Low-TM	miR-122-x	5204017	7386958	32	291	6.1491	39.3938	2.67952	5.00063e-36	Unigene0031759	831	641	4.3034	3.452	-0.318044	4.97063e-05	0.000184554	no	UP-no	3372	gi|646708721|acc|KDR14908.1|	381	1e-117	Flavin-containing monooxygenase FMO GS-OX3 [Zootermopsis nevadensis]	sp|Q9FWW6|GSXL1_ARATH	239	2e-67	Flavin-containing monooxygenase FMO GS-OX-like 1 OS=Arabidopsis thaliana GN=At1g12160 PE=2 SV=1	7291696	281	1e-83	KOG1399	Flavin-containing monooxygenase	--	--	--	--	--	-	GO:0003824//catalytic activity;GO:0016491//oxidoreductase activity	-
Control-Low-TM	miR-122-x	5204017	7386958	32	291	6.1491	39.3938	2.67952	5.00063e-36	Unigene0031809	11422	10403	48.8258	46.2455	-0.0783307	0.00564831	0.0151516	no	UP-no	4085	gi|919028674|acc|XP_013398185.1|	251	3e-71	PREDICTED: probable iron/ascorbate oxidoreductase DDB_G0283291 [Lingula anatina]	sp|A6BM06|ACCO1_DICMU	98.6	3e-20	1-aminocyclopropane-1-carboxylate oxidase OS=Dictyostelium mucoroides GN=aco PE=3 SV=1	At3g46490	97.1	8e-21	KOG0143	Iron/ascorbate family oxidoreductases	--	--	--	--	--	-	-	-
Control-Low-TM	miR-122-x	5204017	7386958	32	291	6.1491	39.3938	2.67952	5.00063e-36	Unigene0031844	77	235	1.2892	4.0915	1.66615	8.26971e-21	6.93414e-20	yes	UP-UP	1043	gi|999969848|acc|KXJ09022.1|	62.8	7e-08	hypothetical protein AC249_AIPGENE10066 [Exaiptasia pallida]	--	--	--	--	--	--	--	--	--	--	--	--	--	--	-	-	-
Control-Low-TM	miR-122-x	5204017	7386958	32	291	6.1491	39.3938	2.67952	5.00063e-36	Unigene0031864	489	509	2.1872	2.3676	0.11434	0.22825	0.363954	no	UP-no	3904	gi|1009569205|acc|XP_015916845.1|	284	4e-77	PREDICTED: zinc finger protein 184-like [Parasteatoda tepidariorum]	sp|Q6ZN06|ZN813_HUMAN	139	1e-32	Zinc finger protein 813 OS=Homo sapiens GN=ZNF813 PE=2 SV=2	CE19548	197	4e-51	KOG1721	FOG: Zn-finger	--	--	--	--	--	-	-	-
Control-Low-TM	miR-122-x	5204017	7386958	32	291	6.1491	39.3938	2.67952	5.00063e-36	Unigene0031866	2191	1550	10.714	7.8822	-0.442827	1.07125e-17	8.09566e-17	no	UP-no	3571	gi|288869514|acc|NP_001165864.1|	299	1e-83	extended synaptotagmin-like protein 2a [Tribolium castaneum]	sp|Q3TZZ7|ESYT2_MOUSE	239	2e-64	Extended synaptotagmin-2 OS=Mus musculus GN=Esyt2 PE=1 SV=1	7301181	280	4e-79	KOG1012	Ca2+-dependent lipid-binding protein CLB1/vesicle protein vp115/Granuphilin A, contains C2 domain	--	--	--	--	--	-	-	-
Control-Low-TM	miR-122-x	5204017	7386958	32	291	6.1491	39.3938	2.67952	5.00063e-36	Unigene0031935	108939	103080	118.237	116.345	-0.0232699	0.275889	0.421524	no	UP-no	16089	gi|212656627|acc|ACJ36226.1|	843	0	spermatogonial stem-cell renewal factor [Fenneropenaeus chinensis]	sp|Q9H4A3|WNK1_HUMAN	546	2e-155	Serine/threonine-protein kinase WNK1 OS=Homo sapiens GN=WNK1 PE=1 SV=2	Hs12711660	546	4e-156	KOG0584	Serine/threonine protein kinase	K08867//WNK lysine deficient protein kinase [EC:2.7.11.1]	5e-179	629	soc:105201530	--	GO:0009112//nucleobase metabolic process;GO:0046483//heterocycle metabolic process;GO:0009987//cellular process;GO:0006139//nucleobase-containing compound metabolic process;GO:0034641//cellular nitrogen compound metabolic process;GO:0044710//single-organism metabolic process;GO:1901657//glycosyl compound metabolic process;GO:0009116//nucleoside metabolic process;GO:0044238//primary metabolic proc…	GO:0016740//transferase activity;GO:0003824//catalytic activity;GO:0016763//transferase activity, transferring pentosyl groups;GO:0016758//transferase activity, transferring hexosyl groups;GO:0016757//transferase activity, transferring glycosyl groups	-
Control-Low-TM	miR-122-x	5204017	7386958	32	291	6.1491	39.3938	2.67952	5.00063e-36	Unigene0031954	2369	4863	5.3412	11.4021	1.09406	2.47478e-165	1.43561e-163	yes	UP-UP	7745	gi|646723445|acc|KDR24042.1|	833	0	Niemann-Pick C1 protein [Zootermopsis nevadensis]	sp|O15118|NPC1_HUMAN	672	0	Niemann-Pick C1 protein OS=Homo sapiens GN=NPC1 PE=1 SV=2	Hs4557803	672	0	KOG1933	Cholesterol transport protein (Niemann-Pick C disease protein)	K12385//Niemann-Pick C1 protein	0	812	aec:105146309	ko04142//Lysosome//Transport and catabolism//Cellular Processes	-	-	-
Control-Low-TM	miR-122-x	5204017	7386958	32	291	6.1491	39.3938	2.67952	5.00063e-36	Unigene0031956	532	678	2.121	2.811	0.406339	2.34154e-06	9.87214e-06	no	UP-no	4380	gi|919038312|acc|XP_013402628.1|	325	6e-90	PREDICTED: KAT8 regulatory NSL complex subunit 3-like [Lingula anatina]	sp|A2RSY1|KANL3_MOUSE	301	3e-84	KAT8 regulatory NSL complex subunit 3 OS=Mus musculus GN=Kansl3 PE=2 SV=1	HsM19923544	295	4e-84	KOG3253	Predicted alpha/beta hydrolase	K16719//regulatory NSL complex subunit 3	1e-84	304	mmu:226976	--	GO:0016043//cellular component organization;GO:1902589//single-organism organelle organization;GO:0051276//chromosome organization;GO:0008152//metabolic process;GO:0018205//peptidyl-lysine modification;GO:0071704//organic substance metabolic process;GO:0044699//single-organism process;GO:0044710//single-organism metabolic process;GO:0016569//covalent chromatin modification;GO:0044238//primary met…	GO:0010485//H4 histone acetyltransferase activity;GO:0034212//peptide N-acetyltransferase activity;GO:0016746//transferase activity, transferring acyl groups;GO:0004402//histone acetyltransferase activity;GO:0003824//catalytic activity;GO:0061733//peptide-lysine-N-acetyltransferase activity;GO:0008080//N-acetyltransferase activity;GO:0016407//acetyltransferase activity;GO:0016410//N-acyltransfera…	GO:0044422//organelle part;GO:0031974//membrane-enclosed lumen;GO:0044446//intracellular organelle part;GO:0043232//intracellular non-membrane-bounded organelle;GO:0043229//intracellular organelle;GO:0043228//non-membrane-bounded organelle;GO:0005622//intracellular;GO:0005634//nucleus;GO:0043226//organelle;GO:0044464//cell part;GO:0043227//membrane-bounded organelle;GO:0031981//nuclear lumen;GO:0…
Control-Low-TM	miR-122-x	5204017	7386958	32	291	6.1491	39.3938	2.67952	5.00063e-36	Unigene0031998	3201	2904	11.6987	11.0371	-0.0839871	0.0478811	0.099746	no	UP-no	4778	gi|71029838|acc|XP_764562.1|	62	2e-06	hypothetical protein [Theileria parva strain Muguga] [Theileria parva]	--	--	--	--	--	--	--	--	--	--	--	--	--	--	-	-	-
Control-Low-TM	miR-122-x	5204017	7386958	32	291	6.1491	39.3938	2.67952	5.00063e-36	Unigene0032052	94	551	0.3606	2.1981	2.60779	2.73154e-81	6.72067e-80	yes	UP-UP	4552	gi|642913533|acc|XP_008201053.1|	81.3	3e-12	PREDICTED: methyl-CpG-binding domain protein 5 isoform X4 [Tribolium castaneum]	--	--	--	--	--	--	--	--	--	--	--	--	--	--	-	-	-
Control-Low-TM	miR-122-x	5204017	7386958	32	291	6.1491	39.3938	2.67952	5.00063e-36	Unigene0032073	1906	3282	2.9327	5.2515	0.8405	2.71496e-77	6.37883e-76	no	UP-no	11349	gi|817078826|acc|XP_012261801.1|	3236	0	PREDICTED: protein furry isoform X4 [Athalia rosae]	sp|Q9VT28|FRY_DROME	1887	0	Protein furry OS=Drosophila melanogaster GN=fry PE=1 SV=2	Hs12957488	1283	0	KOG1825	Fry-like conserved proteins	--	--	--	--	--	-	-	-
Control-Low-TM	miR-122-x	5204017	7386958	32	291	6.1491	39.3938	2.67952	5.00063e-36	Unigene0032074	1715	1493	14.3841	13.0221	-0.143513	0.00943763	0.0238896	no	UP-no	2082	gi|1016164422|acc|KZC11584.1|	80.9	8e-13	Broad-complex core protein isoform 6 [Dufourea novaeangliae]	--	--	--	--	--	--	--	--	--	--	--	--	--	--	-	-	-
Control-Low-TM	miR-122-x	5204017	7386958	32	291	6.1491	39.3938	2.67952	5.00063e-36	Unigene0036799	8	13	0.2143	0.3621	0.756756	0.383562	0.544676	no	UP-no	652	gi|723126198|acc|XP_010295455.1|	101	5e-21	PREDICTED: tyrosine-protein phosphatase non-receptor type 13, partial [Phaethon lepturus]	sp|Q68DX3|FRPD2_HUMAN	93.6	4e-20	FERM and PDZ domain-containing protein 2 OS=Homo sapiens GN=FRMPD2 PE=1 SV=3	Hs18375648	85.5	4e-18	KOG0792	Protein tyrosine phosphatase PTPMEG, contains FERM domain	K02374//tyrosine-protein phosphatase non-receptor type 13	9e-22	100	cmk:103185886	--	-	-	GO:0044464//cell part;GO:0005623//cell
Control-Low-TM	miR-122-x	5204017	7386958	32	291	6.1491	39.3938	2.67952	5.00063e-36	Unigene0038198	352	1233	2.1343	7.7745	1.86499	1.15375e-113	4.04422e-112	yes	UP-UP	2880	--	--	--	--	sp|Q8IDX6|RBP2A_PLAF7	54.7	6e-06	Reticulocyte-binding protein 2 homolog a OS=Plasmodium falciparum (isolate 3D7) GN=PF13_0198 PE=3 SV=1	--	--	--	--	--	--	--	--	--	--	-	-	-
Control-Low-TM	miR-122-x	5204017	7386958	32	291	6.1491	39.3938	2.67952	5.00063e-36	Unigene0040761	452	1360	2.5543	7.9925	1.64572	3.80399e-104	1.20334e-102	yes	UP-UP	3090	gi|356651200|acc|AET34917.1|	810	0	apoptosis inhibitor [Macrobrachium rosenbergii]	sp|Q5R644|API5_PONAB	463	3e-150	Apoptosis inhibitor 5 OS=Pongo abelii GN=API5 PE=2 SV=1	Hs5729730	463	4e-151	KOG2213	Apoptosis inhibitor 5/fibroblast growth factor 2-interacting factor 2, and related proteins	--	--	--	--	--	-	-	-
Control-Low-TM	miR-122-x	5204017	7386958	32	291	6.1491	39.3938	2.67952	5.00063e-36	Unigene0040782	2051	1328	22.7253	15.3019	-0.570589	4.88695e-26	4.74044e-25	no	UP-no	1576	gi|699246433|acc|XP_009859733.1|	415	1e-138	PREDICTED: sorbitol dehydrogenase-like [Ciona intestinalis]	sp|Q7NXH5|TDH_CHRVO	242	3e-73	L-threonine 3-dehydrogenase OS=Chromobacterium violaceum (strain ATCC 12472 / DSM 30191 / JCM 1249 / NBRC 12614 / NCIMB 9131 / NCTC 9757) GN=tdh PE=3 SV=1	Hs4507155	164	1e-44	KOG0024	Sorbitol dehydrogenase	--	--	--	--	--	GO:0044699//single-organism process;GO:0044710//single-organism metabolic process;GO:0008152//metabolic process	GO:0043169//cation binding;GO:0046872//metal ion binding;GO:0003824//catalytic activity;GO:0043167//ion binding;GO:0005488//binding	-
Control-Low-TM	miR-122-x	5204017	7386958	32	291	6.1491	39.3938	2.67952	5.00063e-36	Unigene0041536	106	70	1.0985	0.7544	-0.542133	0.0197272	0.0461571	no	UP-no	1685	gi|1049289118|acc|XP_017541215.1|	150	1e-38	PREDICTED: microfibril-associated glycoprotein 4-like [Pygocentrus nattereri]	sp|O08538|ANGP1_MOUSE	138	7e-34	Angiopoietin-1 OS=Mus musculus GN=Angpt1 PE=1 SV=2	Hs20532340	137	2e-34	KOG2579	Ficolin and related extracellular proteins	K10104//ficolin	4e-38	148	bfo:BRAFLDRAFT_86061	--	-	-	-
Control-Low-TM	miR-122-x	5204017	7386958	32	291	6.1491	39.3938	2.67952	5.00063e-36	Unigene0041600	12	41	0.0951	0.338	1.82951	5.32639e-05	0.000197318	yes	UP-UP	2203	gi|939629614|acc|XP_014275207.1|	176	2e-47	PREDICTED: homeobox protein HMX3-A-like [Halyomorpha halys]	sp|P56407|HM09_CAEEL	110	4e-26	Homeobox protein ceh-9 OS=Caenorhabditis elegans GN=ceh-9 PE=3 SV=2	7299875	139	1e-33	KOG0485	Transcription factor NKX-5.1/HMX1, contains HOX domain	--	--	--	--	--	GO:0050789//regulation of biological process;GO:0019222//regulation of metabolic process;GO:0010468//regulation of gene expression;GO:0065007//biological regulation;GO:0060255//regulation of macromolecule metabolic process	GO:1901363//heterocyclic compound binding;GO:0097159//organic cyclic compound binding;GO:0003676//nucleic acid binding;GO:0005488//binding;GO:0003677//DNA binding	GO:0044424//intracellular part;GO:0043227//membrane-bounded organelle;GO:0043226//organelle;GO:0005623//cell;GO:0043231//intracellular membrane-bounded organelle;GO:0044464//cell part;GO:0005622//intracellular;GO:0043229//intracellular organelle
Control-Low-TM	miR-122-x	5204017	7386958	32	291	6.1491	39.3938	2.67952	5.00063e-36	Unigene0041601	2	4	0.0164	0.0342	1.0603	0.687547	0.831855	no	UP-no	2125	gi|939629614|acc|XP_014275207.1|	176	1e-47	PREDICTED: homeobox protein HMX3-A-like [Halyomorpha halys]	sp|P56407|HM09_CAEEL	110	3e-26	Homeobox protein ceh-9 OS=Caenorhabditis elegans GN=ceh-9 PE=3 SV=2	7299875	139	1e-33	KOG0485	Transcription factor NKX-5.1/HMX1, contains HOX domain	--	--	--	--	--	GO:0010468//regulation of gene expression;GO:0050789//regulation of biological process;GO:0060255//regulation of macromolecule metabolic process;GO:0065007//biological regulation;GO:0019222//regulation of metabolic process	GO:1901363//heterocyclic compound binding;GO:0003677//DNA binding;GO:0005488//binding;GO:0097159//organic cyclic compound binding;GO:0003676//nucleic acid binding	GO:0043231//intracellular membrane-bounded organelle;GO:0005623//cell;GO:0043227//membrane-bounded organelle;GO:0043229//intracellular organelle;GO:0005622//intracellular;GO:0044424//intracellular part;GO:0044464//cell part;GO:0043226//organelle
Control-Low-TM	miR-122-x	5204017	7386958	32	291	6.1491	39.3938	2.67952	5.00063e-36	Unigene0041645	0	6	0.001	0.3632	8.50462	0.0312734	0.068256	no	UP-no	300	gi|556742449|acc|XP_005966747.1|	70.9	1e-13	PREDICTED: protein mmf2, mitochondrial-like [Pantholops hodgsonii]	sp|P39332|YJGH_ECOLI	84.7	2e-20	RutC family protein YjgH OS=Escherichia coli (strain K12) GN=yjgH PE=1 SV=1	--	--	--	--	--	--	--	--	--	--	-	-	-
Control-Low-TM	miR-148-y	5204017	7386958	24	441	4.6118	59.6998	3.69432	5.60821e-72	Unigene0000020	2060	4061	3.3163	6.7987	1.03568	2.06627e-131	8.72857e-130	yes	UP-UP	10847	gi|985394787|acc|XP_015364809.1|	134	4e-29	PREDICTED: zinc finger protein 358-like isoform X2 [Diuraphis noxia]	sp|Q9W0K7|BAB1_DROME	122	3e-26	Protein bric-a-brac 1 OS=Drosophila melanogaster GN=bab1 PE=2 SV=2	Hs4503495	84	2e-15	KOG1721	FOG: Zn-finger	--	--	--	--	--	-	-	-
Control-Low-TM	miR-148-y	5204017	7386958	24	441	4.6118	59.6998	3.69432	5.60821e-72	Unigene0000085	4328	2042	26.0339	12.7736	-1.02723	2.70986e-131	1.14356e-129	yes	UP-DOWN	2903	gi|907651626|acc|XP_013102152.1|	193	3e-52	PREDICTED: THO complex subunit 4 [Stomoxys calcitrans]	sp|B5FXN8|THOC4_TAEGU	157	3e-41	THO complex subunit 4 OS=Taeniopygia guttata GN=ALYREF PE=2 SV=1	7298863	185	1e-51	KOG0533	RRM motif-containing protein	K12881//THO complex subunit 4	8e-52	189	mde:101895626	ko03013//RNA transport//Translation//Genetic Information Processing;ko03040//Spliceosome//Transcription//Genetic Information Processing;ko03015//mRNA surveillance pathway//Translation//Genetic Information Processing	-	GO:0005488//binding;GO:1901363//heterocyclic compound binding;GO:0097159//organic cyclic compound binding	GO:0030529//intracellular ribonucleoprotein complex;GO:0005623//cell;GO:0044446//intracellular organelle part;GO:0005622//intracellular;GO:0043226//organelle;GO:0043229//intracellular organelle;GO:0031981//nuclear lumen;GO:0032991//macromolecular complex;GO:0044464//cell part;GO:0070013//intracellular organelle lumen;GO:0031974//membrane-enclosed lumen;GO:0016020//membrane;GO:0031090//organelle m…
Control-Low-TM	miR-148-y	5204017	7386958	24	441	4.6118	59.6998	3.69432	5.60821e-72	Unigene0000095	2789	2582	9.3766	9.0273	-0.0547703	0.221537	0.355798	no	UP-no	5194	gi|390338647|acc|XP_780371.2|	137	6e-30	PREDICTED: ankyrin-1-like [Strongylocentrotus purpuratus]	sp|G5E8K5|ANK3_MOUSE	123	1e-26	Ankyrin-3 OS=Mus musculus GN=Ank3 PE=1 SV=1	Hs10947056	120	2e-26	KOG4177	Ankyrin	--	--	--	--	--	-	-	-
Control-Low-TM	miR-148-y	5204017	7386958	24	441	4.6118	59.6998	3.69432	5.60821e-72	Unigene0000120	371	386	5.0653	5.4805	0.11366	0.31782	0.471714	no	UP-no	1279	--	--	--	--	--	--	--	--	--	--	--	--	--	--	--	--	--	--	-	-	-
Control-Low-TM	miR-148-y	5204017	7386958	24	441	4.6118	59.6998	3.69432	5.60821e-72	Unigene0000123	81720	60267	1516.48	1163.04	-0.382835	7.7309e-69	1.61713e-67	no	UP-no	941	gi|229893781|acc|ACQ90248.1|	213	1e-65	profilin [Fenneropenaeus chinensis]	sp|Q8T938|PROF_BRABE	121	5e-32	Profilin OS=Branchiostoma belcheri PE=2 SV=1	7297046	103	2e-26	KOG1755	Profilin	K05759//profilin	1e-32	124	bfo:BRAFLDRAFT_278128	--	GO:0009888//tissue development;GO:0007560//imaginal disc morphogenesis;GO:0002009//morphogenesis of an epithelium;GO:0032101//regulation of response to external stimulus;GO:0048232//male gamete generation;GO:0048666//neuron development;GO:0030029//actin filament-based process;GO:0031346//positive regulation of cell projection organization;GO:0007417//central nervous system development;GO:0009987/…	GO:0005515//protein binding;GO:0008092//cytoskeletal protein binding;GO:0005488//binding	GO:0005623//cell;GO:0044464//cell part;GO:0005737//cytoplasm;GO:0042995//cell projection;GO:0044444//cytoplasmic part;GO:0005622//intracellular;GO:0044424//intracellular part
Control-Low-TM	miR-148-y	5204017	7386958	24	441	4.6118	59.6998	3.69432	5.60821e-72	Unigene0000142	440	578	0.9312	1.2721	0.450049	1.54981e-06	6.645e-06	no	UP-no	8251	gi|646700578|acc|KDR10688.1|	1088	0	Insulin-like peptide receptor [Zootermopsis nevadensis]	sp|Q05688|IGF1R_BOVIN	259	3e-71	Insulin-like growth factor 1 receptor (Fragment) OS=Bos taurus GN=IGF1R PE=2 SV=1	Hs18590186	259	6e-69	KOG4258	Insulin/growth factor receptor (contains protein kinase domain)	--	--	--	--	--	GO:0009987//cellular process;GO:0008152//metabolic process;GO:0006796//phosphate-containing compound metabolic process;GO:0044237//cellular metabolic process;GO:0016310//phosphorylation;GO:0006793//phosphorus metabolic process	GO:0003824//catalytic activity;GO:0016740//transferase activity;GO:0016301//kinase activity;GO:0016772//transferase activity, transferring phosphorus-containing groups	-
Control-Low-TM	miR-148-y	5204017	7386958	24	441	4.6118	59.6998	3.69432	5.60821e-72	Unigene0000205	2140	4540	2.8231	6.2283	1.14156	2.20827e-169	1.3239e-167	yes	UP-UP	13237	gi|815917057|acc|XP_012243638.1|	2497	0	PREDICTED: neurobeachin isoform X5 [Bombus impatiens]	sp|Q9W4E2|NBEA_DROME	1886	0	Neurobeachin OS=Drosophila melanogaster GN=rg PE=1 SV=3	7290560	1912	0	KOG1787	Kinase A-anchor protein Neurobeachin and related BEACH and WD40 repeat proteins	--	--	--	--	--	-	-	-
Control-Low-TM	miR-148-y	5204017	7386958	24	441	4.6118	59.6998	3.69432	5.60821e-72	Unigene0000230	32	18	0.5888	0.3444	-0.773693	0.0858149	0.163504	no	UP-no	949	gi|669219204|acc|CDW59491.1|	432	5e-144	Citrate synthase [Trichuris trichiura]	sp|P77541|PRPB_ECOLI	464	1e-163	2-methylisocitrate lyase OS=Escherichia coli (strain K12) GN=prpB PE=1 SV=3	At1g77060	125	4e-32	KOG1260	Isocitrate lyase	K01841//phosphoenolpyruvate phosphomutase [EC:5.4.2.9]	6e-18	88.2	hmg:100204901	--	GO:0072329//monocarboxylic acid catabolic process;GO:0044242//cellular lipid catabolic process;GO:0019541//propionate metabolic process;GO:0008152//metabolic process;GO:0046395//carboxylic acid catabolic process;GO:0046459//short-chain fatty acid metabolic process;GO:0006101//citrate metabolic process;GO:0044248//cellular catabolic process;GO:0044710//single-organism metabolic process;GO:0044238/…	GO:0016830//carbon-carbon lyase activity;GO:0016740//transferase activity;GO:0003824//catalytic activity;GO:0016746//transferase activity, transferring acyl groups;GO:0016829//lyase activity;GO:0016833//oxo-acid-lyase activity	GO:0044464//cell part;GO:0005623//cell;GO:0005622//intracellular;GO:0044424//intracellular part
Control-Low-TM	miR-148-y	5204017	7386958	24	441	4.6118	59.6998	3.69432	5.60821e-72	Unigene0000247	2777	3206	6.5451	7.8579	0.263729	5.94443e-10	3.20588e-09	no	UP-no	7409	gi|646697209|acc|KDR09039.1|	2520	0	HEAT repeat-containing protein 5B [Zootermopsis nevadensis]	sp|A1A5F2|HTR5B_XENTR	2108	0	HEAT repeat-containing protein 5B OS=Xenopus tropicalis GN=heatr5b PE=2 SV=1	7298977	2224	0	KOG1822	Uncharacterized conserved protein	--	--	--	--	--	-	-	-
Control-Low-TM	miR-148-y	5204017	7386958	24	441	4.6118	59.6998	3.69432	5.60821e-72	Unigene0000263	3900	8402	19.2217	43.064	1.16375	3.85122e-266	4.28703e-264	yes	UP-UP	3543	gi|1037147440|acc|SBT44955.1|	62	1e-06	P-loop containing nucleoside triphospahte hydrolase [Plasmodium ovale wallikeri]	sp|Q8CH72|TRI32_MOUSE	80.1	7e-14	E3 ubiquitin-protein ligase TRIM32 OS=Mus musculus GN=Trim32 PE=1 SV=2	CE24717	84.7	8e-17	KOG4185	Predicted E3 ubiquitin ligase	K10607//tripartite motif-containing protein 32 [EC:2.3.2.27]	1e-13	81.6	oaa:100077429	ko04120//Ubiquitin mediated proteolysis//Folding, sorting and degradation//Genetic Information Processing	-	GO:0005488//binding	-
Control-Low-TM	miR-148-y	5204017	7386958	24	441	4.6118	59.6998	3.69432	5.60821e-72	Unigene0000307	2692	6458	13.7693	34.3509	1.31889	5.09146e-280	6.07831e-278	yes	UP-UP	3414	gi|642917982|acc|XP_008198970.1|	161	2e-41	PREDICTED: ADP-ribosylation factor-like protein 4A [Tribolium castaneum]	sp|P61208|ARL4C_MOUSE	147	3e-38	ADP-ribosylation factor-like protein 4C OS=Mus musculus GN=Arl4c PE=2 SV=1	Hs6552296	147	5e-39	KOG0070	GTP-binding ADP-ribosylation factor Arf1	K07945//ADP-ribosylation factor-like protein 4	2e-42	161	tca:659342	--	-	-	-
Control-Low-TM	miR-148-y	5204017	7386958	24	441	4.6118	59.6998	3.69432	5.60821e-72	Unigene0000440	3249	2753	13.3777	11.788	-0.182511	1.86158e-05	7.2292e-05	no	UP-no	4241	gi|409093573|acc|AFV09848.1|	371	8e-116	RAS-like protein, partial [Procambarus clarkii]	sp|O14807|RASM_HUMAN	263	2e-78	Ras-related protein M-Ras OS=Homo sapiens GN=MRAS PE=1 SV=2	CE00958	264	1e-79	KOG0395	Ras-related GTPase	K07831//Ras-related protein M-Ras	2e-95	311	ame:410415	--	GO:0044699//single-organism process;GO:0007165//signal transduction;GO:0044763//single-organism cellular process;GO:0009987//cellular process;GO:0050789//regulation of biological process;GO:0051179//localization;GO:0033036//macromolecule localization;GO:0051716//cellular response to stimulus;GO:0008104//protein localization;GO:0050794//regulation of cellular process;GO:0050896//response to stimul…	GO:1901363//heterocyclic compound binding;GO:0032550//purine ribonucleoside binding;GO:0005488//binding;GO:0097159//organic cyclic compound binding;GO:0001883//purine nucleoside binding;GO:0097367//carbohydrate derivative binding;GO:0001882//nucleoside binding;GO:0032549//ribonucleoside binding;GO:0036094//small molecule binding	GO:0005623//cell;GO:0044464//cell part
Control-Low-TM	miR-148-y	5204017	7386958	24	441	4.6118	59.6998	3.69432	5.60821e-72	Unigene0000545	4381	2122	9.9237	4.9986	-0.989354	4.89611e-124	1.91871e-122	no	UP-no	7709	gi|998510248|acc|XP_015515593.1|	1023	0	PREDICTED: TBC1 domain family member 9 [Neodiprion lecontei]	sp|Q3UYK3|TBCD9_MOUSE	866	0	TBC1 domain family member 9 OS=Mus musculus GN=Tbc1d9 PE=2 SV=2	Hs22042713	862	0	KOG4347	GTPase-activating protein VRP	--	--	--	--	--	-	-	-
Control-Low-TM	miR-148-y	5204017	7386958	24	441	4.6118	59.6998	3.69432	5.60821e-72	Unigene0000564	1784	3179	7.4297	13.7679	0.889933	2.20006e-83	5.53197e-82	no	UP-no	4193	gi|589970350|acc|XP_006997397.1|	327	1e-95	PREDICTED: cytochrome P450 3A31 [Peromyscus maniculatus bairdii]	sp|Q964T2|CP9E2_BLAGE	312	7e-92	Cytochrome P450 9e2 OS=Blattella germanica GN=CYP9E2 PE=2 SV=1	Hs13435386	292	8e-86	KOG0158	Cytochrome P450 CYP3/CYP5/CYP6/CYP9 subfamilies	K07424//cytochrome P450, family 3, subfamily A [EC:1.14.14.1]	2e-92	315	cge:100773351	ko00830//Retinol metabolism//Metabolism of cofactors and vitamins//Metabolism;ko00140//Steroid hormone biosynthesis//Lipid metabolism//Metabolism;ko00591//Linoleic acid metabolism//Lipid metabolism//Metabolism	-	-	-
Control-Low-TM	miR-148-y	5204017	7386958	24	441	4.6118	59.6998	3.69432	5.60821e-72	Unigene0000615	11688	8236	48.8741	35.8145	-0.448526	5.27566e-54	8.91989e-53	no	UP-no	4176	gi|317107865|acc|BAJ53744.1|	542	4e-177	nucleotide excision repair protein [Marsupenaeus japonicus]	sp|P54727|RD23B_HUMAN	298	3e-88	UV excision repair protein RAD23 homolog B OS=Homo sapiens GN=RAD23B PE=1 SV=1	Hs4506387	298	4e-89	KOG0011	Nucleotide excision repair factor NEF2, RAD23 component	K10839//UV excision repair protein RAD23	1e-112	366	phu:Phum_PHUM577750	ko04141//Protein processing in endoplasmic reticulum//Folding, sorting and degradation//Genetic Information Processing;ko03420//Nucleotide excision repair//Replication and repair//Genetic Information Processing	GO:0033554//cellular response to stress;GO:0071704//organic substance metabolic process;GO:0009057//macromolecule catabolic process;GO:0034641//cellular nitrogen compound metabolic process;GO:0006511//ubiquitin-dependent protein catabolic process;GO:0043632//modification-dependent macromolecule catabolic process;GO:0019941//modification-dependent protein catabolic process;GO:0006725//cellular aro…	GO:0003677//DNA binding;GO:0097159//organic cyclic compound binding;GO:0005488//binding;GO:1901363//heterocyclic compound binding;GO:0003676//nucleic acid binding	GO:0044464//cell part;GO:0005622//intracellular;GO:0005623//cell;GO:0043226//organelle;GO:0043231//intracellular membrane-bounded organelle;GO:0044424//intracellular part;GO:0043229//intracellular organelle;GO:0043227//membrane-bounded organelle
Control-Low-TM	miR-148-y	5204017	7386958	24	441	4.6118	59.6998	3.69432	5.60821e-72	Unigene0000659	32717	26179	69.0073	57.422	-0.265145	3.51791e-29	3.71043e-28	no	UP-no	8279	gi|926636929|acc|XP_013784419.1|	499	7e-151	PREDICTED: nuclear factor related to kappa-B-binding protein-like, partial [Limulus polyphemus]	sp|Q9DCM0|ETHE1_MOUSE	303	6e-91	Persulfide dioxygenase ETHE1, mitochondrial OS=Mus musculus GN=Ethe1 PE=1 SV=2	7299114	338	3e-93	KOG1927	R-kappa-B and related transcription factors	K11671//nuclear factor related to kappa-B-binding protein	7e-163	556	phu:Phum_PHUM299670	--	-	-	-
Control-Low-TM	miR-148-y	5204017	7386958	24	441	4.6118	59.6998	3.69432	5.60821e-72	Unigene0000665	8876	5805	28.325	19.2646	-0.556124	1.18855e-69	2.51556e-68	no	UP-no	5472	gi|919088758|acc|XP_013381382.1|	353	5e-103	PREDICTED: nudC domain-containing protein 1-like isoform X1 [Lingula anatina]	sp|Q6PIP5|NUDC1_MOUSE	275	2e-77	NudC domain-containing protein 1 OS=Mus musculus GN=Nudcd1 PE=2 SV=2	7302273	300	9e-89	KOG1399	Flavin-containing monooxygenase	--	--	--	--	--	-	-	-
Control-Low-TM	miR-148-y	5204017	7386958	24	441	4.6118	59.6998	3.69432	5.60821e-72	Unigene0000714	578	918	1.7798	2.9396	0.723905	3.04066e-20	2.50471e-19	no	UP-no	5671	gi|255693993|acc|ACU30155.1|	1241	0	hypoxia inducible factor 1 beta [Litopenaeus vannamei]	sp|O15945|ARNT_DROME	675	0	Aryl hydrocarbon receptor nuclear translocator homolog OS=Drosophila melanogaster GN=tgo PE=1 SV=3	7299130	675	0	KOG3561	Aryl-hydrocarbon receptor nuclear translocator	K09097//aryl hydrocarbon receptor nuclear translocator	0	830	phu:Phum_PHUM505970	--	GO:0044260//cellular macromolecule metabolic process;GO:0019222//regulation of metabolic process;GO:0034645//cellular macromolecule biosynthetic process;GO:0043170//macromolecule metabolic process;GO:0044237//cellular metabolic process;GO:0009987//cellular process;GO:0044249//cellular biosynthetic process;GO:0008152//metabolic process;GO:0010468//regulation of gene expression;GO:0009059//macromol…	GO:0005515//protein binding;GO:1901363//heterocyclic compound binding;GO:0003676//nucleic acid binding;GO:0097159//organic cyclic compound binding;GO:0001071//nucleic acid binding transcription factor activity;GO:0005488//binding;GO:0060089//molecular transducer activity	GO:0043234//protein complex;GO:0005622//intracellular;GO:0032991//macromolecular complex;GO:0043226//organelle;GO:0005623//cell;GO:0044464//cell part;GO:0043231//intracellular membrane-bounded organelle;GO:0043229//intracellular organelle;GO:0044424//intracellular part;GO:0043227//membrane-bounded organelle
Control-Low-TM	miR-148-y	5204017	7386958	24	441	4.6118	59.6998	3.69432	5.60821e-72	Unigene0000813	462	346	2.4566	1.9133	-0.3606	0.000549358	0.00176218	no	UP-no	3284	gi|189031345|acc|ACD74843.1|	1546	0	trehalose-6-phosphate synthase [Fenneropenaeus chinensis]	sp|G4RK44|TPSP_THETK	409	4e-126	Bifunctional trehalose-6-phosphate synthase/phosphatase OS=Thermoproteus tenax (strain ATCC 35583 / NBRC 100435 / JCM 9277 / Kra 1) GN=tpsp PE=1 SV=1	7295715	988	0	KOG1050	Trehalose-6-phosphate synthase component TPS1 and related subunits	K16055//trehalose 6-phosphate synthase/phosphatase [EC:2.4.1.15 3.1.3.12]	0	1046	api:100166104	ko00500//Starch and sucrose metabolism//Carbohydrate metabolism//Metabolism	GO:0044763//single-organism cellular process;GO:0005984//disaccharide metabolic process;GO:0044710//single-organism metabolic process;GO:0005991//trehalose metabolic process;GO:0044723//single-organism carbohydrate metabolic process;GO:0044262//cellular carbohydrate metabolic process;GO:0044237//cellular metabolic process;GO:0009987//cellular process;GO:0008152//metabolic process;GO:0009311//olig…	GO:0035251//UDP-glucosyltransferase activity;GO:0016758//transferase activity, transferring hexosyl groups;GO:0008194//UDP-glycosyltransferase activity;GO:0003824//catalytic activity;GO:0016740//transferase activity;GO:0016757//transferase activity, transferring glycosyl groups;GO:0046527//glucosyltransferase activity	-
Control-Low-TM	miR-148-y	5204017	7386958	24	441	4.6118	59.6998	3.69432	5.60821e-72	Unigene0000860	1191	1455	3.5509	4.5112	0.345327	8.07955e-09	4.08711e-08	no	UP-no	5857	gi|646701591|acc|KDR11245.1|	789	0	Ubiquitin conjugation factor E4 A [Zootermopsis nevadensis]	sp|A5PKG6|UBE4A_BOVIN	659	0	Ubiquitin conjugation factor E4 A OS=Bos taurus GN=UBE4A PE=2 SV=1	Hs4759288	644	0	KOG2042	Ubiquitin fusion degradation protein-2	K10596//ubiquitin conjugation factor E4 A [EC:2.3.2.27]	0	759	cfo:105253596	ko04120//Ubiquitin mediated proteolysis//Folding, sorting and degradation//Genetic Information Processing	-	-	-
Control-Low-TM	miR-148-y	5204017	7386958	24	441	4.6118	59.6998	3.69432	5.60821e-72	Unigene0000933	1641	915	10.8338	6.282	-0.786244	1.14879e-37	1.45586e-36	no	UP-no	2645	gi|291399020|acc|XP_002715187.1|	498	5e-166	PREDICTED: uroporphyrinogen decarboxylase isoform X1 [Oryctolagus cuniculus]	sp|P06132|DCUP_HUMAN	493	2e-165	Uroporphyrinogen decarboxylase OS=Homo sapiens GN=UROD PE=1 SV=2	Hs14742907	493	3e-166	KOG2872	Uroporphyrinogen decarboxylase	K01599//uroporphyrinogen decarboxylase [EC:4.1.1.37]	7e-167	498	ocu:100347910	ko00860//Porphyrin and chlorophyll metabolism//Metabolism of cofactors and vitamins//Metabolism	-	-	-
Control-Low-TM	miR-148-y	5204017	7386958	24	441	4.6118	59.6998	3.69432	5.60821e-72	Unigene0000974	140	78	1.1725	0.6793	-0.787467	0.000113018	0.000403577	no	UP-no	2085	gi|321475969|acc|EFX86930.1|	300	2e-93	GST-N-Metaxin-like protein [Daphnia pulex]	sp|F7E235|FAXC_XENTR	179	4e-48	Failed axon connections homolog OS=Xenopus tropicalis GN=faxc PE=3 SV=1	Hs14754044	171	6e-46	KOG4244	Failed axon connections (fax) protein/glutathione S-transferase-like protein	--	--	--	--	--	-	-	-
Control-Low-TM	miR-148-y	5204017	7386958	24	441	4.6118	59.6998	3.69432	5.60821e-72	Unigene0000992	5978	3661	17.0487	10.8577	-0.650943	5.9267e-73	1.31097e-71	no	UP-no	6123	gi|1022759540|acc|KZS05870.1|	1540	0	Isoleucyl-tRNA synthetase [Daphnia magna]	sp|Q8BU30|SYIC_MOUSE	1474	0	Isoleucine--tRNA ligase, cytoplasmic OS=Mus musculus GN=Iars PE=2 SV=2	Hs4504555	1472	0	KOG0434	Isoleucyl-tRNA synthetase	K01870//isoleucyl-tRNA synthetase [EC:6.1.1.5]	0	1535	xtr:100036668	ko00970//Aminoacyl-tRNA biosynthesis//Translation//Genetic Information Processing	GO:0044237//cellular metabolic process;GO:0043043//peptide biosynthetic process;GO:0071704//organic substance metabolic process;GO:0006399//tRNA metabolic process;GO:0010467//gene expression;GO:0019752//carboxylic acid metabolic process;GO:0006520//cellular amino acid metabolic process;GO:0044281//small molecule metabolic process;GO:0044238//primary metabolic process;GO:0006412//translation;GO:00…	GO:0005488//binding;GO:0036094//small molecule binding;GO:0016874//ligase activity;GO:0003824//catalytic activity;GO:0097159//organic cyclic compound binding;GO:0016876//ligase activity, forming aminoacyl-tRNA and related compounds;GO:0016875//ligase activity, forming carbon-oxygen bonds;GO:0004812//aminoacyl-tRNA ligase activity;GO:1901363//heterocyclic compound binding	-
Control-Low-TM	miR-148-y	5204017	7386958	24	441	4.6118	59.6998	3.69432	5.60821e-72	Unigene0001057	751	1253	2.1893	3.7986	0.794998	6.4089e-31	7.02591e-30	no	UP-no	5990	gi|954551070|acc|XP_014598926.1|	1286	0	PREDICTED: formin-like protein CG32138 isoform X2 [Polistes canadensis]	sp|Q9VUC6|Y2138_DROME	1170	0	Formin-like protein CG32138 OS=Drosophila melanogaster GN=CG32138 PE=1 SV=3	7294416	1106	0	KOG1923	Rac1 GTPase effector FRL	--	--	--	--	--	GO:0009987//cellular process;GO:0016043//cellular component organization;GO:0071840//cellular component organization or biogenesis	GO:0005488//binding;GO:0005515//protein binding	-
Control-Low-TM	miR-148-y	5204017	7386958	24	441	4.6118	59.6998	3.69432	5.60821e-72	Unigene0001121	1020	835	10.5393	8.9723	-0.232229	0.000998726	0.00307663	no	UP-no	1690	gi|82409002|acc|ABB73282.1|	282	7e-86	reverse transcriptase, partial [Penaeus monodon]	sp|P11369|LORF2_MOUSE	49.7	2e-10	LINE-1 retrotransposable element ORF2 protein OS=Mus musculus GN=Pol PE=1 SV=2	CE26477	97.1	5e-24	KOG1075	FOG: Reverse transcriptase	--	--	--	--	--	GO:0043170//macromolecule metabolic process;GO:0071704//organic substance metabolic process;GO:0044238//primary metabolic process;GO:0046483//heterocycle metabolic process;GO:0009987//cellular process;GO:0006725//cellular aromatic compound metabolic process;GO:1901360//organic cyclic compound metabolic process;GO:0006807//nitrogen compound metabolic process;GO:0090304//nucleic acid metabolic proc…	GO:0003824//catalytic activity	-
Control-Low-TM	miR-148-y	5204017	7386958	24	441	4.6118	59.6998	3.69432	5.60821e-72	Unigene0001250	697	565	3.9971	3.3695	-0.246419	0.00377047	0.0105299	no	UP-no	3045	gi|156537934|acc|XP_001608294.1|	219	4e-63	PREDICTED: iron-sulfur cluster assembly 1 homolog, mitochondrial [Nasonia vitripennis]	sp|Q4QRC6|ISCA1_DANRE	201	4e-58	Iron-sulfur cluster assembly 1 homolog, mitochondrial OS=Danio rerio GN=isca1 PE=2 SV=1	7293114	207	3e-61	KOG1120	Fe-S cluster biosynthesis protein ISA1 (contains a HesB-like domain)	K13628//iron-sulfur cluster assembly protein	6e-64	219	nvi:100124241	--	GO:0009058//biosynthetic process;GO:0008152//metabolic process	GO:0005488//binding;GO:0051540//metal cluster binding	-
Control-Low-TM	miR-148-y	5204017	7386958	24	441	4.6118	59.6998	3.69432	5.60821e-72	Unigene0001279	23899	29762	71.4727	92.5607	0.373007	8.7734e-55	1.50437e-53	no	UP-no	5839	gi|1009542093|acc|XP_015907321.1|	990	0	PREDICTED: bifunctional 3'-phosphoadenosine 5'-phosphosulfate synthase-like isoform X3 [Parasteatoda tepidariorum]	sp|Q27128|PAPSS_URECA	976	0	Bifunctional 3'-phosphoadenosine 5'-phosphosulfate synthase OS=Urechis caupo PE=2 SV=1	Hs4758880	960	0	KOG4238	Bifunctional ATP sulfurylase/adenosine 5'-phosphosulfate kinase	K13811//3'-phosphoadenosine 5'-phosphosulfate synthase [EC:2.7.7.4 2.7.1.25]	0	974	ola:101171603	ko00230//Purine metabolism//Nucleotide metabolism//Metabolism;ko00450//Selenocompound metabolism//Metabolism of other amino acids//Metabolism;ko00920//Sulfur metabolism//Energy metabolism//Metabolism	GO:0032502//developmental process;GO:0065007//biological regulation;GO:0006790//sulfur compound metabolic process;GO:0007275//multicellular organism development;GO:0065008//regulation of biological quality;GO:0050878//regulation of body fluid levels;GO:0044237//cellular metabolic process;GO:0032501//multicellular organismal process;GO:0007599//hemostasis;GO:0008152//metabolic process;GO:0044767//…	GO:0097159//organic cyclic compound binding;GO:0036094//small molecule binding;GO:0001882//nucleoside binding;GO:0032549//ribonucleoside binding;GO:0070566//adenylyltransferase activity;GO:0016772//transferase activity, transferring phosphorus-containing groups;GO:0003824//catalytic activity;GO:0032550//purine ribonucleoside binding;GO:0005488//binding;GO:1901363//heterocyclic compound binding;GO…	-
Control-Low-TM	miR-148-y	5204017	7386958	24	441	4.6118	59.6998	3.69432	5.60821e-72	Unigene0001355	340	340	1.1106	1.1549	0.0564286	0.623983	0.778437	no	UP-no	5346	gi|762119525|acc|XP_011442675.1|	301	1e-84	PREDICTED: fucose-1-phosphate guanylyltransferase-like [Crassostrea gigas]	sp|O14772|FPGT_HUMAN	233	3e-63	Fucose-1-phosphate guanylyltransferase OS=Homo sapiens GN=FPGT PE=1 SV=2	At1g01220_1	70.5	2e-11	KOG4644	L-fucose kinase	K00976//fucose-1-phosphate guanylyltransferase [EC:2.7.7.30]	2e-85	301	crg:105339002	ko00520//Amino sugar and nucleotide sugar metabolism//Carbohydrate metabolism//Metabolism;ko00051//Fructose and mannose metabolism//Carbohydrate metabolism//Metabolism	-	-	-
Control-Low-TM	miR-148-y	5204017	7386958	24	441	4.6118	59.6998	3.69432	5.60821e-72	Unigene0001374	6569	3337	61.6054	32.5446	-0.920639	3.16809e-145	1.55709e-143	no	UP-no	1862	gi|999977148|acc|KXJ16322.1|	110	2e-25	Signal peptidase complex subunit 1 [Exaiptasia pallida]	sp|Q3T134|SPCS1_BOVIN	96.7	4e-22	Signal peptidase complex subunit 1 OS=Bos taurus GN=SPCS1 PE=3 SV=1	Hs7661746	93.6	5e-22	KOG4112	Signal peptidase subunit	K12946//signal peptidase complex subunit 1 [EC:3.4.-.-]	3e-26	110	nve:NEMVE_v1g169043	ko03060//Protein export//Folding, sorting and degradation//Genetic Information Processing	GO:0071704//organic substance metabolic process;GO:0006508//proteolysis;GO:0043170//macromolecule metabolic process;GO:0019538//protein metabolic process;GO:0010467//gene expression;GO:0051604//protein maturation;GO:0016485//protein processing;GO:0044238//primary metabolic process;GO:0008152//metabolic process	GO:0003824//catalytic activity;GO:0016787//hydrolase activity	GO:0031224//intrinsic component of membrane;GO:0044425//membrane part;GO:0016020//membrane
Control-Low-TM	miR-148-y	5204017	7386958	24	441	4.6118	59.6998	3.69432	5.60821e-72	Unigene0001445	975	891	6.1024	5.7993	-0.073498	0.30336	0.452322	no	UP-no	2790	gi|123479892|acc|XP_001323102.1|	59.7	5e-06	viral A-type inclusion protein [Trichomonas vaginalis G3]	--	--	--	--	7300711	59.3	2e-08	KOG1868	Ubiquitin C-terminal hydrolase	K11839//ubiquitin carboxyl-terminal hydrolase 8 [EC:3.4.19.12]	2e-06	58.5	crg:105338002	ko04144//Endocytosis//Transport and catabolism//Cellular Processes	-	-	-
Control-Low-TM	miR-148-y	5204017	7386958	24	441	4.6118	59.6998	3.69432	5.60821e-72	Unigene0001540	291	209	1.6644	1.2431	-0.42106	0.00142849	0.00431438	no	UP-no	3053	gi|936709753|acc|XP_014232837.1|	141	3e-32	PREDICTED: zinc finger protein OZF-like [Trichogramma pretiosum]	sp|Q3KQV3|ZN792_HUMAN	118	6e-26	Zinc finger protein 792 OS=Homo sapiens GN=ZNF792 PE=1 SV=2	Hs17483268	118	9e-27	KOG1721	FOG: Zn-finger	K09228//KRAB domain-containing zinc finger protein	2e-28	126	xma:102232043	--	-	-	-
Control-Low-TM	miR-148-y	5204017	7386958	24	441	4.6118	59.6998	3.69432	5.60821e-72	Unigene0001653	61	67	0.8245	0.9417	0.191748	0.53757	0.698363	no	UP-no	1292	gi|957830243|acc|XP_014665060.1|	89	1e-17	PREDICTED: myb/SANT-like DNA-binding domain-containing protein 4 [Priapulus caudatus]	sp|Q5ZL16|WIPI3_CHICK	63.5	1e-09	WD repeat domain phosphoinositide-interacting protein 3 OS=Gallus gallus GN=WDR45B PE=2 SV=1	CE06170	63.5	3e-10	KOG1052	Glutamate-gated kainate-type ion channel receptor subunit GluR5 and related subunits	--	--	--	--	--	-	-	-
Control-Low-TM	miR-148-y	5204017	7386958	24	441	4.6118	59.6998	3.69432	5.60821e-72	Unigene0001706	12329	23122	83.0921	162.054	0.963696	1.38633e-307	1.96215e-305	no	UP-no	2591	gi|91094067|acc|XP_969948.1|	340	2e-103	PREDICTED: cytochrome P450 6a2 [Tribolium castaneum]	sp|Q964T2|CP9E2_BLAGE	319	1e-96	Cytochrome P450 9e2 OS=Blattella germanica GN=CYP9E2 PE=2 SV=1	7301593	302	1e-91	KOG0158	Cytochrome P450 CYP3/CYP5/CYP6/CYP9 subfamilies	K14999//cytochrome P450, family 6 [EC:1.14.-.-]	3e-104	340	tca:658467	--	-	-	-
Control-Low-TM	miR-148-y	5204017	7386958	24	441	4.6118	59.6998	3.69432	5.60821e-72	Unigene0001782	2035	2038	8.9263	9.2964	0.0586099	0.243086	0.384396	no	UP-no	3981	gi|936581399|acc|XP_014204990.1|	277	1e-81	PREDICTED: eukaryotic translation initiation factor 4E type 3 [Copidosoma floridanum]	sp|Q6NU27|I4E3B_XENLA	244	9e-72	Eukaryotic translation initiation factor 4E type 3-B OS=Xenopus laevis GN=eif4e3-b PE=2 SV=1	Hs4757702	120	7e-29	KOG1669	Predicted mRNA cap-binding protein related to eIF-4E	--	--	--	--	--	GO:0006518//peptide metabolic process;GO:0044260//cellular macromolecule metabolic process;GO:0034645//cellular macromolecule biosynthetic process;GO:0034641//cellular nitrogen compound metabolic process;GO:0009059//macromolecule biosynthetic process;GO:0043604//amide biosynthetic process;GO:0044271//cellular nitrogen compound biosynthetic process;GO:0019538//protein metabolic process;GO:0006412/…	GO:0003723//RNA binding;GO:1901363//heterocyclic compound binding;GO:0005488//binding;GO:0097159//organic cyclic compound binding;GO:0003676//nucleic acid binding	-
Control-Low-TM	miR-148-y	5204017	7386958	24	441	4.6118	59.6998	3.69432	5.60821e-72	Unigene0001861	657	798	2.4561	3.1024	0.337015	2.09966e-05	8.1155e-05	no	UP-no	4671	gi|821475380|acc|XP_012401208.1|	241	2e-62	PREDICTED: zinc finger protein 208-like [Sarcophilus harrisii]	sp|A8MQ14|ZN850_HUMAN	203	1e-51	Zinc finger protein 850 OS=Homo sapiens GN=ZNF850 PE=3 SV=2	Hs20544900	219	3e-57	KOG1721	FOG: Zn-finger	K09228//KRAB domain-containing zinc finger protein	3e-63	241	shr:100928027	--	-	-	-
Control-Low-TM	miR-148-y	5204017	7386958	24	441	4.6118	59.6998	3.69432	5.60821e-72	Unigene0001862	1544	1391	4.4951	4.2114	-0.0940533	0.102958	0.192245	no	UP-no	5998	gi|817071447|acc|XP_012257789.1|	865	0	PREDICTED: nardilysin-like [Athalia rosae]	sp|Q8BHG1|NRDC_MOUSE	810	0	Nardilysin OS=Mus musculus GN=Nrd1 PE=1 SV=1	Hs4505453	787	0	KOG0959	N-arginine dibasic convertase NRD1 and related Zn2+-dependent endopeptidases, insulinase superfamily	K01411//nardilysin [EC:3.4.24.61]	0	826	lcm:102357193	--	-	-	-
Control-Low-TM	miR-148-y	5204017	7386958	24	441	4.6118	59.6998	3.69432	5.60821e-72	Unigene0001870	1481	2298	7.584	12.2377	0.690302	3.42307e-41	4.64381e-40	no	UP-no	3410	gi|926631322|acc|XP_013781387.1|	479	1e-154	PREDICTED: group XV phospholipase A2-like [Limulus polyphemus]	sp|Q8NCC3|PAG15_HUMAN	379	2e-118	Group XV phospholipase A2 OS=Homo sapiens GN=PLA2G15 PE=1 SV=2	Hs6912484	379	3e-119	KOG2369	Lecithin:cholesterol acyltransferase (LCAT)/Acyl-ceramide synthase	K06129//lysophospholipase III [EC:3.1.1.5]	4e-138	455	tca:654991	ko04142//Lysosome//Transport and catabolism//Cellular Processes;ko00564//Glycerophospholipid metabolism//Lipid metabolism//Metabolism	-	-	-
Control-Low-TM	miR-148-y	5204017	7386958	24	441	4.6118	59.6998	3.69432	5.60821e-72	Unigene0001908	3889	3656	9.0151	8.8134	-0.0326448	0.408041	0.572821	no	UP-no	7533	gi|565412072|acc|BAO20827.1|	1786	0	DNA polymerase delta catalytic subunit, partial [Procambarus clarkii]	sp|P54358|DPOD1_DROME	1474	0	DNA polymerase delta catalytic subunit OS=Drosophila melanogaster GN=DNApol-delta PE=2 SV=2	7294203	1474	0	KOG0969	DNA polymerase delta, catalytic subunit	K02327//DNA polymerase delta subunit 1 [EC:2.7.7.7]	0	1562	crg:105322395	ko00230//Purine metabolism//Nucleotide metabolism//Metabolism;ko00240//Pyrimidine metabolism//Nucleotide metabolism//Metabolism;ko03030//DNA replication//Replication and repair//Genetic Information Processing;ko03420//Nucleotide excision repair//Replication and repair//Genetic Information Processing;ko03410//Base excision repair//Replication and repair//Genetic Information Processing;ko03430//Mis…	GO:0006259//DNA metabolic process;GO:0034641//cellular nitrogen compound metabolic process;GO:0044238//primary metabolic process;GO:0006807//nitrogen compound metabolic process;GO:0071704//organic substance metabolic process;GO:0044237//cellular metabolic process;GO:0008152//metabolic process;GO:0009987//cellular process;GO:1901360//organic cyclic compound metabolic process;GO:0006139//nucleobase…	GO:0016779//nucleotidyltransferase activity;GO:1901363//heterocyclic compound binding;GO:0016740//transferase activity;GO:0005488//binding;GO:0036094//small molecule binding;GO:0003824//catalytic activity;GO:0016772//transferase activity, transferring phosphorus-containing groups;GO:0003676//nucleic acid binding;GO:0097159//organic cyclic compound binding;GO:0034061//DNA polymerase activity	-
Control-Low-TM	miR-148-y	5204017	7386958	24	441	4.6118	59.6998	3.69432	5.60821e-72	Unigene0001949	1665	1779	7.7636	8.6264	0.152033	0.00450342	0.0122238	no	UP-no	3745	gi|926627352|acc|XP_013779248.1|	532	2e-173	PREDICTED: molybdate-anion transporter-like isoform X2 [Limulus polyphemus]	sp|Q6N075|MFSD5_HUMAN	367	1e-112	Molybdate-anion transporter OS=Homo sapiens GN=MFSD5 PE=1 SV=2	Hs14249648	367	2e-113	KOG4332	Predicted sugar transporter	--	--	--	--	--	GO:0051179//localization;GO:1902578//single-organism localization;GO:0051234//establishment of localization;GO:0044699//single-organism process;GO:0006810//transport;GO:0044765//single-organism transport	GO:0005215//transporter activity	-
Control-Low-TM	miR-148-y	5204017	7386958	24	441	4.6118	59.6998	3.69432	5.60821e-72	Unigene0001998	244	219	2.4113	2.2507	-0.0994374	0.490275	0.660484	no	UP-no	1767	gi|1022766747|acc|KZS11786.1|	210	1e-56	Coiled-coil domain-containing protein 174 [Daphnia magna]	sp|Q6PII3|CC174_HUMAN	160	1e-41	Coiled-coil domain-containing protein 174 OS=Homo sapiens GN=CCDC174 PE=2 SV=3	--	--	--	--	--	--	--	--	--	--	-	-	-
Control-Low-TM	miR-148-y	5204017	7386958	24	441	4.6118	59.6998	3.69432	5.60821e-72	Unigene0002028	240	108	2.4551	1.1489	-1.09553	2.50785e-11	1.45377e-10	yes	UP-DOWN	1707	gi|584006199|acc|XP_006798084.1|	182	1e-50	PREDICTED: FAD-linked sulfhydryl oxidase ALR-like isoform X1 [Neolamprologus brichardi]	sp|P56213|ALR_MOUSE	162	1e-44	FAD-linked sulfhydryl oxidase ALR OS=Mus musculus GN=Gfer PE=2 SV=2	Hs14779911	156	2e-44	KOG3355	Mitochondrial sulfhydryl oxidase involved in the biogenesis of cytosolic Fe/S proteins	K17783//mitochondrial FAD-linked sulfhydryl oxidase [EC:1.8.3.2]	5e-50	178	mze:101484136	--	-	-	-
Control-Low-TM	miR-148-y	5204017	7386958	24	441	4.6118	59.6998	3.69432	5.60821e-72	Unigene0002037	204575	125985	713.04	456.651	-0.642893	7.62503e-204	5.79432e-202	no	UP-no	5010	gi|499002174|acc|XP_004534773.1|	211	3e-59	PREDICTED: cofilin/actin-depolymerizing factor homolog [Ceratitis capitata]	sp|P45594|CADF_DROME	209	5e-60	Cofilin/actin-depolymerizing factor homolog OS=Drosophila melanogaster GN=tsr PE=2 SV=1	7291724	209	7e-61	KOG1735	Actin depolymerizing factor	K05765//cofilin	2e-60	213	dvi:Dvir_GJ21900	--	GO:0030182//neuron differentiation;GO:0022607//cellular component assembly;GO:0007281//germ cell development;GO:0022412//cellular process involved in reproduction in multicellular organism;GO:0007015//actin filament organization;GO:0006996//organelle organization;GO:0030036//actin cytoskeleton organization;GO:0030855//epithelial cell differentiation;GO:1902589//single-organism organelle organizat…	GO:0005515//protein binding;GO:0008092//cytoskeletal protein binding;GO:0005488//binding	GO:0043233//organelle lumen;GO:0032991//macromolecular complex;GO:0044422//organelle part;GO:0031974//membrane-enclosed lumen;GO:0005634//nucleus;GO:0070013//intracellular organelle lumen;GO:0044428//nuclear part;GO:0043229//intracellular organelle;GO:0044464//cell part;GO:0043234//protein complex;GO:0043231//intracellular membrane-bounded organelle;GO:0043228//non-membrane-bounded organelle;GO:0…
Control-Low-TM	miR-148-y	5204017	7386958	24	441	4.6118	59.6998	3.69432	5.60821e-72	Unigene0002051	1161	986	7.8216	6.9079	-0.179217	0.00671799	0.0177269	no	UP-no	2592	gi|908401660|acc|XP_013071376.1|	70.5	2e-09	PREDICTED: XK-related protein 6-like [Biomphalaria glabrata]	--	--	--	--	--	--	--	--	--	--	--	--	--	--	-	-	-
Control-Low-TM	miR-148-y	5204017	7386958	24	441	4.6118	59.6998	3.69432	5.60821e-72	Unigene0002159	598	552	3.3827	3.2472	-0.058979	0.509571	0.666234	no	UP-no	3087	gi|795045505|acc|XP_011868261.1|	127	5e-29	PREDICTED: bcl-2-like protein 1 [Vollenhovia emeryi]	sp|Q07817|B2CL1_HUMAN	71.2	4e-12	Bcl-2-like protein 1 OS=Homo sapiens GN=BCL2L1 PE=1 SV=1	Hs20336335	71.2	6e-13	KOG4728	Anti-apoptotic Bcl-2 family proteins, prevent opening of mitochondrial porin channel	--	--	--	--	--	-	-	-
Control-Low-TM	miR-148-y	5204017	7386958	24	441	4.6118	59.6998	3.69432	5.60821e-72	Unigene0002175	54403	55459	442.683	469.294	0.0842209	0.000147388	0.000515103	no	UP-no	2146	gi|1022770804|acc|KZS15189.1|	444	6e-142	Laccase 2 [Daphnia magna]	sp|O59896|LAC1_PYCCI	180	2e-47	Laccase OS=Pycnoporus cinnabarinus GN=LCC3-1 PE=1 SV=1	7297515	363	3e-111	KOG1263	Multicopper oxidases	--	--	--	--	--	-	-	-
Control-Low-TM	miR-148-y	5204017	7386958	24	441	4.6118	59.6998	3.69432	5.60821e-72	Unigene0002254	1264403	1893660	7647.83	11911.3	0.639206	2.08757e-212	1.6503e-210	no	UP-no	2887	gi|629633486|acc|AHY86476.1|	1304	0	hemocyanin subunit L2, partial [Litopenaeus vannamei]	sp|P80096|HCYC_PANIN	936	0	Hemocyanin C chain OS=Panulirus interruptus PE=1 SV=1	--	--	--	--	--	--	--	--	--	--	GO:0044699//single-organism process;GO:0008152//metabolic process;GO:0044710//single-organism metabolic process	GO:0043169//cation binding;GO:0003824//catalytic activity;GO:0005488//binding;GO:0043167//ion binding	-
Control-Low-TM	miR-148-y	5204017	7386958	24	441	4.6118	59.6998	3.69432	5.60821e-72	Unigene0002324	2930	4718	4.7581	7.9677	0.743778	2.29483e-81	5.64957e-80	no	UP-no	10753	gi|646711133|acc|KDR16432.1|	499	1e-152	Synaptotagmin-like protein 4 [Zootermopsis nevadensis]	sp|Q8TDW5|SYTL5_HUMAN	293	2e-81	Synaptotagmin-like protein 5 OS=Homo sapiens GN=SYTL5 PE=1 SV=1	7299927	450	5e-136	KOG1028	Ca2+-dependent phospholipid-binding protein Synaptotagmin, required for synaptic vesicle and secretory granule exocytosis	K17598//synaptotagmin-like protein	1e-151	535	tca:664073	--	GO:0065008//regulation of biological quality;GO:0044085//cellular component biogenesis;GO:0030029//actin filament-based process;GO:0032501//multicellular organismal process;GO:0032535//regulation of cellular component size;GO:0022607//cellular component assembly;GO:0007435//salivary gland morphogenesis;GO:0048638//regulation of developmental growth;GO:0048598//embryonic morphogenesis;GO:0022612//…	-	GO:0005737//cytoplasm;GO:0044444//cytoplasmic part;GO:0016023//cytoplasmic, membrane-bounded vesicle;GO:0043227//membrane-bounded organelle;GO:0031982//vesicle;GO:0043229//intracellular organelle;GO:0044464//cell part;GO:0005623//cell;GO:0044424//intracellular part;GO:0031988//membrane-bounded vesicle;GO:0043226//organelle;GO:0043231//intracellular membrane-bounded organelle;GO:0005622//intracell…
Control-Low-TM	miR-148-y	5204017	7386958	24	441	4.6118	59.6998	3.69432	5.60821e-72	Unigene0002461	2571	2424	8.5727	8.4053	-0.0284503	0.541516	0.702139	no	UP-no	5237	gi|913334626|acc|XP_013199037.1|	417	4e-125	PREDICTED: dnaJ homolog subfamily C member 2-like [Amyelois transitella]	sp|Q7TQ20|DNJC2_RAT	391	7e-118	DnaJ homolog subfamily C member 2 OS=Rattus norvegicus GN=Dnajc2 PE=2 SV=1	Hs20543026	365	2e-109	KOG0724	Zuotin and related molecular chaperones (DnaJ superfamily), contains DNA-binding domains	K09522//DnaJ homolog subfamily C member 2	1e-119	398	bmor:101746621	--	GO:0050794//regulation of cellular process;GO:0071704//organic substance metabolic process;GO:0018130//heterocycle biosynthetic process;GO:1901576//organic substance biosynthetic process;GO:0006807//nitrogen compound metabolic process;GO:0034641//cellular nitrogen compound metabolic process;GO:0009058//biosynthetic process;GO:0090304//nucleic acid metabolic process;GO:0050789//regulation of biolo…	GO:0003676//nucleic acid binding;GO:0005488//binding;GO:0005515//protein binding;GO:1901363//heterocyclic compound binding;GO:0097159//organic cyclic compound binding	GO:0005622//intracellular;GO:0043231//intracellular membrane-bounded organelle;GO:0044464//cell part;GO:0043227//membrane-bounded organelle;GO:0043226//organelle;GO:0005623//cell;GO:0044424//intracellular part;GO:0043229//intracellular organelle
Control-Low-TM	miR-148-y	5204017	7386958	24	441	4.6118	59.6998	3.69432	5.60821e-72	Unigene0002630	78	151	1.8787	3.7822	1.00949	3.4677e-07	1.56726e-06	yes	UP-UP	725	gi|1008456306|acc|XP_015840195.1|	189	5e-53	PREDICTED: late secretory pathway protein AVL9 homolog isoform X2 [Tribolium castaneum]	sp|Q80U56|AVL9_MOUSE	131	2e-33	Late secretory pathway protein AVL9 homolog OS=Mus musculus GN=Avl9 PE=2 SV=2	7292900	110	1e-26	KOG3823	Uncharacterized conserved protein	--	--	--	--	--	-	-	-
Control-Low-TM	miR-148-y	5204017	7386958	24	441	4.6118	59.6998	3.69432	5.60821e-72	Unigene0002693	2965	2642	24.2508	22.4718	-0.109917	0.0121727	0.0300898	no	UP-no	2135	gi|1005420826|acc|XP_015758992.1|	127	1e-44	PREDICTED: RNA-directed DNA polymerase from mobile element jockey-like [Acropora digitifera]	sp|Q95SX7|RTBS_DROME	58.9	7e-18	Probable RNA-directed DNA polymerase from transposon BS OS=Drosophila melanogaster GN=RTase PE=2 SV=1	CE19447	79.3	4e-23	KOG1075	FOG: Reverse transcriptase	--	--	--	--	--	-	-	-
Control-Low-TM	miR-148-y	5204017	7386958	24	441	4.6118	59.6998	3.69432	5.60821e-72	Unigene0002861	2004	2399	7.9677	9.9191	0.316046	5.17355e-11	2.95088e-10	no	UP-no	4392	gi|942396309|acc|JAN80084.1|	1051	0	1,4-alpha-glucan-branching enzyme [Daphnia magna]	sp|Q04446|GLGB_HUMAN	971	0	1,4-alpha-glucan-branching enzyme OS=Homo sapiens GN=GBE1 PE=1 SV=3	7303357_1	985	0	KOG0470	1,4-alpha-glucan branching enzyme/starch branching enzyme II	K00700//1,4-alpha-glucan branching enzyme [EC:2.4.1.18]	0	1017	tca:657075	ko00500//Starch and sucrose metabolism//Carbohydrate metabolism//Metabolism	GO:0006112//energy reserve metabolic process;GO:0005977//glycogen metabolic process;GO:0044723//single-organism carbohydrate metabolic process;GO:0044264//cellular polysaccharide metabolic process;GO:0044710//single-organism metabolic process;GO:0044262//cellular carbohydrate metabolic process;GO:0015980//energy derivation by oxidation of organic compounds;GO:0055114//oxidation-reduction process;…	GO:0016740//transferase activity;GO:0016758//transferase activity, transferring hexosyl groups;GO:0016757//transferase activity, transferring glycosyl groups;GO:0016787//hydrolase activity;GO:0016798//hydrolase activity, acting on glycosyl bonds;GO:0005488//binding;GO:0003824//catalytic activity;GO:0043167//ion binding	-
Control-Low-TM	miR-148-y	5204017	7386958	24	441	4.6118	59.6998	3.69432	5.60821e-72	Unigene0003026	455	64	1.7157	0.251	-2.77304	1.13061e-68	2.35302e-67	yes	UP-DOWN	4631	gi|759049532|acc|XP_011333823.1|	154	8e-35	PREDICTED: probable serine/threonine-protein kinase KCC4 isoform X2 [Cerapachys biroi]	sp|Q9GM70|ST17A_RABIT	108	3e-23	Serine/threonine-protein kinase 17A OS=Oryctolagus cuniculus GN=STK17A PE=2 SV=1	7292656	110	4e-24	KOG0032	Ca2+/calmodulin-dependent protein kinase, EF-Hand protein superfamily	--	--	--	--	--	-	-	-
Control-Low-TM	miR-148-y	5204017	7386958	24	441	4.6118	59.6998	3.69432	5.60821e-72	Unigene0003165	10052	8925	50.8047	46.9098	-0.115073	8.56854e-05	0.000309165	no	UP-no	3455	gi|758375337|acc|AJO70009.1|	656	0	selenophosphate synthetase [Cherax destructor]	sp|O18373|SPS1_DROME	590	0	Selenide, water dikinase OS=Drosophila melanogaster GN=SelD PE=2 SV=1	7303203	590	0	KOG3939	Selenophosphate synthetase	K01008//selenide, water dikinase [EC:2.7.9.3]	0	626	hst:105183575	ko00450//Selenocompound metabolism//Metabolism of other amino acids//Metabolism	GO:0008152//metabolic process;GO:0009987//cellular process;GO:0006793//phosphorus metabolic process;GO:0006796//phosphate-containing compound metabolic process;GO:0044237//cellular metabolic process	GO:0016740//transferase activity;GO:0016772//transferase activity, transferring phosphorus-containing groups;GO:0032550//purine ribonucleoside binding;GO:0097159//organic cyclic compound binding;GO:0032549//ribonucleoside binding;GO:0005488//binding;GO:0036094//small molecule binding;GO:0001882//nucleoside binding;GO:1901363//heterocyclic compound binding;GO:0097367//carbohydrate derivative bindi…	-
Control-Low-TM	miR-148-y	5204017	7386958	24	441	4.6118	59.6998	3.69432	5.60821e-72	Unigene0003211	3487	4682	10.8947	15.2125	0.481631	6.51389e-37	8.08582e-36	no	UP-no	5589	gi|646709227|acc|KDR15208.1|	931	0	Transmembrane 9 superfamily member 4 [Zootermopsis nevadensis]	sp|Q92544|TM9S4_HUMAN	836	0	Transmembrane 9 superfamily member 4 OS=Homo sapiens GN=TM9SF4 PE=1 SV=2	7298085	893	0	KOG1278	Endosomal membrane proteins, EMP70	K17086//transmembrane 9 superfamily member 2/4	0	920	crg:105340567	--	-	-	GO:0044425//membrane part;GO:0031224//intrinsic component of membrane;GO:0016020//membrane
Control-Low-TM	miR-148-y	5204017	7386958	24	441	4.6118	59.6998	3.69432	5.60821e-72	Unigene0003235	2401	2557	8.3106	9.2039	0.147293	0.00134815	0.00408193	no	UP-no	5045	gi|817081739|acc|XP_012263399.1|	400	8e-122	PREDICTED: UBX domain-containing protein 6 [Athalia rosae]	sp|Q99PL6|UBXN6_MOUSE	313	2e-92	UBX domain-containing protein 6 OS=Mus musculus GN=Ubxn6 PE=1 SV=1	Hs13376854	299	2e-88	KOG2699	Predicted ubiquitin regulatory protein	K14011//UBX domain-containing protein 6	2e-115	380	bmor:101737887	ko04141//Protein processing in endoplasmic reticulum//Folding, sorting and degradation//Genetic Information Processing	-	-	-
Control-Low-TM	miR-148-y	5204017	7386958	24	441	4.6118	59.6998	3.69432	5.60821e-72	Unigene0003245	393	397	2.9091	3.0561	0.0711189	0.507344	0.664148	no	UP-no	2359	gi|1009572418|acc|XP_015918229.1|	203	1e-56	PREDICTED: transmembrane protein 98-like isoform X2 [Parasteatoda tepidariorum]	sp|Q6INX1|TMM98_XENLA	168	5e-46	Transmembrane protein 98 OS=Xenopus laevis GN=tmem98 PE=2 SV=1	--	--	--	--	--	--	--	--	--	--	-	-	-
Control-Low-TM	miR-148-y	5204017	7386958	24	441	4.6118	59.6998	3.69432	5.60821e-72	Unigene0003267	29372	27415	104.738	101.663	-0.0429904	0.0703583	0.136637	no	UP-no	4897	gi|340539152|acc|AEK49107.1|	1831	0	Tudor staphylococcal nuclease [Penaeus monodon]	sp|Q66X93|SND1_RAT	1001	0	Staphylococcal nuclease domain-containing protein 1 OS=Rattus norvegicus GN=Snd1 PE=2 SV=1	Hs20543502	989	0	KOG2039	Transcriptional coactivator p100	K15979//staphylococcal nuclease domain-containing protein 1	0	1093	crg:105345331	--	GO:0010468//regulation of gene expression;GO:0016458//gene silencing;GO:0009987//cellular process;GO:0019222//regulation of metabolic process;GO:0044699//single-organism process;GO:0050789//regulation of biological process;GO:0048519//negative regulation of biological process;GO:0010605//negative regulation of macromolecule metabolic process;GO:0044763//single-organism cellular process;GO:0060255…	-	GO:0031332//RNAi effector complex;GO:1990904//ribonucleoprotein complex;GO:0044464//cell part;GO:0032991//macromolecular complex;GO:0030529//intracellular ribonucleoprotein complex;GO:0005623//cell;GO:0005622//intracellular;GO:0044424//intracellular part
Control-Low-TM	miR-148-y	5204017	7386958	24	441	4.6118	59.6998	3.69432	5.60821e-72	Unigene0003332	503	1102	2.4344	5.5465	1.18801	9.12139e-53	1.51485e-51	yes	UP-UP	3608	gi|1008444762|acc|XP_015836969.1|	502	3e-156	PREDICTED: homeobox protein prospero isoform X3 [Tribolium castaneum]	sp|P29617|PROS_DROME	449	3e-132	Homeobox protein prospero OS=Drosophila melanogaster GN=pros PE=1 SV=3	7299439	449	5e-133	KOG3779	Homeobox transcription factor prospero	--	--	--	--	--	GO:0045596//negative regulation of cell differentiation;GO:0048666//neuron development;GO:0010453//regulation of cell fate commitment;GO:0048663//neuron fate commitment;GO:0030182//neuron differentiation;GO:0032989//cellular component morphogenesis;GO:0009887//organ morphogenesis;GO:0051252//regulation of RNA metabolic process;GO:0048513//animal organ development;GO:0007617//mating behavior;GO:00…	GO:1901363//heterocyclic compound binding;GO:0097159//organic cyclic compound binding;GO:0001071//nucleic acid binding transcription factor activity;GO:0005488//binding;GO:0003700//transcription factor activity, sequence-specific DNA binding;GO:0000982//transcription factor activity, RNA polymerase II core promoter proximal region sequence-specific binding;GO:0000981//RNA polymerase II transcript…	GO:0044464//cell part;GO:0005622//intracellular;GO:0071944//cell periphery;GO:0099568//cytoplasmic region;GO:0044424//intracellular part;GO:0043226//organelle;GO:0043231//intracellular membrane-bounded organelle;GO:0016020//membrane;GO:0043229//intracellular organelle;GO:0044448//cell cortex part;GO:0043227//membrane-bounded organelle;GO:0005938//cell cortex;GO:0005737//cytoplasm;GO:0043234//prot…
Control-Low-TM	miR-148-y	5204017	7386958	24	441	4.6118	59.6998	3.69432	5.60821e-72	Unigene0003340	261	112	1.7476	0.7799	-1.16401	2.21817e-13	1.42172e-12	yes	UP-DOWN	2608	gi|642925496|acc|XP_008194575.1|	154	2e-36	PREDICTED: serendipity locus protein alpha isoform X2 [Tribolium castaneum]	sp|O77201|SRYA_DROVI	86.7	3e-16	Serendipity locus protein alpha OS=Drosophila virilis GN=Sry-alpha PE=3 SV=1	--	--	--	--	--	K05691//catenin alpha	6e-23	110	crg:105335555	--	-	-	-
Control-Low-TM	miR-148-y	5204017	7386958	24	441	4.6118	59.6998	3.69432	5.60821e-72	Unigene0003342	62	79	0.5651	0.7487	0.405882	0.130606	0.229529	no	UP-no	1916	gi|646717186|acc|KDR20147.1|	216	6e-61	CUE domain-containing protein 2 [Zootermopsis nevadensis]	sp|A1L131|CUED2_RAT	158	3e-42	CUE domain-containing protein 2 OS=Rattus norvegicus GN=Cuedc2 PE=2 SV=1	--	--	--	--	--	--	--	--	--	--	-	-	-
Control-Low-TM	miR-148-y	5204017	7386958	24	441	4.6118	59.6998	3.69432	5.60821e-72	Unigene0003356	727	572	4.7744	3.9064	-0.28948	0.000515546	0.00166736	no	UP-no	2659	gi|1037028530|acc|XP_017033959.1|	134	4e-31	PREDICTED: protein rolling stone [Drosophila kikkawai]	sp|O44252|ROST_DROME	115	1e-26	Protein rolling stone OS=Drosophila melanogaster GN=rost PE=2 SV=2	--	--	--	--	--	--	--	--	--	--	-	-	-
Control-Low-TM	miR-148-y	5204017	7386958	24	441	4.6118	59.6998	3.69432	5.60821e-72	Unigene0003416	32127	43268	133.924	187.568	0.485999	3.679e-99	1.11253e-97	no	UP-no	4189	gi|926636069|acc|XP_013783953.1|	1397	0	PREDICTED: cytosolic 10-formyltetrahydrofolate dehydrogenase-like [Limulus polyphemus]	sp|Q6GNL7|AL1L1_XENLA	1288	0	Cytosolic 10-formyltetrahydrofolate dehydrogenase OS=Xenopus laevis GN=aldh1l1 PE=2 SV=1	HsM7110595	1224	0	KOG2452	Formyltetrahydrofolate dehydrogenase	K00289//formyltetrahydrofolate dehydrogenase [EC:1.5.1.6]	0	1315	spu:579576	ko00670//One carbon pool by folate//Metabolism of cofactors and vitamins//Metabolism	GO:0019752//carboxylic acid metabolic process;GO:0044267//cellular protein metabolic process;GO:0043043//peptide biosynthetic process;GO:1901566//organonitrogen compound biosynthetic process;GO:0006760//folic acid-containing compound metabolic process;GO:0008033//tRNA processing;GO:1901576//organic substance biosynthetic process;GO:0006412//translation;GO:0034645//cellular macromolecule biosynthe…	GO:0016491//oxidoreductase activity;GO:0016742//hydroxymethyl-, formyl- and related transferase activity;GO:0016741//transferase activity, transferring one-carbon groups;GO:0016645//oxidoreductase activity, acting on the CH-NH group of donors;GO:0016646//oxidoreductase activity, acting on the CH-NH group of donors, NAD or NADP as acceptor;GO:0016740//transferase activity;GO:0016903//oxidoreductas…	GO:0044464//cell part;GO:0005623//cell;GO:0044424//intracellular part;GO:0005622//intracellular
Control-Low-TM	miR-148-y	5204017	7386958	24	441	4.6118	59.6998	3.69432	5.60821e-72	Unigene0003424	135	246	0.5648	1.0703	0.922203	2.26718e-09	1.1832e-08	no	UP-no	4174	gi|951517218|acc|XP_014488770.1|	325	3e-96	PREDICTED: CBP80/20-dependent translation initiation factor isoform X1 [Dinoponera quadriceps]	sp|Q6PEE2|CTIF_MOUSE	82.8	1e-14	CBP80/20-dependent translation initiation factor OS=Mus musculus GN=Ctif PE=1 SV=2	7297569	194	9e-52	KOG3942	MIF4G domain-containing protein	--	--	--	--	--	-	-	-
Control-Low-TM	miR-148-y	5204017	7386958	24	441	4.6118	59.6998	3.69432	5.60821e-72	Unigene0003520	9332	7198	33.6203	26.9676	-0.318105	1.31312e-25	1.26128e-24	no	UP-no	4847	gi|115901688|acc|XP_783184.2|	510	2e-162	PREDICTED: dnaJ homolog subfamily A member 2 isoform X1 [Strongylocentrotus purpuratus]	sp|Q2HJ94|DNJA2_BOVIN	484	9e-155	DnaJ homolog subfamily A member 2 OS=Bos taurus GN=DNAJA2 PE=2 SV=1	Hs5031741	469	6e-150	KOG0712	Molecular chaperone (DnaJ superfamily)	K09503//DnaJ homolog subfamily A member 2	9e-162	506	spu:577887	ko04141//Protein processing in endoplasmic reticulum//Folding, sorting and degradation//Genetic Information Processing	GO:0009987//cellular process;GO:0006457//protein folding	GO:0043167//ion binding;GO:0005488//binding;GO:0005515//protein binding	-
Control-Low-TM	miR-148-y	5204017	7386958	24	441	4.6118	59.6998	3.69432	5.60821e-72	Unigene0003621	5996	7299	21.1138	26.7284	0.340187	6.51479e-26	6.30462e-25	no	UP-no	4959	gi|1009412152|acc|KYN31091.1|	460	8e-146	Soluble NSF attachment protein [Trachymyrmex septentrionalis]	sp|Q23983|SNAP_DROME	421	4e-133	Soluble NSF attachment protein OS=Drosophila melanogaster GN=Snap PE=1 SV=1	7293665	421	6e-134	KOG1586	Protein required for fusion of vesicles in vesicular transport, alpha-SNAP	K15296//alpha-soluble NSF attachment protein	3e-152	475	phu:Phum_PHUM600830	--	GO:0051234//establishment of localization;GO:0051179//localization;GO:0006810//transport;GO:0015031//protein transport;GO:0033036//macromolecule localization;GO:0008104//protein localization;GO:0045184//establishment of protein localization;GO:0071702//organic substance transport	-	-
Control-Low-TM	miR-148-y	5204017	7386958	24	441	4.6118	59.6998	3.69432	5.60821e-72	Unigene0003661	320	620	1.4005	2.8218	1.01067	1.55763e-24	1.45277e-23	yes	UP-UP	3990	gi|762119869|acc|XP_011442852.1|	97.1	6e-18	PREDICTED: SLAIN motif-containing protein 2-like isoform X1 [Crassostrea gigas]	sp|Q3MHV6|SLAI2_BOVIN	72.8	1e-11	SLAIN motif-containing protein 2 OS=Bos taurus GN=SLAIN2 PE=2 SV=1	--	--	--	--	--	K16580//SLAIN motif-containing protein 1/2	9e-19	97.1	crg:105339135	--	-	-	-
Control-Low-TM	miR-148-y	5204017	7386958	24	441	4.6118	59.6998	3.69432	5.60821e-72	Unigene0003683	331	280	1.8472	1.625	-0.1849	0.129863	0.228283	no	UP-no	3129	gi|383847599|acc|XP_003699440.1|	324	1e-98	PREDICTED: inhibitor of growth protein 1 [Megachile rotundata]	sp|Q9QXV3|ING1_MOUSE	226	4e-65	Inhibitor of growth protein 1 OS=Mus musculus GN=Ing1 PE=2 SV=1	Hs4504695	204	4e-58	KOG1973	Chromatin remodeling protein, contains PHD Zn-finger	K19197//inhibitor of growth protein 1	2e-97	319	aec:105147085	--	-	-	-
Control-Low-TM	miR-148-y	5204017	7386958	24	441	4.6118	59.6998	3.69432	5.60821e-72	Unigene0003717	233	424	0.7247	1.3715	0.920299	5.90148e-15	4.03359e-14	no	UP-no	5614	gi|1022770581|acc|KZS14981.1|	149	6e-33	Zinc finger and BTB domain-containing 7A-like protein [Daphnia magna]	sp|P51523|ZNF84_HUMAN	112	1e-23	Zinc finger protein 84 OS=Homo sapiens GN=ZNF84 PE=1 SV=2	7292941	133	6e-31	KOG1721	FOG: Zn-finger	--	--	--	--	--	-	GO:0097159//organic cyclic compound binding;GO:0043169//cation binding;GO:0005488//binding;GO:0043167//ion binding	-
Control-Low-TM	miR-148-y	5204017	7386958	24	441	4.6118	59.6998	3.69432	5.60821e-72	Unigene0003741	32	78	0.2156	0.5465	1.34186	5.66101e-06	2.31356e-05	yes	UP-UP	2592	gi|646706803|acc|KDR13860.1|	72.4	6e-10	Pericentriolar material 1 protein [Zootermopsis nevadensis]	--	--	--	--	--	--	--	--	--	K16537//pericentriolar material 1 protein	7e-10	69.3	tca:103312538	--	-	-	-
Control-Low-TM	miR-148-y	5204017	7386958	24	441	4.6118	59.6998	3.69432	5.60821e-72	Unigene0003820	6594	7743	17.6307	21.5294	0.288218	7.45194e-20	6.04775e-19	no	UP-no	6531	gi|442619377|acc|NP_001262624.1|	702	0	gilgamesh, isoform L [Drosophila melanogaster]	sp|A7E3X2|KC1G1_BOVIN	622	0	Casein kinase I isoform gamma-1 OS=Bos taurus GN=CSNK1G1 PE=2 SV=1	7300125	678	0	KOG1165	Casein kinase (serine/threonine/tyrosine protein kinase)	K08958//casein kinase 1, gamma [EC:2.7.11.1]	0	688	dgr:Dgri_GH19542	ko04340//Hedgehog signaling pathway//Signal transduction//Environmental Information Processing	GO:0032535//regulation of cellular component size;GO:0008152//metabolic process;GO:0065008//regulation of biological quality;GO:0032271//regulation of protein polymerization;GO:0016477//cell migration;GO:0032989//cellular component morphogenesis;GO:0050789//regulation of biological process;GO:0016043//cellular component organization;GO:0051716//cellular response to stimulus;GO:0000902//cell morph…	GO:1901363//heterocyclic compound binding;GO:0016772//transferase activity, transferring phosphorus-containing groups;GO:0097159//organic cyclic compound binding;GO:0032549//ribonucleoside binding;GO:0097367//carbohydrate derivative binding;GO:0016773//phosphotransferase activity, alcohol group as acceptor;GO:0036094//small molecule binding;GO:0016301//kinase activity;GO:0016740//transferase acti…	GO:0043229//intracellular organelle;GO:0005623//cell;GO:0016020//membrane;GO:0044464//cell part;GO:0043226//organelle;GO:0032991//macromolecular complex;GO:0043227//membrane-bounded organelle;GO:0043231//intracellular membrane-bounded organelle;GO:0005622//intracellular;GO:0044424//intracellular part
Control-Low-TM	miR-148-y	5204017	7386958	24	441	4.6118	59.6998	3.69432	5.60821e-72	Unigene0003833	1488	1010	8.1047	5.7209	-0.502517	3.71377e-16	2.6634e-15	no	UP-no	3206	gi|1008436619|acc|XP_975626.3|	413	1e-130	PREDICTED: fasciculation and elongation protein zeta-2 isoform X1 [Tribolium castaneum]	sp|Q6TYB5|FEZ2_MOUSE	177	5e-47	Fasciculation and elongation protein zeta-2 OS=Mus musculus GN=Fez2 PE=2 SV=1	7290262	372	2e-116	KOG3919	Kinesin-associated fasciculation and elongation protein involved in axonal transport	--	--	--	--	--	-	-	-
Control-Low-TM	miR-148-y	5204017	7386958	24	441	4.6118	59.6998	3.69432	5.60821e-72	Unigene0003849	9578	5755	47.1268	29.4471	-0.678422	6.68008e-105	2.12786e-103	no	UP-no	3549	gi|926621337|acc|XP_013776001.1|	185	3e-49	PREDICTED: serine/arginine-rich splicing factor 2-like [Limulus polyphemus]	sp|Q9BRL6|SRSF8_HUMAN	150	4e-38	Serine/arginine-rich splicing factor 8 OS=Homo sapiens GN=SRSF8 PE=1 SV=1	7297948	163	2e-44	KOG4207	Predicted splicing factor, SR protein superfamily	K12891//splicing factor, arginine/serine-rich 2	8e-50	182	crg:105320028	ko03040//Spliceosome//Transcription//Genetic Information Processing	-	GO:0005488//binding;GO:0036094//small molecule binding;GO:0097159//organic cyclic compound binding	-
Control-Low-TM	miR-148-y	5204017	7386958	24	441	4.6118	59.6998	3.69432	5.60821e-72	Unigene0003926	719	741	2.881	3.0877	0.0999629	0.215701	0.3509	no	UP-no	4358	gi|926619844|acc|XP_013775188.1|	129	5e-27	PREDICTED: E3 ubiquitin-protein ligase TTC3-like [Limulus polyphemus]	sp|P53804|TTC3_HUMAN	93.6	1e-17	E3 ubiquitin-protein ligase TTC3 OS=Homo sapiens GN=TTC3 PE=1 SV=2	At5g37280	55.8	8e-08	KOG0800	FOG: Predicted E3 ubiquitin ligase	K15712//E3 ubiquitin-protein ligase TTC3 [EC:2.3.2.27]	3e-20	104	fab:101812472	--	-	-	-
Control-Low-TM	miR-148-y	5204017	7386958	24	441	4.6118	59.6998	3.69432	5.60821e-72	Unigene0004065	6294	8819	19.4526	28.3448	0.543121	4.68722e-68	9.65263e-67	no	UP-no	5650	gi|942379197|acc|JAN71528.1|	667	0	Oxysterol-binding protein [Daphnia magna]	sp|Q3B7Z2|OSBP1_MOUSE	558	1e-174	Oxysterol-binding protein 1 OS=Mus musculus GN=Osbp PE=1 SV=3	Hs4505531	557	3e-175	KOG1737	Oxysterol-binding protein	--	--	--	--	--	GO:0006810//transport;GO:0051234//establishment of localization;GO:0051179//localization	-	-
Control-Low-TM	miR-148-y	5204017	7386958	24	441	4.6118	59.6998	3.69432	5.60821e-72	Unigene0004120	13155	7741	55.2333	33.7996	-0.708532	4.02128e-134	1.75079e-132	no	UP-no	4159	gi|665797325|acc|XP_008546484.1|	503	8e-163	PREDICTED: transaldolase [Microplitis demolitor]	sp|Q9EQS0|TALDO_RAT	485	1e-157	Transaldolase OS=Rattus norvegicus GN=Taldo1 PE=1 SV=2	Hs5803187	480	1e-156	KOG2772	Transaldolase	K00616//transaldolase [EC:2.2.1.2]	4e-162	498	nvi:100115508	ko01200//Carbon metabolism//Global and Overview//Metabolism;ko01230//Biosynthesis of amino acids//Global and Overview//Metabolism;ko00030//Pentose phosphate pathway//Carbohydrate metabolism//Metabolism	GO:0009117//nucleotide metabolic process;GO:0044699//single-organism process;GO:0055086//nucleobase-containing small molecule metabolic process;GO:1901564//organonitrogen compound metabolic process;GO:0072524//pyridine-containing compound metabolic process;GO:0006733//oxidoreduction coenzyme metabolic process;GO:0051186//cofactor metabolic process;GO:0006725//cellular aromatic compound metabolic …	GO:0016744//transferase activity, transferring aldehyde or ketonic groups;GO:0003824//catalytic activity;GO:0016740//transferase activity	GO:0044464//cell part;GO:0005622//intracellular;GO:0044424//intracellular part;GO:0005623//cell
Control-Low-TM	miR-148-y	5204017	7386958	24	441	4.6118	59.6998	3.69432	5.60821e-72	Unigene0004143	10	14	0.3258	0.4743	0.541813	0.541501	0.702139	no	UP-no	536	gi|1004695724|acc|XP_007444042.2|	73.2	1e-13	PREDICTED: B9 domain-containing protein 2, partial [Python bivittatus]	sp|Q9BPU9|B9D2_HUMAN	70.9	4e-14	B9 domain-containing protein 2 OS=Homo sapiens GN=B9D2 PE=1 SV=2	Hs13385568	70.9	6e-15	KOG4028	Uncharacterized conserved protein	K16745//B9 domain-containing protein 2	2e-14	73.2	pbi:103067511	--	GO:0007049//cell cycle;GO:0009987//cellular process;GO:0032989//cellular component morphogenesis;GO:0032502//developmental process;GO:0048869//cellular developmental process;GO:0009653//anatomical structure morphogenesis;GO:0035556//intracellular signal transduction;GO:0044848//biological phase;GO:0050789//regulation of biological process;GO:0044763//single-organism cellular process;GO:0050794//r…	GO:0015631//tubulin binding;GO:0008092//cytoskeletal protein binding;GO:0005515//protein binding;GO:0005488//binding	GO:0044446//intracellular organelle part;GO:0044464//cell part;GO:0044424//intracellular part;GO:0043232//intracellular non-membrane-bounded organelle;GO:0043229//intracellular organelle;GO:0042995//cell projection;GO:0044422//organelle part;GO:0005737//cytoplasm;GO:0044441//ciliary part;GO:0044430//cytoskeletal part;GO:0072372//primary cilium;GO:0015630//microtubule cytoskeleton;GO:0044463//cell…
Control-Low-TM	miR-148-y	5204017	7386958	24	441	4.6118	59.6998	3.69432	5.60821e-72	Unigene0004192	579	810	1.5464	2.2498	0.540883	2.38196e-11	1.38196e-10	no	UP-no	6538	gi|1009553801|acc|XP_015912312.1|	312	1e-82	PREDICTED: low-density lipoprotein receptor-related protein-like [Parasteatoda tepidariorum]	sp|Q9JI18|LRP1B_MOUSE	225	2e-57	Low-density lipoprotein receptor-related protein 1B OS=Mus musculus GN=Lrp1b PE=1 SV=1	Hs9055270	225	3e-58	KOG1215	Low-density lipoprotein receptors containing Ca2+-binding EGF-like domains	--	--	--	--	--	-	-	-
Control-Low-TM	miR-148-y	5204017	7386958	24	441	4.6118	59.6998	3.69432	5.60821e-72	Unigene0004349	13462	12675	67.6284	66.2173	-0.030421	0.263586	0.406253	no	UP-no	3476	gi|919096100|acc|XP_013384760.1|	703	0	PREDICTED: sphingosine-1-phosphate lyase 1-like isoform X2 [Lingula anatina]	sp|Q8R0X7|SGPL1_MOUSE	602	0	Sphingosine-1-phosphate lyase 1 OS=Mus musculus GN=Sgpl1 PE=1 SV=1	Hs20471012	601	0	KOG1383	Glutamate decarboxylase/sphingosine phosphate lyase	K01634//sphinganine-1-phosphate aldolase [EC:4.1.2.27]	0	669	lgi:LOTGIDRAFT_228978	ko00600//Sphingolipid metabolism//Lipid metabolism//Metabolism	-	GO:0016829//lyase activity;GO:0003824//catalytic activity	-
Control-Low-TM	miR-148-y	5204017	7386958	24	441	4.6118	59.6998	3.69432	5.60821e-72	Unigene0004424	117	69	1.1661	0.7152	-0.705273	0.00162559	0.004858	no	UP-no	1752	--	--	--	--	--	--	--	--	--	--	--	--	--	--	--	--	--	--	-	-	-
Control-Low-TM	miR-148-y	5204017	7386958	24	441	4.6118	59.6998	3.69432	5.60821e-72	Unigene0004510	887	1546	2.2778	4.1286	0.858012	5.13979e-42	7.0682e-41	no	UP-no	6800	gi|926622349|acc|XP_013776556.1|	584	0	PREDICTED: serine/threonine-protein kinase PAK mbt-like [Limulus polyphemus]	sp|Q9VXE5|PAKM_DROME	564	1e-177	Serine/threonine-protein kinase PAK mbt OS=Drosophila melanogaster GN=mbt PE=1 SV=2	Hs14771959	525	2e-163	KOG0578	p21-activated serine/threonine protein kinase	K05736//p21-activated kinase 7 [EC:2.7.11.1]	0	579	hst:105191062	--	GO:0043412//macromolecule modification;GO:0008152//metabolic process;GO:0009987//cellular process;GO:0036211//protein modification process;GO:0006796//phosphate-containing compound metabolic process;GO:0044237//cellular metabolic process;GO:0043170//macromolecule metabolic process;GO:0044238//primary metabolic process;GO:0006464//cellular protein modification process;GO:0006793//phosphorus metabo…	GO:0032550//purine ribonucleoside binding;GO:0001883//purine nucleoside binding;GO:0016301//kinase activity;GO:0005488//binding;GO:0016772//transferase activity, transferring phosphorus-containing groups;GO:0097159//organic cyclic compound binding;GO:0097367//carbohydrate derivative binding;GO:1901363//heterocyclic compound binding;GO:0016740//transferase activity;GO:0016773//phosphotransferase a…	-
Control-Low-TM	miR-148-y	5204017	7386958	24	441	4.6118	59.6998	3.69432	5.60821e-72	Unigene0004534	2111	1834	9.4254	8.5156	-0.146446	0.00378308	0.0105636	no	UP-no	3911	gi|952542925|acc|ALO17553.1|	934	0	G protein-coupled receptor 89, partial [Penaeus monodon]	sp|B5X1G3|GPHR_SALSA	574	0	Golgi pH regulator OS=Salmo salar GN=gpr89 PE=2 SV=1	Hs7706704	561	0	KOG2417	Predicted G-protein coupled receptor	--	--	--	--	--	-	-	-
Control-Low-TM	miR-148-y	5204017	7386958	24	441	4.6118	59.6998	3.69432	5.60821e-72	Unigene0004593	2350	1377	12.1337	7.3937	-0.714651	4.8748e-43	6.83385e-42	no	UP-no	3382	--	--	--	--	--	--	--	--	--	--	--	--	--	--	--	--	--	--	-	-	-
Control-Low-TM	miR-148-y	5204017	7386958	24	441	4.6118	59.6998	3.69432	5.60821e-72	Unigene0004624	99	97	0.7516	0.7659	0.027191	0.943358	1	no	UP-no	2300	--	--	--	--	--	--	--	--	--	--	--	--	--	--	--	--	--	--	-	-	-
Control-Low-TM	miR-148-y	5204017	7386958	24	441	4.6118	59.6998	3.69432	5.60821e-72	Unigene0004629	89	222	0.8086	2.0975	1.37517	3.41153e-15	2.34732e-14	yes	UP-UP	1922	gi|225710646|acc|ACO11169.1|	187	2e-52	RING finger protein 11 [Caligus rogercresseyi]	sp|Q9QYK7|RNF11_MOUSE	153	7e-42	RING finger protein 11 OS=Mus musculus GN=Rnf11 PE=1 SV=1	Hs7657520	153	1e-42	KOG0800	FOG: Predicted E3 ubiquitin ligase	K11980//E3 ubiquitin-protein ligase RNF11	7e-49	174	isc:IscW_ISCW020105	--	-	GO:0005488//binding;GO:0046872//metal ion binding;GO:0043167//ion binding;GO:0043169//cation binding;GO:0046914//transition metal ion binding	-
Control-Low-TM	miR-148-y	5204017	7386958	24	441	4.6118	59.6998	3.69432	5.60821e-72	Unigene0004716	1590	780	5.7047	2.9103	-0.970983	7.75865e-51	1.24924e-49	no	UP-no	4867	gi|985386506|acc|XP_015370117.1|	263	8e-74	PREDICTED: 26S proteasome non-ATPase regulatory subunit 11 [Diuraphis noxia]	sp|Q7KLV9|PSD11_DROME	243	3e-68	26S proteasome non-ATPase regulatory subunit 11 OS=Drosophila melanogaster GN=Rpn6 PE=1 SV=1	7303147	243	5e-69	KOG1463	26S proteasome regulatory complex, subunit RPN6/PSMD11	K03036//26S proteasome regulatory subunit N6	2e-73	260	ame:408397	ko03050//Proteasome//Folding, sorting and degradation//Genetic Information Processing	-	-	-
Control-Low-TM	miR-148-y	5204017	7386958	24	441	4.6118	59.6998	3.69432	5.60821e-72	Unigene0004789	31	12	0.7984	0.3214	-1.31274	0.00798014	0.0204262	yes	UP-DOWN	678	gi|443694361|acc|ELT95517.1|	130	5e-32	hypothetical protein CAPTEDRAFT_44581, partial [Capitella teleta]	sp|P15977|MALQ_ECOLI	462	1e-158	4-alpha-glucanotransferase OS=Escherichia coli (strain K12) GN=malQ PE=3 SV=2	--	--	--	--	--	--	--	--	--	--	-	-	-
Control-Low-TM	miR-148-y	5204017	7386958	24	441	4.6118	59.6998	3.69432	5.60821e-72	Unigene0004813	154	80	1.8521	1.0005	-0.888441	8.18621e-06	3.28813e-05	no	UP-no	1452	--	--	--	--	--	--	--	--	--	--	--	--	--	--	--	--	--	--	-	-	-
Control-Low-TM	miR-148-y	5204017	7386958	24	441	4.6118	59.6998	3.69432	5.60821e-72	Unigene0004833	1806	1802	6.2154	6.4492	0.053273	0.314586	0.467267	no	UP-no	5074	gi|1000758581|acc|XP_015602279.1|	355	8e-108	PREDICTED: ankyrin repeat domain-containing protein 29-like isoform X1 [Cephus cinctus]	sp|Q8N6D5|ANR29_HUMAN	256	3e-74	Ankyrin repeat domain-containing protein 29 OS=Homo sapiens GN=ANKRD29 PE=2 SV=2	7295892	328	5e-100	KOG4177	Ankyrin	--	--	--	--	--	-	-	-
Control-Low-TM	miR-148-y	5204017	7386958	24	441	4.6118	59.6998	3.69432	5.60821e-72	Unigene0004868	56	87	0.4956	0.8007	0.692086	0.00594464	0.0159143	no	UP-no	1973	gi|321455997|acc|EFX67115.1|	99.8	1e-18	centrosomin-like protein [Daphnia pulex]	--	--	--	--	--	--	--	--	--	K16549//myomegalin	2e-07	60.8	tru:101072545	--	-	-	-
Control-Low-TM	miR-148-y	5204017	7386958	24	441	4.6118	59.6998	3.69432	5.60821e-72	Unigene0005138	2277	2531	14.4798	16.7377	0.20906	6.84167e-06	2.77432e-05	no	UP-no	2746	gi|1000727319|acc|XP_015586269.1|	202	3e-54	PREDICTED: broad-complex core protein isoforms 1/2/3/4/5-like isoform X3 [Cephus cinctus]	sp|Q7KRI2|LOLAL_DROME	168	8e-47	Longitudinals lacking protein-like OS=Drosophila melanogaster GN=lolal PE=1 SV=1	Hs7661652	62.8	2e-09	KOG1721	FOG: Zn-finger	--	--	--	--	--	-	-	-
Control-Low-TM	miR-148-y	5204017	7386958	24	441	4.6118	59.6998	3.69432	5.60821e-72	Unigene0005146	358	481	1.5875	2.2181	0.482568	2.48841e-06	1.04796e-05	no	UP-no	3938	gi|919086401|acc|XP_013380344.1|	207	4e-52	PREDICTED: ras and EF-hand domain-containing protein-like [Lingula anatina]	sp|Q7T3A4|RAB13_DANRE	160	2e-42	Ras-related protein Rab-13 OS=Danio rerio GN=rab13 PE=1 SV=1	CE19650	175	2e-46	KOG0078	GTP-binding protein SEC4, small G protein superfamily, and related Ras family GTP-binding proteins	K17199//Ras and EF-hand domain-containing protein	3e-51	192	spu:752219	--	GO:1902578//single-organism localization;GO:0006810//transport;GO:0006811//ion transport;GO:0051179//localization;GO:0044699//single-organism process;GO:0051234//establishment of localization;GO:0044765//single-organism transport	-	GO:0044424//intracellular part;GO:0005623//cell;GO:0005622//intracellular;GO:0044464//cell part
Control-Low-TM	miR-148-y	5204017	7386958	24	441	4.6118	59.6998	3.69432	5.60821e-72	Unigene0005223	35	70	0.8794	1.829	1.05646	0.000404436	0.00133552	yes	UP-UP	695	gi|304569876|acc|ADM45311.1|	56.2	2e-06	caspase [Eriocheir sinensis]	--	--	--	--	--	--	--	--	--	--	--	--	--	--	-	-	-
Control-Low-TM	miR-148-y	5204017	7386958	24	441	4.6118	59.6998	3.69432	5.60821e-72	Unigene0005326	354	2054	0.7316	4.4147	2.59319	2.85357e-275	3.3107e-273	yes	UP-UP	8449	gi|972195376|acc|XP_015179559.1|	1093	0	PREDICTED: chloride channel protein 2 isoform X2 [Polistes dominula]	sp|Q9VGH7|CLCN2_DROME	887	0	Chloride channel protein 2 OS=Drosophila melanogaster GN=ClC-a PE=2 SV=3	7299514	817	0	KOG0476	Cl- channel CLC-2 and related proteins (CLC superfamily)	K05011//chloride channel 2	0	1004	dwi:Dwil_GK11107	--	GO:0044765//single-organism transport;GO:0009987//cellular process;GO:1902578//single-organism localization;GO:0044763//single-organism cellular process;GO:0051179//localization;GO:0055085//transmembrane transport;GO:0051234//establishment of localization;GO:0006811//ion transport;GO:0044699//single-organism process;GO:0006810//transport	-	-
Control-Low-TM	miR-148-y	5204017	7386958	24	441	4.6118	59.6998	3.69432	5.60821e-72	Unigene0005390	1741	1166	8.9548	6.2368	-0.521855	1.46842e-19	1.18148e-18	no	UP-no	3395	gi|350411998|acc|XP_003489512.1|	811	0	PREDICTED: pre-mRNA-processing factor 19 [Bombus impatiens]	sp|Q9UMS4|PRP19_HUMAN	705	0	Pre-mRNA-processing factor 19 OS=Homo sapiens GN=PRPF19 PE=1 SV=1	7302603	759	0	KOG0289	mRNA splicing factor	K10599//pre-mRNA-processing factor 19 [EC:2.3.2.27]	0	810	soc:105200634	ko04120//Ubiquitin mediated proteolysis//Folding, sorting and degradation//Genetic Information Processing;ko03040//Spliceosome//Transcription//Genetic Information Processing	GO:0032446//protein modification by small protein conjugation;GO:0008152//metabolic process;GO:0043170//macromolecule metabolic process;GO:0044260//cellular macromolecule metabolic process;GO:0044267//cellular protein metabolic process;GO:0036211//protein modification process;GO:0043412//macromolecule modification;GO:0044238//primary metabolic process;GO:0071704//organic substance metabolic proce…	GO:0003824//catalytic activity;GO:0019787//ubiquitin-like protein transferase activity;GO:0016740//transferase activity	-
Control-Low-TM	miR-148-y	5204017	7386958	24	441	4.6118	59.6998	3.69432	5.60821e-72	Unigene0005397	1120	3210	1.0755	3.2055	1.57554	1.62171e-224	1.38003e-222	yes	UP-UP	18185	gi|642931871|acc|XP_008196763.1|	337	3e-141	PREDICTED: protein split ends isoform X2 [Tribolium castaneum]	sp|Q8SX83|SPEN_DROME	280	4e-73	Protein split ends OS=Drosophila melanogaster GN=spen PE=1 SV=2	Hs14790190	242	1e-62	KOG0112	Large RNA-binding protein (RRM superfamily)	--	--	--	--	--	-	GO:0097159//organic cyclic compound binding;GO:0005488//binding	-
Control-Low-TM	miR-148-y	5204017	7386958	24	441	4.6118	59.6998	3.69432	5.60821e-72	Unigene0005513	913	539	5.596	3.4356	-0.703834	1.3713e-18	1.07274e-17	no	UP-no	2849	gi|170050000|acc|XP_001858981.1|	130	5e-29	Juvenile hormone-inducible protein [Culex quinquefasciatus]	--	--	--	--	--	--	--	--	--	--	--	--	--	--	-	-	-
Control-Low-TM	miR-148-y	5204017	7386958	24	441	4.6118	59.6998	3.69432	5.60821e-72	Unigene0005515	34	50	0.4152	0.6349	0.612723	0.063524	0.126425	no	UP-no	1430	gi|807016166|acc|XP_012157625.1|	137	3e-31	PREDICTED: LOW QUALITY PROTEIN: dentin sialophosphoprotein [Ceratitis capitata]	sp|P98154|IDD_MOUSE	66.6	2e-10	Integral membrane protein DGCR2/IDD OS=Mus musculus GN=Dgcr2 PE=2 SV=1	Hs4826694	55.8	7e-08	KOG1215	Low-density lipoprotein receptors containing Ca2+-binding EGF-like domains	--	--	--	--	--	-	-	-
Control-Low-TM	miR-148-y	5204017	7386958	24	441	4.6118	59.6998	3.69432	5.60821e-72	Unigene0005556	264	197	2.2325	1.7324	-0.365888	0.00852468	0.0217403	no	UP-no	2065	gi|942339681|acc|JAN51773.1|	140	5e-34	Rolling stone, partial [Daphnia magna]	sp|O44252|ROST_DROME	106	8e-24	Protein rolling stone OS=Drosophila melanogaster GN=rost PE=2 SV=2	--	--	--	--	--	--	--	--	--	--	-	-	-
Control-Low-TM	miR-148-y	5204017	7386958	24	441	4.6118	59.6998	3.69432	5.60821e-72	Unigene0005614	1416	1794	14.1618	18.6587	0.397844	4.71125e-13	2.97657e-12	no	UP-no	1746	gi|507685505|acc|XP_004711703.1|	278	3e-84	PREDICTED: enoyl-CoA delta isomerase 2, mitochondrial [Echinops telfairi]	sp|O75521|ECI2_HUMAN	263	5e-80	Enoyl-CoA delta isomerase 2, mitochondrial OS=Homo sapiens GN=ECI2 PE=1 SV=4	Hs5174625_2	264	9e-83	KOG0016	Enoyl-CoA hydratase/isomerase	K13239//peroxisomal 3,2-trans-enoyl-CoA isomerase [EC:5.3.3.8]	2e-83	273	bom:102278102	ko04146//Peroxisome//Transport and catabolism//Cellular Processes;ko00071//Fatty acid degradation//Lipid metabolism//Metabolism	-	-	-
Control-Low-TM	miR-148-y	5204017	7386958	24	441	4.6118	59.6998	3.69432	5.60821e-72	Unigene0006003	12	15	0.4595	0.5974	0.378632	0.701302	0.845516	no	UP-no	456	gi|768447176|acc|XP_011565568.1|	126	1e-31	PREDICTED: uncharacterized MFS-type transporter C1399.02-like [Plutella xylostella]	sp|P30847|BAES_ECOLI	155	1e-43	Signal transduction histidine-protein kinase BaeS OS=Escherichia coli (strain K12) GN=baeS PE=1 SV=2	--	--	--	--	--	--	--	--	--	--	-	-	-
Control-Low-TM	miR-148-y	5204017	7386958	24	441	4.6118	59.6998	3.69432	5.60821e-72	Unigene0006026	2979	2744	14.7074	14.0881	-0.0620652	0.154922	0.264554	no	UP-no	3537	gi|148222015|acc|NP_001088648.1|	84	1e-13	protein phosphatase 1 regulatory subunit 15B L homeolog [Xenopus laevis]	sp|Q2KI51|PR15A_BOVIN	63.5	9e-09	Protein phosphatase 1 regulatory subunit 15A OS=Bos taurus GN=PPP1R15A PE=2 SV=2	--	--	--	--	--	K17558//protein phosphatase 1 regulatory subunit 15B	1e-14	84	xla:495701	--	-	-	-
Control-Low-TM	miR-148-y	5204017	7386958	24	441	4.6118	59.6998	3.69432	5.60821e-72	Unigene0006134	699	295	20.6533	9.0644	-1.18809	2.0513e-33	2.36393e-32	yes	UP-DOWN	591	gi|548338412|acc|XP_005721862.1|	222	1e-70	PREDICTED: PHD finger-like domain-containing protein 5A [Pundamilia nyererei]	sp|P83871|PHF5A_RAT	217	6e-71	PHD finger-like domain-containing protein 5A OS=Rattus norvegicus GN=Phf5a PE=2 SV=1	Hs14249398	217	1e-71	KOG1705	Uncharacterized conserved protein, contains CXXC motifs	K12834//PHD finger-like domain-containing protein 5A	3e-71	220	lgi:LOTGIDRAFT_210048	ko03040//Spliceosome//Transcription//Genetic Information Processing	GO:0008152//metabolic process	GO:0016741//transferase activity, transferring one-carbon groups;GO:0016740//transferase activity;GO:0003824//catalytic activity	-
Control-Low-TM	miR-148-y	5204017	7386958	24	441	4.6118	59.6998	3.69432	5.60821e-72	Unigene0006199	69459	52017	637.701	496.636	-0.360693	4.11331e-60	7.64507e-59	no	UP-no	1902	gi|291235674|acc|XP_002737769.1|	399	2e-129	PREDICTED: retinoid-inducible serine carboxypeptidase-like [Saccoglossus kowalevskii]	sp|Q920A5|RISC_MOUSE	338	2e-107	Retinoid-inducible serine carboxypeptidase OS=Mus musculus GN=Scpep1 PE=2 SV=2	7291990	366	4e-119	KOG1283	Serine carboxypeptidases	K09646//serine carboxypeptidase 1 [EC:3.4.16.-]	1e-117	366	dme:Dmel_CG3344	--	-	-	-
Control-Low-TM	miR-148-y	5204017	7386958	24	441	4.6118	59.6998	3.69432	5.60821e-72	Unigene0006878	437	314	6.2652	4.6815	-0.42039	0.000121954	0.000432602	no	UP-no	1218	--	--	--	--	sp|H0YM25|GG6LV_HUMAN	55.8	4e-07	Golgin subfamily A member 6-like protein 22 OS=Homo sapiens GN=GOLGA6L22 PE=3 SV=1	--	--	--	--	--	--	--	--	--	--	-	-	-
Control-Low-TM	miR-148-y	5204017	7386958	24	441	4.6118	59.6998	3.69432	5.60821e-72	Unigene0007060	11	15	0.2732	0.3875	0.504239	0.557456	0.715954	no	UP-no	703	--	--	--	--	--	--	--	--	--	--	--	--	--	--	--	--	--	--	-	-	-
Control-Low-TM	miR-148-y	5204017	7386958	24	441	4.6118	59.6998	3.69432	5.60821e-72	Unigene0007231	773	945	11.1097	14.124	0.346329	2.04334e-06	8.65212e-06	no	UP-no	1215	gi|58387529|acc|XP_315635.2|	209	5e-63	AGAP005623-PA [Anopheles gambiae str. PEST] [Anopheles gambiae]	sp|Q9DBG9|TX1B3_MOUSE	81.3	4e-17	Tax1-binding protein 3 OS=Mus musculus GN=Tax1bp3 PE=1 SV=1	7291984	206	1e-64	KOG3553	Tax interaction protein TIP1	--	--	--	--	--	GO:0050794//regulation of cellular process;GO:0048583//regulation of response to stimulus;GO:0050789//regulation of biological process;GO:0065007//biological regulation;GO:0010646//regulation of cell communication;GO:0023051//regulation of signaling;GO:0009966//regulation of signal transduction	-	-
Control-Low-TM	miR-148-y	5204017	7386958	24	441	4.6118	59.6998	3.69432	5.60821e-72	Unigene0007924	29	15	0.6168	0.3318	-0.894489	0.0490132	0.101829	no	UP-no	821	gi|470512516|acc|XP_004352500.1|	63.5	2e-08	transporter, major facilitator superfamily superfamily protein [Acanthamoeba castellanii str. Neff] [Acanthamoeba castellanii]	sp|Q46909|YGCS_ECOLI	389	4e-132	Inner membrane metabolite transport protein YgcS OS=Escherichia coli (strain K12) GN=ygcS PE=1 SV=2	--	--	--	--	--	--	--	--	--	--	-	-	-
Control-Low-TM	miR-148-y	5204017	7386958	24	441	4.6118	59.6998	3.69432	5.60821e-72	Unigene0007994	21	10	0.5514	0.2731	-1.01367	0.0709724	0.137624	no	UP-no	665	gi|970917903|acc|XP_015125501.1|	129	8e-33	PREDICTED: putative carboxymethylenebutenolidase [Diachasma alloeum]	--	--	--	--	--	--	--	--	--	--	--	--	--	--	-	-	-
Control-Low-TM	miR-148-y	5204017	7386958	24	441	4.6118	59.6998	3.69432	5.60821e-72	Unigene0008231	33	31	0.552	0.5392	-0.0338478	1	1	no	UP-no	1044	gi|1028726836|acc|XP_016664616.1|	121	3e-28	PREDICTED: ascorbate-specific permease IIC component UlaA-like [Acyrthosiphon pisum]	sp|Q8FAJ3|ULAA_ECOL6	615	0	Ascorbate-specific permease IIC component UlaA OS=Escherichia coli O6:H1 (strain CFT073 / ATCC 700928 / UPEC) GN=ulaA PE=3 SV=1	--	--	--	--	--	--	--	--	--	--	-	-	-
Control-Low-TM	miR-148-y	5204017	7386958	24	441	4.6118	59.6998	3.69432	5.60821e-72	Unigene0008755	378	1008	3.5776	9.9213	1.47154	1.68425e-67	3.45464e-66	yes	UP-UP	1845	gi|646719712|acc|KDR21730.1|	326	1e-104	Ras-related protein Rab-21 [Zootermopsis nevadensis]	sp|Q9UL25|RAB21_HUMAN	320	9e-104	Ras-related protein Rab-21 OS=Homo sapiens GN=RAB21 PE=1 SV=3	Hs7661922	320	1e-104	KOG0088	GTPase Rab21, small G protein superfamily	K07890//Ras-related protein Rab-21	6e-104	322	mcf:102133663	--	-	-	-
Control-Low-TM	miR-148-y	5204017	7386958	24	441	4.6118	59.6998	3.69432	5.60821e-72	Unigene0008862	6	26	0.1099	0.4954	2.1724	0.000540282	0.00173577	yes	UP-UP	953	gi|925672603|acc|KOX70256.1|	57.8	8e-07	Glucose-dependent insulinotropic receptor [Melipona quadrifasciata]	--	--	--	--	--	--	--	--	--	--	--	--	--	--	-	-	-
Control-Low-TM	miR-148-y	5204017	7386958	24	441	4.6118	59.6998	3.69432	5.60821e-72	Unigene0009287	25	17	0.4955	0.3504	-0.499882	0.280462	0.428084	no	UP-no	881	gi|556744731|acc|XP_005967860.1|	90.1	3e-18	PREDICTED: probable sulfate transport system permease protein cysT-like [Pantholops hodgsonii]	sp|P68186|MALG_SHIFL	274	5e-89	Maltose transport system permease protein MalG OS=Shigella flexneri GN=malG PE=3 SV=1	--	--	--	--	--	--	--	--	--	--	-	-	-
Control-Low-TM	miR-148-y	5204017	7386958	24	441	4.6118	59.6998	3.69432	5.60821e-72	Unigene0009319	38	34	0.4256	0.396	-0.103998	0.906463	1	no	UP-no	1559	gi|602731881|acc|XP_007451340.1|	333	1e-106	PREDICTED: probable anion transporter 1, chloroplastic-like, partial [Lipotes vexillifer]	sp|P0AA76|DGOT_ECOLI	738	0	D-galactonate transporter OS=Escherichia coli (strain K12) GN=dgoT PE=1 SV=1	At2g29650	111	1e-25	KOG2532	Permease of the major facilitator superfamily	--	--	--	--	--	GO:0044699//single-organism process;GO:0008152//metabolic process;GO:0044710//single-organism metabolic process	GO:0003824//catalytic activity	-
Control-Low-TM	miR-148-y	5204017	7386958	24	441	4.6118	59.6998	3.69432	5.60821e-72	Unigene0009331	39	42	0.4868	0.5452	0.163456	0.657643	0.811819	no	UP-no	1399	gi|443714411|acc|ELU06829.1|	57.4	4e-06	hypothetical protein CAPTEDRAFT_214157, partial [Capitella teleta]	sp|Q46866|YGIV_ECOLI	335	2e-112	Probable transcriptional regulator YgiV OS=Escherichia coli (strain K12) GN=ygiV PE=4 SV=2	--	--	--	--	--	--	--	--	--	--	-	-	-
Control-Low-TM	miR-148-y	5204017	7386958	24	441	4.6118	59.6998	3.69432	5.60821e-72	Unigene0009374	20	4	0.7676	0.1596	-2.26589	0.0015534	0.00465062	yes	UP-DOWN	455	gi|768450475|acc|XP_011567381.1|	130	5e-35	PREDICTED: gephyrin-like [Plutella xylostella]	sp|P0AF05|MOG_SHIFL	153	2e-45	Molybdopterin adenylyltransferase OS=Shigella flexneri GN=mog PE=3 SV=1	--	--	--	--	--	--	--	--	--	--	-	-	-
Control-Low-TM	miR-148-y	5204017	7386958	24	441	4.6118	59.6998	3.69432	5.60821e-72	Unigene0009432	78	64	0.4942	0.4217	-0.228878	0.357703	0.520389	no	UP-no	2756	gi|768447362|acc|XP_011565671.1|	703	0	PREDICTED: ATP-binding cassette sub-family B member 9-like [Plutella xylostella]	sp|P0AAG5|MDLB_ECOLI	798	0	Multidrug resistance-like ATP-binding protein MdlB OS=Escherichia coli (strain K12) GN=mdlB PE=1 SV=1	CE28847	215	1e-58	KOG0056	Heavy metal exporter HMT1, ABC superfamily	K03320//ammonium transporter, Amt family	3e-110	354	isc:IscW_ISCW024688	--	GO:0006811//ion transport;GO:0015696//ammonium transport;GO:0006810//transport;GO:0051179//localization;GO:0006812//cation transport;GO:0015672//monovalent inorganic cation transport;GO:1902578//single-organism localization;GO:0071705//nitrogen compound transport;GO:0051234//establishment of localization;GO:0044699//single-organism process;GO:0044765//single-organism transport	GO:1901363//heterocyclic compound binding;GO:0016817//hydrolase activity, acting on acid anhydrides;GO:0005488//binding;GO:0016462//pyrophosphatase activity;GO:0005215//transporter activity;GO:0022857//transmembrane transporter activity;GO:0016818//hydrolase activity, acting on acid anhydrides, in phosphorus-containing anhydrides;GO:0001882//nucleoside binding;GO:0097367//carbohydrate derivative …	GO:0016020//membrane
Control-Low-TM	miR-148-y	5204017	7386958	24	441	4.6118	59.6998	3.69432	5.60821e-72	Unigene0009581	16	12	0.3843	0.2997	-0.358714	0.57186	0.73258	no	UP-no	727	gi|669223517|acc|CDW55191.1|	317	2e-101	PTS EIIB and PTS EIIC domain containing protein [Trichuris trichiura]	sp|P69790|PTXB_SHIFL	315	8e-108	Phosphotransferase enzyme IIB component GlvB OS=Shigella flexneri GN=glvB PE=3 SV=1	--	--	--	--	--	--	--	--	--	--	GO:1902578//single-organism localization;GO:0044238//primary metabolic process;GO:0051234//establishment of localization;GO:0008643//carbohydrate transport;GO:0044710//single-organism metabolic process;GO:0044765//single-organism transport;GO:0008152//metabolic process;GO:0051179//localization;GO:0044699//single-organism process;GO:0006810//transport;GO:0071702//organic substance transport	GO:0016787//hydrolase activity;GO:0016798//hydrolase activity, acting on glycosyl bonds;GO:0016491//oxidoreductase activity;GO:1901476//carbohydrate transporter activity;GO:0022891//substrate-specific transmembrane transporter activity;GO:0022892//substrate-specific transporter activity;GO:0015144//carbohydrate transmembrane transporter activity;GO:0003824//catalytic activity;GO:0022857//transmem…	GO:0031224//intrinsic component of membrane;GO:0044425//membrane part;GO:0016020//membrane
Control-Low-TM	miR-148-y	5204017	7386958	24	441	4.6118	59.6998	3.69432	5.60821e-72	Unigene0009653	25	17	0.6985	0.4939	-0.500041	0.280462	0.428084	no	UP-no	625	gi|768434314|acc|XP_011558560.1|	84.7	1e-16	PREDICTED: GTPase Era, mitochondrial-like [Plutella xylostella]	sp|Q32CV6|RECO_SHIDS	327	3e-112	DNA repair protein RecO OS=Shigella dysenteriae serotype 1 (strain Sd197) GN=recO PE=3 SV=1	--	--	--	--	--	--	--	--	--	--	-	-	-
Control-Low-TM	miR-148-y	5204017	7386958	24	441	4.6118	59.6998	3.69432	5.60821e-72	Unigene0009741	36	36	0.5217	0.5425	0.0564027	0.906463	1	no	UP-no	1205	--	--	--	--	sp|P25478|SCAF_BPP2	120	1e-29	Capsid assembly scaffolding protein OS=Enterobacteria phage P2 GN=O PE=1 SV=1	--	--	--	--	--	--	--	--	--	--	-	-	-
Control-Low-TM	miR-148-y	5204017	7386958	24	441	4.6118	59.6998	3.69432	5.60821e-72	Unigene0009971	40	27	0.4878	0.3424	-0.510607	0.222323	0.356976	no	UP-no	1432	gi|970918482|acc|XP_015125870.1|	349	4e-114	PREDICTED: ECA polysaccharide chain length modulation protein-like [Diachasma alloeum]	sp|P0AG02|WZZE_SHIFL	508	3e-177	ECA polysaccharide chain length modulation protein OS=Shigella flexneri GN=wzzE PE=3 SV=2	--	--	--	--	--	K01791//UDP-N-acetylglucosamine 2-epimerase (non-hydrolysing) [EC:5.1.3.14]	2e-16	87	phd:102341494	ko00520//Amino sugar and nucleotide sugar metabolism//Carbohydrate metabolism//Metabolism	-	GO:0003824//catalytic activity	-
Control-Low-TM	miR-148-y	5204017	7386958	24	441	4.6118	59.6998	3.69432	5.60821e-72	Unigene0010099	60	49	0.576	0.4892	-0.235644	0.44491	0.615536	no	UP-no	1819	--	--	--	--	sp|P25718|AMY1_ECOLI	760	0	Alpha-amylase OS=Escherichia coli (strain K12) GN=malS PE=1 SV=1	--	--	--	--	--	--	--	--	--	--	-	-	-
Control-Low-TM	miR-148-y	5204017	7386958	24	441	4.6118	59.6998	3.69432	5.60821e-72	Unigene0010489	24	31	0.3891	0.5227	0.425842	0.281272	0.428998	no	UP-no	1077	gi|923118564|acc|XP_013752757.1|	86.7	1e-17	transcriptional regulator [Thecamonas trahens ATCC 50062]	sp|P0ACS5|ZNTR_ECOLI	287	1e-95	HTH-type transcriptional regulator ZntR OS=Escherichia coli (strain K12) GN=zntR PE=1 SV=1	--	--	--	--	--	--	--	--	--	--	-	-	-
Control-Low-TM	miR-148-y	5204017	7386958	24	441	4.6118	59.6998	3.69432	5.60821e-72	Unigene0010526	170	159	2.014	1.9589	-0.0400199	0.826899	0.949496	no	UP-no	1474	gi|939635562|acc|XP_014293912.1|	541	0	PREDICTED: BTB/POZ domain-containing protein KCTD9 [Halyomorpha halys]	sp|Q7L273|KCTD9_HUMAN	427	1e-144	BTB/POZ domain-containing protein KCTD9 OS=Homo sapiens GN=KCTD9 PE=1 SV=1	7296856	392	2e-132	KOG1665	AFH1-interacting protein FIP2, contains BTB/POZ domain and pentapeptide repeats	--	--	--	--	--	-	-	-
Control-Low-TM	miR-148-y	5204017	7386958	24	441	4.6118	59.6998	3.69432	5.60821e-72	Unigene0010887	11	17	0.3888	0.6249	0.684597	0.345268	0.503294	no	UP-no	494	gi|768448506|acc|XP_011566288.1|	216	8e-66	PREDICTED: dihydrolipoyllysine-residue succinyltransferase component of 2-oxoglutarate dehydrogenase complex 2, mitochondrial-like [Plutella xylostella]	sp|P0AFG6|ODO2_ECOLI	226	3e-71	Dihydrolipoyllysine-residue succinyltransferase component of 2-oxoglutarate dehydrogenase complex OS=Escherichia coli (strain K12) GN=sucB PE=1 SV=2	YDR148c	161	8e-47	KOG0559	Dihydrolipoamide succinyltransferase (2-oxoglutarate dehydrogenase, E2 subunit)	--	--	--	--	--	GO:0051186//cofactor metabolic process;GO:1901564//organonitrogen compound metabolic process;GO:0046496//nicotinamide nucleotide metabolic process;GO:0046483//heterocycle metabolic process;GO:0044281//small molecule metabolic process;GO:0006725//cellular aromatic compound metabolic process;GO:0044763//single-organism cellular process;GO:0044699//single-organism process;GO:0006082//organic acid me…	GO:0003824//catalytic activity;GO:0005488//binding;GO:0016740//transferase activity;GO:0005515//protein binding	GO:0031988//membrane-bounded vesicle;GO:0032991//macromolecular complex;GO:1990204//oxidoreductase complex;GO:0044424//intracellular part;GO:0016020//membrane;GO:0043227//membrane-bounded organelle;GO:0045240//dihydrolipoyl dehydrogenase complex;GO:0005622//intracellular;GO:0044444//cytoplasmic part;GO:0043231//intracellular membrane-bounded organelle;GO:0043229//intracellular organelle;GO:003198…
Control-Low-TM	miR-148-y	5204017	7386958	24	441	4.6118	59.6998	3.69432	5.60821e-72	Unigene0010916	14	9	0.4297	0.2872	-0.581274	0.405145	0.569105	no	UP-no	569	gi|443701782|acc|ELU00062.1|	53.9	4e-06	hypothetical protein CAPTEDRAFT_110134, partial [Capitella teleta]	sp|P37353|MENE_ECOLI	210	3e-64	2-succinylbenzoate--CoA ligase OS=Escherichia coli (strain K12) GN=menE PE=1 SV=2	--	--	--	--	--	--	--	--	--	--	GO:0008152//metabolic process	-	-
Control-Low-TM	miR-148-y	5204017	7386958	24	441	4.6118	59.6998	3.69432	5.60821e-72	Unigene0011155	36	36	0.5098	0.5302	0.0566053	0.906463	1	no	UP-no	1233	gi|602682954|acc|XP_007453743.1|	65.1	1e-08	PREDICTED: probable RuBisCO transcriptional regulator-like [Lipotes vexillifer]	sp|Q47142|HCAT_ECOLI	420	3e-143	Probable 3-phenylpropionic acid transporter OS=Escherichia coli (strain K12) GN=hcaT PE=1 SV=2	--	--	--	--	--	--	--	--	--	--	-	-	-
Control-Low-TM	miR-148-y	5204017	7386958	24	441	4.6118	59.6998	3.69432	5.60821e-72	Unigene0011824	13	21	0.2896	0.4864	0.748082	0.229878	0.365559	no	UP-no	784	gi|970917595|acc|XP_015125305.1|	93.2	3e-20	PREDICTED: flagella synthesis protein FlgN-like [Diachasma alloeum]	sp|P43533|FLGN_ECOLI	279	8e-94	Flagella synthesis protein FlgN OS=Escherichia coli (strain K12) GN=flgN PE=1 SV=2	--	--	--	--	--	--	--	--	--	--	-	-	-
Control-Low-TM	miR-148-y	5204017	7386958	24	441	4.6118	59.6998	3.69432	5.60821e-72	Unigene0012471	122	85	0.6742	0.4885	-0.464818	0.0266708	0.0604902	no	UP-no	3160	gi|358257059|acc|GAA58096.1|	557	0	UDP-N-acetylmuramoyl-tripeptide--D-alanyl-D-alanine ligase, partial [Clonorchis sinensis]	sp|P11880|MURF_ECOLI	913	0	UDP-N-acetylmuramoyl-tripeptide--D-alanyl-D-alanine ligase OS=Escherichia coli (strain K12) GN=murF PE=1 SV=2	--	--	--	--	--	--	--	--	--	--	GO:0050793//regulation of developmental process;GO:0050794//regulation of cellular process;GO:0022603//regulation of anatomical structure morphogenesis;GO:0022604//regulation of cell morphogenesis;GO:0050789//regulation of biological process;GO:0065007//biological regulation;GO:0008152//metabolic process;GO:0051128//regulation of cellular component organization	GO:0097367//carbohydrate derivative binding;GO:0001883//purine nucleoside binding;GO:0016881//acid-amino acid ligase activity;GO:0003824//catalytic activity;GO:0001882//nucleoside binding;GO:0016874//ligase activity;GO:0036094//small molecule binding;GO:0032549//ribonucleoside binding;GO:0097159//organic cyclic compound binding;GO:1901363//heterocyclic compound binding;GO:0032550//purine ribonucl…	GO:0044424//intracellular part;GO:0005622//intracellular;GO:0044464//cell part;GO:0005623//cell
Control-Low-TM	miR-148-y	5204017	7386958	24	441	4.6118	59.6998	3.69432	5.60821e-72	Unigene0012620	930	752	5.2084	4.3797	-0.250008	0.000737255	0.00233382	no	UP-no	3118	gi|746865227|acc|XP_011063642.1|	237	2e-62	PREDICTED: protein kintoun [Acromyrmex echinatior]	sp|B4J4Y2|KTU_DROGR	196	3e-50	Protein kintoun OS=Drosophila grimshawi GN=Ppi20 PE=3 SV=1	7304153	187	2e-48	KOG4356	Uncharacterized conserved protein	--	--	--	--	--	-	-	-
Control-Low-TM	miR-148-y	5204017	7386958	24	441	4.6118	59.6998	3.69432	5.60821e-72	Unigene0012621	10	2	0.1146	0.0238	-2.26757	0.0386306	0.0824436	no	UP-no	1524	gi|817080875|acc|XP_012262921.1|	61.6	4e-07	PREDICTED: protein kintoun [Athalia rosae]	sp|Q7Q9F6|KTU_ANOGA	53.1	5e-06	Protein kintoun OS=Anopheles gambiae GN=AGAP005250 PE=3 SV=4	--	--	--	--	--	--	--	--	--	--	-	-	-
Control-Low-TM	miR-148-y	5204017	7386958	24	441	4.6118	59.6998	3.69432	5.60821e-72	Unigene0012690	4	14	0.0577	0.2101	1.86443	0.0309574	0.068256	no	UP-no	1210	gi|91082333|acc|XP_974678.1|	187	2e-53	PREDICTED: sugar transporter SWEET1 [Tribolium castaneum]	sp|Q290X1|SWET1_DROPS	142	7e-38	Sugar transporter SWEET1 OS=Drosophila pseudoobscura pseudoobscura GN=slv PE=3 SV=1	7304104	141	1e-38	KOG1623	Multitransmembrane protein	K15382//solute carrier family 50 (sugar transporter)	3e-54	187	tca:663546	--	-	-	-
Control-Low-TM	miR-148-y	5204017	7386958	24	441	4.6118	59.6998	3.69432	5.60821e-72	Unigene0012691	285	1177	2.4834	10.6655	2.10256	6.10817e-128	2.48349e-126	yes	UP-UP	2004	gi|91082333|acc|XP_974678.1|	187	2e-51	PREDICTED: sugar transporter SWEET1 [Tribolium castaneum]	sp|Q290X1|SWET1_DROPS	142	8e-37	Sugar transporter SWEET1 OS=Drosophila pseudoobscura pseudoobscura GN=slv PE=3 SV=1	7304104	141	1e-37	KOG1623	Multitransmembrane protein	K15382//solute carrier family 50 (sugar transporter)	3e-52	187	tca:663546	--	-	-	-
Control-Low-TM	miR-148-y	5204017	7386958	24	441	4.6118	59.6998	3.69432	5.60821e-72	Unigene0012699	11613	10810	136.558	132.191	-0.0468888	0.0957624	0.180115	no	UP-no	1485	gi|411013040|acc|AFV99179.1|	248	3e-77	autophagy-related protein 8 [Litopenaeus vannamei]	sp|P60517|GBRAP_RAT	227	9e-71	Gamma-aminobutyric acid receptor-associated protein OS=Rattus norvegicus GN=Gabarap PE=1 SV=1	7291184	228	5e-72	KOG1654	Microtubule-associated anchor protein involved in autophagy and membrane trafficking	K08341//GABA(A) receptor-associated protein	9e-74	237	lgi:LOTGIDRAFT_182626	ko04068//FoxO signaling pathway//Signal transduction//Environmental Information Processing;ko04140//Regulation of autophagy//Transport and catabolism//Cellular Processes	GO:0008152//metabolic process;GO:0009056//catabolic process;GO:0044248//cellular catabolic process;GO:0009987//cellular process;GO:0044237//cellular metabolic process	-	-
Control-Low-TM	miR-148-y	5204017	7386958	24	441	4.6118	59.6998	3.69432	5.60821e-72	Unigene0012952	3911	5521	10.2575	15.0583	0.55388	4.21724e-53	7.04361e-52	no	UP-no	6658	gi|939263031|acc|XP_014251465.1|	880	0	PREDICTED: protein ROP isoform X2 [Cimex lectularius]	sp|Q07327|ROP_DROME	783	0	Protein ROP OS=Drosophila melanogaster GN=Rop PE=2 SV=2	7292440	783	0	KOG1300	Vesicle trafficking protein Sec1	K15292//syntaxin-binding protein 1	0	869	phu:Phum_PHUM491150	--	GO:0048278//vesicle docking;GO:0022406//membrane docking;GO:0044699//single-organism process;GO:0051234//establishment of localization;GO:0006810//transport;GO:0009987//cellular process;GO:0044763//single-organism cellular process;GO:0016192//vesicle-mediated transport;GO:0051179//localization	-	-
Control-Low-TM	miR-148-y	5204017	7386958	24	441	4.6118	59.6998	3.69432	5.60821e-72	Unigene0013312	546	567	1.9896	2.1487	0.110986	0.220444	0.354097	no	UP-no	4792	gi|1050825249|acc|ANZ80593.1|	2130	0	ubiquitin-activating enzyme E1 [Penaeus monodon]	sp|Q5U300|UBA1_RAT	1483	0	Ubiquitin-like modifier-activating enzyme 1 OS=Rattus norvegicus GN=Uba1 PE=1 SV=1	Hs4507763	1462	0	KOG2012	Ubiquitin activating enzyme UBA1	K03178//ubiquitin-activating enzyme E1 [EC:6.2.1.45]	0	1549	tca:657621	ko04120//Ubiquitin mediated proteolysis//Folding, sorting and degradation//Genetic Information Processing	-	-	-
Control-Low-TM	miR-148-y	5204017	7386958	24	441	4.6118	59.6998	3.69432	5.60821e-72	Unigene0013313	68	68	0.2603	0.2707	0.0565196	0.931939	1	no	UP-no	4562	gi|1050825249|acc|ANZ80593.1|	2076	0	ubiquitin-activating enzyme E1 [Penaeus monodon]	sp|Q5U300|UBA1_RAT	1483	0	Ubiquitin-like modifier-activating enzyme 1 OS=Rattus norvegicus GN=Uba1 PE=1 SV=1	Hs4507763	1463	0	KOG2012	Ubiquitin activating enzyme UBA1	K03178//ubiquitin-activating enzyme E1 [EC:6.2.1.45]	0	1545	tca:657621	ko04120//Ubiquitin mediated proteolysis//Folding, sorting and degradation//Genetic Information Processing	-	-	-
Control-Low-TM	miR-148-y	5204017	7386958	24	441	4.6118	59.6998	3.69432	5.60821e-72	Unigene0013314	12	21	0.0434	0.0789	0.86233	0.163102	0.277293	no	UP-no	4832	gi|1050825249|acc|ANZ80593.1|	2075	0	ubiquitin-activating enzyme E1 [Penaeus monodon]	sp|Q5U300|UBA1_RAT	1484	0	Ubiquitin-like modifier-activating enzyme 1 OS=Rattus norvegicus GN=Uba1 PE=1 SV=1	Hs4507763	1462	0	KOG2012	Ubiquitin activating enzyme UBA1	K03178//ubiquitin-activating enzyme E1 [EC:6.2.1.45]	0	1546	tca:657621	ko04120//Ubiquitin mediated proteolysis//Folding, sorting and degradation//Genetic Information Processing	-	-	-
Control-Low-TM	miR-148-y	5204017	7386958	24	441	4.6118	59.6998	3.69432	5.60821e-72	Unigene0013315	34	27	0.1163	0.0961	-0.275243	0.609468	0.769982	no	UP-no	5103	gi|1050825249|acc|ANZ80593.1|	2077	0	ubiquitin-activating enzyme E1 [Penaeus monodon]	sp|Q5U300|UBA1_RAT	1483	0	Ubiquitin-like modifier-activating enzyme 1 OS=Rattus norvegicus GN=Uba1 PE=1 SV=1	Hs4507763	1463	0	KOG2012	Ubiquitin activating enzyme UBA1	K03178//ubiquitin-activating enzyme E1 [EC:6.2.1.45]	0	1542	tca:657621	ko04120//Ubiquitin mediated proteolysis//Folding, sorting and degradation//Genetic Information Processing	-	-	-
Control-Low-TM	miR-148-y	5204017	7386958	24	441	4.6118	59.6998	3.69432	5.60821e-72	Unigene0013316	101	78	0.3567	0.2864	-0.31668	0.180276	0.299433	no	UP-no	4945	gi|1050825249|acc|ANZ80593.1|	2078	0	ubiquitin-activating enzyme E1 [Penaeus monodon]	sp|Q5U300|UBA1_RAT	1485	0	Ubiquitin-like modifier-activating enzyme 1 OS=Rattus norvegicus GN=Uba1 PE=1 SV=1	Hs4507763	1463	0	KOG2012	Ubiquitin activating enzyme UBA1	K03178//ubiquitin-activating enzyme E1 [EC:6.2.1.45]	0	1542	tca:657621	ko04120//Ubiquitin mediated proteolysis//Folding, sorting and degradation//Genetic Information Processing	-	-	-
Control-Low-TM	miR-148-y	5204017	7386958	24	441	4.6118	59.6998	3.69432	5.60821e-72	Unigene0013550	29	20	0.6123	0.4392	-0.479361	0.312909	0.46491	no	UP-no	827	gi|939269177|acc|XP_014254766.1|	68.2	2e-11	PREDICTED: cAMP-dependent protein kinase inhibitor beta-like [Cimex lectularius]	--	--	--	--	--	--	--	--	--	--	--	--	--	--	GO:0006793//phosphorus metabolic process;GO:0016310//phosphorylation;GO:0006796//phosphate-containing compound metabolic process;GO:0008152//metabolic process;GO:0044237//cellular metabolic process;GO:0009987//cellular process	-	-
Control-Low-TM	miR-148-y	5204017	7386958	24	441	4.6118	59.6998	3.69432	5.60821e-72	Unigene0013641	1339	1463	6.5167	7.4045	0.184261	0.00164098	0.00490224	no	UP-no	3588	gi|646715188|acc|KDR18892.1|	263	1e-71	Ubiquitin carboxyl-terminal hydrolase 37 [Zootermopsis nevadensis]	sp|Q8C0R0|UBP37_MOUSE	111	2e-23	Ubiquitin carboxyl-terminal hydrolase 37 OS=Mus musculus GN=Usp37 PE=2 SV=1	Hs22045513	107	4e-23	KOG1868	Ubiquitin C-terminal hydrolase	K11850//ubiquitin carboxyl-terminal hydrolase 26/29/37 [EC:3.4.19.12]	7e-27	124	lgi:LOTGIDRAFT_239428	--	-	-	-
Control-Low-TM	miR-148-y	5204017	7386958	24	441	4.6118	59.6998	3.69432	5.60821e-72	Unigene0013679	7175	4973	50.8281	36.6357	-0.472376	1.41549e-45	2.07991e-44	no	UP-no	2465	gi|808874411|acc|KKF23501.1|	895	0	Protein transport protein Sec61 subunit alpha-like 1 [Larimichthys crocea]	sp|Q98SN8|S61A2_ONCMY	875	0	Protein transport protein Sec61 subunit alpha isoform B OS=Oncorhynchus mykiss GN=sec61ab PE=2 SV=3	Hs7019415	868	0	KOG1373	Transport protein Sec61, alpha subunit	K10956//protein transport protein SEC61 subunit alpha	0	891	tru:101061140	ko04141//Protein processing in endoplasmic reticulum//Folding, sorting and degradation//Genetic Information Processing;ko04145//Phagosome//Transport and catabolism//Cellular Processes;ko03060//Protein export//Folding, sorting and degradation//Genetic Information Processing	GO:0051179//localization;GO:0008104//protein localization;GO:0051234//establishment of localization;GO:0033036//macromolecule localization	-	GO:0016020//membrane;GO:0044425//membrane part;GO:0031224//intrinsic component of membrane
Control-Low-TM	miR-148-y	5204017	7386958	24	441	4.6118	59.6998	3.69432	5.60821e-72	Unigene0013826	56	52	0.5977	0.5772	-0.0503502	0.923607	1	no	UP-no	1636	--	--	--	--	sp|P33011|YEEA_ECOLI	523	0	Inner membrane protein YeeA OS=Escherichia coli (strain K12) GN=yeeA PE=1 SV=2	--	--	--	--	--	--	--	--	--	--	-	-	-
Control-Low-TM	miR-148-y	5204017	7386958	24	441	4.6118	59.6998	3.69432	5.60821e-72	Unigene0013937	38	36	0.5254	0.5176	-0.0215786	1	1	no	UP-no	1263	gi|1036718219|acc|XP_017085814.1|	58.2	1e-06	PREDICTED: ethanolamine ammonia-lyase light chain-like [Drosophila eugracilis]	sp|P76541|EUTL_ECOLI	435	2e-151	Ethanolamine utilization protein EutL OS=Escherichia coli (strain K12) GN=eutL PE=1 SV=1	--	--	--	--	--	--	--	--	--	--	-	-	-
Control-Low-TM	miR-148-y	5204017	7386958	24	441	4.6118	59.6998	3.69432	5.60821e-72	Unigene0013951	1026	637	7.5756	4.8912	-0.631172	3.34405e-17	2.48567e-16	no	UP-no	2365	gi|926636653|acc|XP_013784271.1|	308	6e-95	PREDICTED: probable palmitoyltransferase ZDHHC24 [Limulus polyphemus]	sp|Q6IR37|ZDH24_MOUSE	115	1e-26	Probable palmitoyltransferase ZDHHC24 OS=Mus musculus GN=Zdhhc24 PE=2 SV=2	CE17644	154	7e-41	KOG1311	DHHC-type Zn-finger proteins	K18932//palmitoyltransferase [EC:2.3.1.225]	8e-65	225	nve:NEMVE_v1g135666	--	-	-	-
Control-Low-TM	miR-148-y	5204017	7386958	24	441	4.6118	59.6998	3.69432	5.60821e-72	Unigene0014065	27	22	0.4953	0.4197	-0.238944	0.665845	0.819291	no	UP-no	952	gi|939281110|acc|XP_014261189.1|	192	6e-52	PREDICTED: formate acetyltransferase 2-like [Cimex lectularius]	sp|P32674|PFLD_ECOLI	454	5e-153	Formate acetyltransferase 2 OS=Escherichia coli (strain K12) GN=pflD PE=3 SV=1	--	--	--	--	--	--	--	--	--	--	-	GO:0016746//transferase activity, transferring acyl groups;GO:0016408//C-acyltransferase activity;GO:0003824//catalytic activity;GO:0016740//transferase activity;GO:0016453//C-acetyltransferase activity;GO:0016747//transferase activity, transferring acyl groups other than amino-acyl groups;GO:0016407//acetyltransferase activity	-
Control-Low-TM	miR-148-y	5204017	7386958	24	441	4.6118	59.6998	3.69432	5.60821e-72	Unigene0014086	30	43	0.3286	0.4899	0.576155	0.101264	0.189175	no	UP-no	1594	gi|459663468|acc|EMH78144.1|	102	1e-21	peptidase S24 family domain containing protein [Entamoeba histolytica HM-1:IMSS-B]	sp|P69202|RPC2_BPP22	329	2e-108	Repressor protein C2 OS=Enterobacteria phage P22 GN=C2 PE=1 SV=1	--	--	--	--	--	--	--	--	--	--	-	-	-
Control-Low-TM	miR-148-y	5204017	7386958	24	441	4.6118	59.6998	3.69432	5.60821e-72	Unigene0014325	78	37	1.018	0.5022	-1.0194	0.000364753	0.00121105	yes	UP-DOWN	1338	gi|1009564833|acc|XP_015914970.1|	125	3e-29	PREDICTED: lactosylceramide 4-alpha-galactosyltransferase-like [Parasteatoda tepidariorum]	sp|Q9UNA3|A4GCT_HUMAN	101	2e-22	Alpha-1,4-N-acetylglucosaminyltransferase OS=Homo sapiens GN=A4GNT PE=2 SV=1	Hs7705859	101	3e-23	KOG1928	Alpha-1,4-N-acetylglucosaminyltransferase	K01988//lactosylceramide 4-alpha-galactosyltransferase [EC:2.4.1.228]	2e-28	119	isc:IscW_ISCW001764	--	-	-	-
Control-Low-TM	miR-148-y	5204017	7386958	24	441	4.6118	59.6998	3.69432	5.60821e-72	Unigene0014335	56	43	0.5272	0.4209	-0.324873	0.316077	0.469295	no	UP-no	1855	gi|669218927|acc|CDW59777.1|	244	2e-66	Transpeptidase and BiPBP C and Transgly domain co ntaining protein [Trichuris trichiura]	sp|B5Z0Y6|RLMN_ECO5E	530	0	Dual-specificity RNA methyltransferase RlmN OS=Escherichia coli O157:H7 (strain EC4115 / EHEC) GN=rlmN PE=3 SV=1	7302087	135	3e-36	KOG0888	Nucleoside diphosphate kinase	--	--	--	--	--	GO:0044237//cellular metabolic process;GO:0009147//pyrimidine nucleoside triphosphate metabolic process;GO:0009987//cellular process;GO:0009141//nucleoside triphosphate metabolic process;GO:0009132//nucleoside diphosphate metabolic process;GO:1901566//organonitrogen compound biosynthetic process;GO:0009117//nucleotide metabolic process;GO:0032259//methylation;GO:0044281//small molecule metabolic …	GO:0016772//transferase activity, transferring phosphorus-containing groups;GO:1901363//heterocyclic compound binding;GO:0001883//purine nucleoside binding;GO:0003824//catalytic activity;GO:0032550//purine ribonucleoside binding;GO:0008144//drug binding;GO:0097367//carbohydrate derivative binding;GO:0016776//phosphotransferase activity, phosphate group as acceptor;GO:0016757//transferase activity…	-
Control-Low-TM	miR-148-y	5204017	7386958	24	441	4.6118	59.6998	3.69432	5.60821e-72	Unigene0014371	179	263	0.8519	1.3017	0.611641	1.43325e-05	5.6403e-05	no	UP-no	3669	gi|93003122|acc|FAA00144.1|	134	4e-29	TPA: zinc finger protein [Ciona intestinalis]	sp|Q86TJ5|ZN554_HUMAN	81.3	3e-14	Zinc finger protein 554 OS=Homo sapiens GN=ZNF554 PE=2 SV=1	Hs4508009	79.7	3e-15	KOG1721	FOG: Zn-finger	--	--	--	--	--	-	-	-
Control-Low-TM	miR-148-y	5204017	7386958	24	441	4.6118	59.6998	3.69432	5.60821e-72	Unigene0014406	21	13	0.549	0.3534	-0.635504	0.229878	0.365559	no	UP-no	668	gi|749726975|acc|KII72653.1|	146	8e-41	Regulatory protein CII [Thelohanellus kitauei]	sp|P21678|RPC2_BP186	197	8e-62	Regulatory protein CII OS=Enterobacteria phage 186 GN=CII PE=4 SV=1	--	--	--	--	--	--	--	--	--	--	-	-	-
Control-Low-TM	miR-148-y	5204017	7386958	24	441	4.6118	59.6998	3.69432	5.60821e-72	Unigene0014662	51	40	0.5746	0.4686	-0.294201	0.402883	0.566991	no	UP-no	1550	gi|358257000|acc|GAA58067.1|	347	1e-113	protein SsnA [Clonorchis sinensis]	sp|Q46812|SSNA_ECOLI	349	5e-113	Protein SsnA OS=Escherichia coli (strain K12) GN=ssnA PE=1 SV=2	--	--	--	--	--	--	--	--	--	--	-	GO:0016787//hydrolase activity;GO:0003824//catalytic activity	-
Control-Low-TM	miR-148-y	5204017	7386958	24	441	4.6118	59.6998	3.69432	5.60821e-72	Unigene0014755	15	7	0.5412	0.2626	-1.04329	0.134014	0.234549	no	UP-no	484	gi|768447070|acc|XP_011565509.1|	66.6	3e-10	PREDICTED: uncharacterized protein LOC105395261 [Plutella xylostella]	sp|P75826|LYSO_ECOLI	313	2e-106	Lysine exporter LysO OS=Escherichia coli (strain K12) GN=lysO PE=2 SV=2	--	--	--	--	--	--	--	--	--	--	-	-	-
Control-Low-TM	miR-148-y	5204017	7386958	24	441	4.6118	59.6998	3.69432	5.60821e-72	Unigene0014760	9	4	0.5715	0.2641	-1.11367	0.267003	0.409071	no	UP-no	275	gi|358256810|acc|GAA57965.1|	83.6	7e-18	hydroxylamine reductase [Clonorchis sinensis]	sp|P75824|HCR_ECOLI	102	4e-26	NADH oxidoreductase HCR OS=Escherichia coli (strain K12) GN=hcr PE=1 SV=3	--	--	--	--	--	--	--	--	--	--	GO:0008152//metabolic process;GO:0044710//single-organism metabolic process;GO:0044699//single-organism process	GO:0005488//binding;GO:0016491//oxidoreductase activity;GO:0043167//ion binding;GO:0051540//metal cluster binding;GO:0043169//cation binding;GO:0003824//catalytic activity	GO:0044464//cell part;GO:0005623//cell;GO:0044424//intracellular part;GO:0005622//intracellular
Control-Low-TM	miR-148-y	5204017	7386958	24	441	4.6118	59.6998	3.69432	5.60821e-72	Unigene0014888	2029	1490	17.1661	13.1093	-0.388972	2.2369e-13	1.43305e-12	no	UP-no	2064	gi|213493456|acc|ACJ47903.1|	305	8e-97	mago-nashi [Penaeus monodon]	sp|B9ENE7|MGN_SALSA	283	1e-89	Protein mago nashi homolog OS=Salmo salar GN=magoh PE=2 SV=1	Hs8922331	280	1e-89	KOG3392	Exon-exon junction complex, Magoh component	K12877//protein mago nashi	2e-90	286	hst:105184416	ko03013//RNA transport//Translation//Genetic Information Processing;ko03040//Spliceosome//Transcription//Genetic Information Processing;ko03015//mRNA surveillance pathway//Translation//Genetic Information Processing	-	-	GO:0005623//cell;GO:0044424//intracellular part;GO:0043227//membrane-bounded organelle;GO:0005622//intracellular;GO:0043229//intracellular organelle;GO:0043231//intracellular membrane-bounded organelle;GO:0044464//cell part;GO:0043226//organelle
Control-Low-TM	miR-148-y	5204017	7386958	24	441	4.6118	59.6998	3.69432	5.60821e-72	Unigene0014911	6601	10258	39.4079	63.6854	0.692478	7.1252e-116	2.5541e-114	no	UP-no	2925	--	--	--	--	--	--	--	--	--	--	--	--	--	--	--	--	--	--	-	-	-
Control-Low-TM	miR-148-y	5204017	7386958	24	441	4.6118	59.6998	3.69432	5.60821e-72	Unigene0014929	27	12	0.7187	0.3322	-1.11334	0.0238373	0.0545134	no	UP-no	656	gi|1031996614|acc|XP_016773111.1|	72.4	8e-13	PREDICTED: 7-carboxy-7-deazaguanine synthase-like, partial [Apis mellifera]	sp|P64556|QUEE_SHIFL	441	6e-157	7-carboxy-7-deazaguanine synthase OS=Shigella flexneri GN=queE PE=3 SV=1	--	--	--	--	--	--	--	--	--	--	-	-	-
Control-Low-TM	miR-148-y	5204017	7386958	24	441	4.6118	59.6998	3.69432	5.60821e-72	Unigene0015031	6	3	0.4174	0.217	-0.943736	0.507911	0.664148	no	UP-no	251	gi|554945241|acc|ESL11007.1|	60.5	4e-09	phosphatidate cytidylyltransferase-like protein [Trypanosoma rangeli SC58]	sp|P0ABG3|CDSA_SHIFL	107	7e-28	Phosphatidate cytidylyltransferase OS=Shigella flexneri GN=cdsA PE=3 SV=2	At3g60620	63.9	1e-12	KOG1440	CDP-diacylglycerol synthase	--	--	--	--	--	GO:0008152//metabolic process	GO:0016772//transferase activity, transferring phosphorus-containing groups;GO:0016779//nucleotidyltransferase activity;GO:0016740//transferase activity;GO:0003824//catalytic activity	GO:0016020//membrane
Control-Low-TM	miR-148-y	5204017	7386958	24	441	4.6118	59.6998	3.69432	5.60821e-72	Unigene0015050	18	18	0.423	0.4399	0.0565179	1	1	no	UP-no	743	gi|768449267|acc|XP_011566709.1|	185	5e-54	PREDICTED: isoprenoid synthase domain-containing protein-like [Plutella xylostella]	sp|B1LQ65|TRUD_ECOSM	330	6e-111	tRNA pseudouridine synthase D OS=Escherichia coli (strain SMS-3-5 / SECEC) GN=truD PE=3 SV=1	YOR243c	51.2	7e-07	KOG2339	Uncharacterized conserved protein	--	--	--	--	--	-	-	-
Control-Low-TM	miR-148-y	5204017	7386958	24	441	4.6118	59.6998	3.69432	5.60821e-72	Unigene0015357	183	452	1.7367	4.4609	1.36099	7.42655e-29	7.78314e-28	yes	UP-UP	1840	gi|762089237|acc|XP_011426962.1|	401	2e-130	PREDICTED: E3 ubiquitin-protein ligase RNF14-like isoform X2 [Crassostrea gigas]	sp|Q9UBS8|RNF14_HUMAN	360	9e-116	E3 ubiquitin-protein ligase RNF14 OS=Homo sapiens GN=RNF14 PE=1 SV=1	Hs4757762	360	1e-116	KOG1814	Predicted E3 ubiquitin ligase	K11971//E3 ubiquitin-protein ligase RNF14 [EC:2.3.2.27]	3e-131	401	crg:105327964	--	-	-	-
Control-Low-TM	miR-148-y	5204017	7386958	24	441	4.6118	59.6998	3.69432	5.60821e-72	Unigene0015369	20	11	0.483	0.2763	-0.805788	0.149928	0.25737	no	UP-no	723	gi|766942669|acc|XP_011504012.1|	147	2e-40	PREDICTED: mannitol-1-phosphate 5-dehydrogenase-like, partial [Ceratosolen solmsi marchali]	sp|P0AF10|MTLR_ECOLI	315	3e-107	Mannitol operon repressor OS=Escherichia coli (strain K12) GN=mtlR PE=1 SV=1	--	--	--	--	--	--	--	--	--	--	GO:0008152//metabolic process	GO:0003824//catalytic activity;GO:0016491//oxidoreductase activity	-
Control-Low-TM	miR-148-y	5204017	7386958	24	441	4.6118	59.6998	3.69432	5.60821e-72	Unigene0015400	9	17	0.2977	0.5847	0.973837	0.168914	0.285677	no	UP-no	528	gi|1036682902|acc|XP_016998752.1|	53.9	3e-06	PREDICTED: outer membrane protein assembly factor BamB-like [Drosophila takahashii]	sp|Q32D50|BAMB_SHIDS	355	1e-121	Outer membrane protein assembly factor BamB OS=Shigella dysenteriae serotype 1 (strain Sd197) GN=bamB PE=3 SV=1	--	--	--	--	--	--	--	--	--	--	-	-	-
Control-Low-TM	miR-148-y	5204017	7386958	24	441	4.6118	59.6998	3.69432	5.60821e-72	Unigene0015757	59	44	0.6774	0.5253	-0.366866	0.238108	0.376901	no	UP-no	1521	gi|826414017|acc|XP_012521670.1|	177	2e-49	PREDICTED: 6-pyruvoyl tetrahydrobiopterin synthase-like [Monomorium pharaonis]	sp|Q46904|YGCN_ECOLI	598	0	Probable electron transfer flavoprotein-quinone oxidoreductase YgcN OS=Escherichia coli (strain K12) GN=ygcN PE=3 SV=2	CE03929	97.1	1e-20	KOG2415	Electron transfer flavoprotein ubiquinone oxidoreductase	K00311//electron-transferring-flavoprotein dehydrogenase [EC:1.5.5.1]	4e-25	115	tsp:Tsp_13139	--	-	-	-
Control-Low-TM	miR-148-y	5204017	7386958	24	441	4.6118	59.6998	3.69432	5.60821e-72	Unigene0015866	9290	8285	33.2222	30.8112	-0.108693	0.000277145	0.000932883	no	UP-no	4883	gi|795039619|acc|XP_011866332.1|	182	1e-47	PREDICTED: eukaryotic translation initiation factor 4H-like isoform X2 [Vollenhovia emeryi]	sp|Q9WUK2|IF4H_MOUSE	159	3e-41	Eukaryotic translation initiation factor 4H OS=Mus musculus GN=Eif4h PE=1 SV=3	Hs11559923	156	4e-41	KOG0118	FOG: RRM domain	--	--	--	--	--	-	-	-
Control-Low-TM	miR-148-y	5204017	7386958	24	441	4.6118	59.6998	3.69432	5.60821e-72	Unigene0016044	165	154	0.8758	0.85	-0.0431386	0.824209	0.946909	no	UP-no	3290	--	--	--	--	--	--	--	--	--	--	--	--	--	--	--	--	--	--	-	-	-
Control-Low-TM	miR-148-y	5204017	7386958	24	441	4.6118	59.6998	3.69432	5.60821e-72	Unigene0016312	1385	936	11.7976	8.2913	-0.508823	1.44903e-15	1.0124e-14	no	UP-no	2050	gi|762099021|acc|XP_011431922.1|	213	4e-59	PREDICTED: BRCA1-A complex subunit BRE-like [Crassostrea gigas]	sp|Q6SP92|BRE_MESAU	194	1e-53	BRCA1-A complex subunit BRE OS=Mesocricetus auratus GN=Bre PE=2 SV=1	--	--	--	--	--	K12173//BRCA1-A complex subunit BRE	6e-60	213	crg:105331437	--	GO:0006950//response to stress;GO:0051716//cellular response to stimulus;GO:0006974//cellular response to DNA damage stimulus;GO:0044763//single-organism cellular process;GO:0050896//response to stimulus;GO:0009987//cellular process;GO:0044699//single-organism process;GO:0033554//cellular response to stress	GO:0005488//binding;GO:0005515//protein binding	GO:0005622//intracellular;GO:0043231//intracellular membrane-bounded organelle;GO:0044464//cell part;GO:0043227//membrane-bounded organelle;GO:0044424//intracellular part;GO:0005623//cell;GO:0043226//organelle;GO:0043229//intracellular organelle
Control-Low-TM	miR-148-y	5204017	7386958	24	441	4.6118	59.6998	3.69432	5.60821e-72	Unigene0016399	156	101	2.4279	1.6347	-0.570683	0.00227632	0.00660013	no	UP-no	1122	gi|597801662|acc|XP_007242180.1|	82.4	7e-15	PREDICTED: zinc fingers and homeoboxes protein 1, isoform 2-like [Astyanax mexicanus]	sp|Q96EF9|ZHX1R_HUMAN	60.8	4e-09	Zinc fingers and homeoboxes protein 1, isoform 2 OS=Homo sapiens GN=ZHX1-C8orf76 PE=2 SV=1	--	--	--	--	--	--	--	--	--	--	-	-	-
Control-Low-TM	miR-148-y	5204017	7386958	24	441	4.6118	59.6998	3.69432	5.60821e-72	Unigene0016454	1499	1242	10.7631	9.2739	-0.214846	0.000281476	0.000946381	no	UP-no	2432	gi|926614994|acc|XP_013772560.1|	490	1e-164	PREDICTED: BTB/POZ domain-containing adapter for CUL3-mediated RhoA degradation protein 3-like [Limulus polyphemus]	sp|Q9H3F6|BACD3_HUMAN	372	4e-120	BTB/POZ domain-containing adapter for CUL3-mediated RhoA degradation protein 3 OS=Homo sapiens GN=KCTD10 PE=1 SV=1	7302243	421	2e-140	KOG2716	Polymerase delta-interacting protein PDIP1 and related proteins, contain BTB/POZ domain	K15074//BTB/POZ domain-containing adapter for CUL3-mediated RhoA degradation protein	9e-159	473	phu:Phum_PHUM024100	--	GO:0006461//protein complex assembly;GO:0043933//macromolecular complex subunit organization;GO:0009987//cellular process;GO:0070271//protein complex biogenesis;GO:0016043//cellular component organization;GO:0071822//protein complex subunit organization;GO:0065003//macromolecular complex assembly;GO:0051259//protein oligomerization;GO:0071840//cellular component organization or biogenesis;GO:0044…	GO:0003824//catalytic activity;GO:0016788//hydrolase activity, acting on ester bonds;GO:0042578//phosphoric ester hydrolase activity;GO:0008081//phosphoric diester hydrolase activity;GO:0004112//cyclic-nucleotide phosphodiesterase activity;GO:0016787//hydrolase activity	-
Control-Low-TM	miR-148-y	5204017	7386958	24	441	4.6118	59.6998	3.69432	5.60821e-72	Unigene0016462	14667	9635	88.1646	60.2294	-0.549732	8.60855e-88	2.30984e-86	no	UP-no	2905	gi|665788626|acc|XP_008559915.1|	177	5e-44	PREDICTED: caprin homolog isoform X2 [Microplitis demolitor]	sp|Q1LZB6|CAPR1_BOVIN	123	1e-27	Caprin-1 OS=Bos taurus GN=CAPRIN1 PE=2 SV=1	--	--	--	--	--	K18743//caprin-1	2e-44	177	crg:105340513	--	-	-	-
Control-Low-TM	miR-148-y	5204017	7386958	24	441	4.6118	59.6998	3.69432	5.60821e-72	Unigene0016530	275	384	0.7897	1.1467	0.538111	3.36768e-06	1.40404e-05	no	UP-no	6081	gi|1004402765|acc|EEZ98189.2|	1309	0	Protein polybromo-1-like Protein [Tribolium castaneum]	sp|Q86U86|PB1_HUMAN	855	0	Protein polybromo-1 OS=Homo sapiens GN=PBRM1 PE=1 SV=1	7301208	1040	0	KOG1827	Chromatin remodeling complex RSC, subunit RSC1/Polybromo and related proteins	K11757//protein polybromo-1	0	1307	phu:Phum_PHUM244090	--	-	-	-
Control-Low-TM	miR-148-y	5204017	7386958	24	441	4.6118	59.6998	3.69432	5.60821e-72	Unigene0016590	119	196	1.075	1.8413	0.776388	4.02872e-06	1.6648e-05	no	UP-no	1933	gi|646695063|acc|KDR08237.1|	320	2e-101	Progestin and adipoQ receptor family member 4, partial [Zootermopsis nevadensis]	sp|Q8N4S7|PAQR4_HUMAN	169	3e-46	Progestin and adipoQ receptor family member 4 OS=Homo sapiens GN=PAQR4 PE=2 SV=3	Hs17487953	169	5e-47	KOG0748	Predicted membrane proteins, contain hemolysin III domain	--	--	--	--	--	-	-	-
Control-Low-TM	miR-148-y	5204017	7386958	24	441	4.6118	59.6998	3.69432	5.60821e-72	Unigene0016955	1841	2539	4.3071	6.1772	0.520236	4.07834e-27	4.07804e-26	no	UP-no	7464	gi|970895239|acc|XP_015113087.1|	321	6e-87	PREDICTED: eukaryotic translation initiation factor 4E transporter-like isoform X4 [Diachasma alloeum]	sp|Q9EST3|4ET_MOUSE	125	2e-27	Eukaryotic translation initiation factor 4E transporter OS=Mus musculus GN=Eif4enif1 PE=1 SV=2	--	--	--	--	--	K18728//eukaryotic translation initiation factor 4E transporter	2e-64	248	ame:727230	--	-	-	-
Control-Low-TM	miR-148-y	5204017	7386958	24	441	4.6118	59.6998	3.69432	5.60821e-72	Unigene0017060	10	14	0.3	0.4368	0.54201	0.541501	0.702139	no	UP-no	582	--	--	--	--	--	--	--	--	--	--	--	--	--	--	--	--	--	--	-	-	-
Control-Low-TM	miR-148-y	5204017	7386958	24	441	4.6118	59.6998	3.69432	5.60821e-72	Unigene0017248	5249	3600	53.508	38.1635	-0.487561	1.3141e-39	1.73196e-38	no	UP-no	1713	gi|225711480|acc|ACO11586.1|	177	9e-50	Probable nuclear transport factor 2 [Caligus rogercresseyi]	sp|Q21735|NTF2_CAEEL	120	1e-30	Probable nuclear transport factor 2 OS=Caenorhabditis elegans GN=ran-4 PE=3 SV=1	7295554	162	3e-46	KOG2104	Nuclear transport factor 2	--	--	--	--	--	GO:0048584//positive regulation of response to stimulus;GO:0033036//macromolecule localization;GO:0002702//positive regulation of production of molecular mediator of immune response;GO:0002920//regulation of humoral immune response;GO:0002922//positive regulation of humoral immune response;GO:0050789//regulation of biological process;GO:0051179//localization;GO:0002759//regulation of antimicrobia…	GO:0005215//transporter activity;GO:0008565//protein transporter activity;GO:0022892//substrate-specific transporter activity	GO:0005623//cell;GO:0044464//cell part
Control-Low-TM	miR-148-y	5204017	7386958	24	441	4.6118	59.6998	3.69432	5.60821e-72	Unigene0017315	17	213	0.3339	4.3509	3.70383	1.6598e-45	2.43541e-44	yes	UP-UP	889	--	--	--	--	--	--	--	--	--	--	--	--	--	--	--	--	--	--	-	-	-
Control-Low-TM	miR-148-y	5204017	7386958	24	441	4.6118	59.6998	3.69432	5.60821e-72	Unigene0017339	392	348	1.0161	0.938	-0.115383	0.295154	0.442908	no	UP-no	6737	gi|646692116|acc|KDR07314.1|	1189	0	Citron Rho-interacting kinase [Zootermopsis nevadensis]	sp|O14578|CTRO_HUMAN	958	0	Citron Rho-interacting kinase OS=Homo sapiens GN=CIT PE=1 SV=2	Hs22062027	509	2e-154	KOG0976	Rho/Rac1-interacting serine/threonine kinase Citron	K16308//citron Rho-interacting kinase [EC:2.7.11.1]	0	985	clv:102096644	--	-	GO:0003824//catalytic activity;GO:0016740//transferase activity	-
Control-Low-TM	miR-148-y	5204017	7386958	24	441	4.6118	59.6998	3.69432	5.60821e-72	Unigene0017362	1631	918	23.7341	13.892	-0.772707	2.27036e-36	2.79049e-35	no	UP-no	1200	gi|380027934|acc|XP_003697669.1|	162	4e-44	PREDICTED: methylosome subunit pICln [Apis florea]	sp|P54106|ICLN_XENLA	115	3e-28	Methylosome subunit pICln OS=Xenopus laevis GN=clns1a PE=2 SV=1	Hs4502891	107	2e-26	KOG3238	Chloride ion current inducer protein	K05019//chloride channel, nucleotide-sensitive, 1A	8e-47	167	isc:IscW_ISCW002915	ko03013//RNA transport//Translation//Genetic Information Processing	GO:0044699//single-organism process;GO:0009987//cellular process	-	GO:0044464//cell part;GO:0044424//intracellular part;GO:0005623//cell;GO:0032991//macromolecular complex;GO:0044444//cytoplasmic part;GO:0005737//cytoplasm;GO:0043234//protein complex;GO:0005622//intracellular
Control-Low-TM	miR-148-y	5204017	7386958	24	441	4.6118	59.6998	3.69432	5.60821e-72	Unigene0017506	34	33	0.4253	0.4293	0.0135053	1	1	no	UP-no	1396	gi|998520244|acc|XP_015521092.1|	277	4e-88	PREDICTED: probable N-acetyltransferase san [Neodiprion lecontei]	sp|Q9NHD5|SAN_DROME	269	3e-86	Probable N-acetyltransferase san OS=Drosophila melanogaster GN=san PE=1 SV=1	Hs13376735	256	2e-82	KOG3138	Predicted N-acetyltransferase	--	--	--	--	--	-	GO:0016407//acetyltransferase activity;GO:0016746//transferase activity, transferring acyl groups;GO:0016740//transferase activity;GO:0016747//transferase activity, transferring acyl groups other than amino-acyl groups;GO:0003824//catalytic activity	-
Control-Low-TM	miR-148-y	5204017	7386958	24	441	4.6118	59.6998	3.69432	5.60821e-72	Unigene0017507	907	536	10.8779	6.6851	-0.702379	2.09521e-18	1.62699e-17	no	UP-no	1456	gi|998520244|acc|XP_015521092.1|	276	1e-87	PREDICTED: probable N-acetyltransferase san [Neodiprion lecontei]	sp|Q9NHD5|SAN_DROME	268	8e-86	Probable N-acetyltransferase san OS=Drosophila melanogaster GN=san PE=1 SV=1	Hs13376735	253	5e-81	KOG3138	Predicted N-acetyltransferase	--	--	--	--	--	-	GO:0016747//transferase activity, transferring acyl groups other than amino-acyl groups;GO:0003824//catalytic activity;GO:0016746//transferase activity, transferring acyl groups;GO:0016407//acetyltransferase activity;GO:0016740//transferase activity	-
Control-Low-TM	miR-148-y	5204017	7386958	24	441	4.6118	59.6998	3.69432	5.60821e-72	Unigene0017551	93	106	0.6506	0.7712	0.245334	0.259008	0.400322	no	UP-no	2496	gi|939688002|acc|XP_014287896.1|	392	2e-125	PREDICTED: CUGBP Elav-like family member 4 isoform X2 [Halyomorpha halys]	sp|Q8N6W0|CELF5_HUMAN	299	5e-90	CUGBP Elav-like family member 5 OS=Homo sapiens GN=CELF5 PE=1 SV=1	7294455	305	2e-95	KOG0146	RNA-binding protein ETR-3 (RRM superfamily)	K13207//CUG-BP- and ETR3-like factor	6e-124	387	tca:659679	--	-	-	-
Control-Low-TM	miR-148-y	5204017	7386958	24	441	4.6118	59.6998	3.69432	5.60821e-72	Unigene0017743	2798	1697	9.8965	6.242	-0.66491	1.34749e-43	1.9131e-42	no	UP-no	4937	gi|919045601|acc|XP_013406007.1|	1096	0	PREDICTED: nuclear pore complex protein Nup155-like [Lingula anatina]	sp|O75694|NU155_HUMAN	990	0	Nuclear pore complex protein Nup155 OS=Homo sapiens GN=NUP155 PE=1 SV=1	Hs4758844	958	0	KOG1900	Nuclear pore complex, Nup155 component (D Nup154, sc Nup157/Nup170)	K14312//nuclear pore complex protein Nup155	0	1066	bfo:BRAFLDRAFT_225253	ko03013//RNA transport//Translation//Genetic Information Processing	-	-	GO:0044425//membrane part;GO:0016020//membrane;GO:0032991//macromolecular complex;GO:0016021//integral component of membrane;GO:0098796//membrane protein complex;GO:0046930//pore complex;GO:0031224//intrinsic component of membrane;GO:0043234//protein complex
Control-Low-TM	miR-148-y	5204017	7386958	24	441	4.6118	59.6998	3.69432	5.60821e-72	Unigene0017968	2459	2146	31.0706	28.1984	-0.139937	0.00316897	0.00896555	no	UP-no	1382	--	--	--	--	--	--	--	--	--	--	--	--	--	--	--	--	--	--	-	-	-
Control-Low-TM	miR-148-y	5204017	7386958	24	441	4.6118	59.6998	3.69432	5.60821e-72	Unigene0018013	192	173	5.616	5.2623	-0.0938494	0.567804	0.728359	no	UP-no	597	gi|999990635|acc|KXJ29657.1|	92.8	2e-18	Poly [ADP-ribose] polymerase 12 [Exaiptasia pallida]	sp|Q7Z3E1|PARPT_HUMAN	73.2	1e-13	TCDD-inducible poly [ADP-ribose] polymerase OS=Homo sapiens GN=TIPARP PE=2 SV=1	--	--	--	--	--	K15259//poly [ADP-ribose] polymerase 7/11/12/13 [EC:2.4.2.30]	6e-18	85.5	fab:101820461	--	-	-	-
Control-Low-TM	miR-148-y	5204017	7386958	24	441	4.6118	59.6998	3.69432	5.60821e-72	Unigene0018031	311	452	1.5358	2.3213	0.595943	3.33626e-08	1.62828e-07	no	UP-no	3536	gi|60419094|acc|AAX19940.1|	412	5e-129	protein serine kinase [Pinctada fucata]	sp|Q4KTY1|KPSH1_PINFU	412	1e-130	Serine/threonine-protein kinase H1 homolog OS=Pinctada fucata GN=PSKH1 PE=2 SV=1	Hs14776113	389	9e-123	KOG0032	Ca2+/calmodulin-dependent protein kinase, EF-Hand protein superfamily	K08808//protein serine kinase H [EC:2.7.11.1]	3e-127	404	crg:105322126	--	GO:0044237//cellular metabolic process;GO:0008152//metabolic process;GO:0006796//phosphate-containing compound metabolic process;GO:0009987//cellular process;GO:0006793//phosphorus metabolic process	GO:0004672//protein kinase activity;GO:0016772//transferase activity, transferring phosphorus-containing groups;GO:0003824//catalytic activity;GO:0036094//small molecule binding;GO:0016773//phosphotransferase activity, alcohol group as acceptor;GO:0016740//transferase activity;GO:1901363//heterocyclic compound binding;GO:0005488//binding;GO:0016301//kinase activity;GO:0097159//organic cyclic comp…	-
Control-Low-TM	miR-148-y	5204017	7386958	24	441	4.6118	59.6998	3.69432	5.60821e-72	Unigene0018055	840	1318	2.9597	4.8293	0.706363	1.65141e-26	1.6206e-25	no	UP-no	4956	gi|975866349|acc|ALT14571.2|	578	0	Sir2 [Daphnia pulicaria]	sp|Q923E4|SIR1_MOUSE	497	2e-154	NAD-dependent protein deacetylase sirtuin-1 OS=Mus musculus GN=Sirt1 PE=1 SV=2	Hs7657575	493	8e-154	KOG2684	Sirtuin 5 and related class III sirtuins (SIR2 family)	K11411//NAD-dependent deacetylase sirtuin 1 [EC:3.5.1.-]	3e-160	518	aec:105148879	ko04068//FoxO signaling pathway//Signal transduction//Environmental Information Processing;ko04213//Longevity regulating pathway - multiple species//Aging//Organismal Systems	-	-	-
Control-Low-TM	miR-148-y	5204017	7386958	24	441	4.6118	59.6998	3.69432	5.60821e-72	Unigene0018135	6855	4514	31.676	21.6914	-0.546267	7.68821e-58	1.39005e-56	no	UP-no	3779	gi|926644887|acc|XP_013788725.1|	446	2e-142	PREDICTED: mitochondrial import receptor subunit TOM40 homolog 1-like [Limulus polyphemus]	sp|Q9U4L6|TO401_DROME	411	8e-131	Mitochondrial import receptor subunit TOM40 homolog 1 OS=Drosophila melanogaster GN=Tom40 PE=2 SV=2	7290829	411	1e-131	KOG3296	Translocase of outer mitochondrial membrane complex, subunit TOM40	K11518//mitochondrial import receptor subunit TOM40	3e-137	430	aga:AgaP_AGAP007871	--	GO:0009987//cellular process;GO:0044699//single-organism process;GO:0044763//single-organism cellular process	-	GO:0005740//mitochondrial envelope;GO:0044446//intracellular organelle part;GO:0043229//intracellular organelle;GO:0044422//organelle part;GO:0005622//intracellular;GO:0044444//cytoplasmic part;GO:0005737//cytoplasm;GO:0005623//cell;GO:0016020//membrane;GO:0044429//mitochondrial part;GO:0043231//intracellular membrane-bounded organelle;GO:0031090//organelle membrane;GO:0031967//organelle envelope…
Control-Low-TM	miR-148-y	5204017	7386958	24	441	4.6118	59.6998	3.69432	5.60821e-72	Unigene0018148	211	110	5.8024	3.1457	-0.883269	2.05395e-07	9.46581e-07	no	UP-no	635	gi|951539157|acc|XP_014472677.1|	115	2e-29	PREDICTED: DNA polymerase epsilon subunit 4 [Dinoponera quadriceps]	sp|A6QQ14|DPOE4_BOVIN	99.4	8e-25	DNA polymerase epsilon subunit 4 OS=Bos taurus GN=POLE4 PE=3 SV=1	7291416	109	4e-29	KOG1658	DNA polymerase epsilon, subunit C	K03506//DNA polymerase epsilon subunit 4 [EC:2.7.7.7]	1e-29	114	hst:105189661	ko00230//Purine metabolism//Nucleotide metabolism//Metabolism;ko00240//Pyrimidine metabolism//Nucleotide metabolism//Metabolism;ko03030//DNA replication//Replication and repair//Genetic Information Processing;ko03420//Nucleotide excision repair//Replication and repair//Genetic Information Processing;ko03410//Base excision repair//Replication and repair//Genetic Information Processing	-	GO:0005515//protein binding;GO:1901363//heterocyclic compound binding;GO:0005488//binding;GO:0097159//organic cyclic compound binding;GO:0003676//nucleic acid binding;GO:0003677//DNA binding;GO:0046983//protein dimerization activity	GO:0044464//cell part;GO:0005623//cell
Control-Low-TM	miR-148-y	5204017	7386958	24	441	4.6118	59.6998	3.69432	5.60821e-72	Unigene0018288	203	92	1.3272	0.6255	-1.0853	7.93925e-10	4.25662e-09	yes	UP-DOWN	2671	gi|923118692|acc|XP_013752821.1|	71.6	9e-10	leucine Rich Repeat family protein [Thecamonas trahens ATCC 50062]	sp|Q9C5D2|FBL4_ARATH	62.8	1e-08	F-box/LRR-repeat protein 4 OS=Arabidopsis thaliana GN=FBL4 PE=2 SV=1	At4g15470_2	57.8	4e-08	KOG1947	Leucine rich repeat proteins, some proteins contain F-box	K10268//F-box and leucine-rich repeat protein 2/20	5e-08	62	pxy:105383059	--	-	-	-
Control-Low-TM	miR-148-y	5204017	7386958	24	441	4.6118	59.6998	3.69432	5.60821e-72	Unigene0018344	230	305	1.819	2.5084	0.463622	0.000282895	0.000950764	no	UP-no	2208	gi|836714287|acc|XP_012790745.1|	130	3e-28	PREDICTED: zinc finger protein 473 [Sorex araneus]	sp|A0JNB1|ZN227_BOVIN	117	6e-26	Zinc finger protein 227 OS=Bos taurus GN=ZNF227 PE=2 SV=1	Hs18572831	107	6e-24	KOG1721	FOG: Zn-finger	--	--	--	--	--	-	-	-
Control-Low-TM	miR-148-y	5204017	7386958	24	441	4.6118	59.6998	3.69432	5.60821e-72	Unigene0018380	3985	2909	14.1379	10.7326	-0.397568	8.94884e-23	7.96232e-22	no	UP-no	4922	gi|807040819|acc|XP_012161217.1|	225	2e-62	PREDICTED: CD81 protein [Ceratitis capitata]	sp|Q99J59|TSN1_MOUSE	128	1e-30	Tetraspanin-1 OS=Mus musculus GN=Tspan1 PE=2 SV=1	7301393	223	4e-64	KOG3882	Tetraspanin family integral membrane protein	K06508//CD81 antigen	5e-63	225	dme:Dmel_CG6120	--	-	-	GO:0016020//membrane
Control-Low-TM	miR-148-y	5204017	7386958	24	441	4.6118	59.6998	3.69432	5.60821e-72	Unigene0018452	9054	7221	131.206	108.821	-0.269871	9.63989e-19	7.56551e-18	no	UP-no	1205	gi|557756950|acc|XP_005178209.1|	466	1e-161	PREDICTED: phosphatidylinositol transfer protein beta isoform isoform X2 [Musca domestica]	sp|Q2HJ54|PIPNA_BOVIN	339	3e-113	Phosphatidylinositol transfer protein alpha isoform OS=Bos taurus GN=PITPNA PE=1 SV=3	7300495	430	9e-150	KOG3668	Phosphatidylinositol transfer protein	--	--	--	--	--	GO:0051234//establishment of localization;GO:0051179//localization	-	GO:0044464//cell part;GO:0005623//cell
Control-Low-TM	miR-148-y	5204017	7386958	24	441	4.6118	59.6998	3.69432	5.60821e-72	Unigene0018504	5	80	0.0324	0.5387	4.05542	1.10417e-18	8.6541e-18	yes	UP-UP	2697	gi|817080305|acc|XP_012262609.1|	305	2e-89	PREDICTED: F-box only protein 33 [Athalia rosae]	sp|Q7Z6M2|FBX33_HUMAN	138	9e-33	F-box only protein 33 OS=Homo sapiens GN=FBXO33 PE=1 SV=1	--	--	--	--	--	K10310//F-box protein 33	3e-87	295	tca:656364	--	-	-	-
Control-Low-TM	miR-148-y	5204017	7386958	24	441	4.6118	59.6998	3.69432	5.60821e-72	Unigene0018528	1393	697	6.2677	3.2613	-0.942489	4.16955e-43	5.85714e-42	no	UP-no	3881	gi|751206067|acc|XP_011155541.1|	973	0	PREDICTED: ATP-dependent RNA helicase DDX42 [Solenopsis invicta]	sp|Q7ZY47|DDX42_XENLA	853	0	ATP-dependent RNA helicase DDX42 OS=Xenopus laevis GN=ddx42 PE=2 SV=1	7294797	863	0	KOG0339	ATP-dependent RNA helicase	K12835//ATP-dependent RNA helicase DDX42 [EC:3.6.4.13]	0	973	soc:105192948	ko03040//Spliceosome//Transcription//Genetic Information Processing	-	GO:0016787//hydrolase activity;GO:0036094//small molecule binding;GO:0097159//organic cyclic compound binding;GO:1901363//heterocyclic compound binding;GO:0005488//binding;GO:0003824//catalytic activity	-
Control-Low-TM	miR-148-y	5204017	7386958	24	441	4.6118	59.6998	3.69432	5.60821e-72	Unigene0018606	1601	1021	11.4531	7.5956	-0.592502	1.0608e-22	9.41825e-22	no	UP-no	2441	gi|957823670|acc|XP_014661550.1|	574	0	PREDICTED: cytosol aminopeptidase-like isoform X1 [Priapulus caudatus]	sp|Q5XGB9|AMPL_XENTR	528	2e-177	Cytosol aminopeptidase OS=Xenopus tropicalis GN=lap3 PE=2 SV=1	Hs7705688	511	1e-171	KOG2597	Predicted aminopeptidase of the M17 family	K11142//cytosol aminopeptidase [EC:3.4.11.1 3.4.11.5]	0	552	tru:101064490	ko00480//Glutathione metabolism//Metabolism of other amino acids//Metabolism;ko00330//Arginine and proline metabolism//Amino acid metabolism//Metabolism	-	-	-
Control-Low-TM	miR-148-y	5204017	7386958	24	441	4.6118	59.6998	3.69432	5.60821e-72	Unigene0018662	18463	12598	386.577	274.308	-0.494957	2.9976e-79	7.17803e-78	no	UP-no	834	gi|854959477|acc|AKN79746.1|	140	1e-38	NADH dehydrogenase, partial [Procambarus clarkii]	sp|Q62425|NDUA4_MOUSE	80.9	5e-18	Cytochrome c oxidase subunit NDUFA4 OS=Mus musculus GN=Ndufa4 PE=1 SV=2	--	--	--	--	--	K03948//NADH dehydrogenase (ubiquinone) 1 alpha subcomplex subunit 4	3e-34	127	bmor:101739922	ko00190//Oxidative phosphorylation//Energy metabolism//Metabolism	-	-	-
Control-Low-TM	miR-148-y	5204017	7386958	24	441	4.6118	59.6998	3.69432	5.60821e-72	Unigene0018722	9095	7883	77.662	70.0005	-0.149844	6.80678e-07	3.01452e-06	no	UP-no	2045	gi|1022760802|acc|KZS06852.1|	855	0	Methylmalonate-semialdehyde dehydrogenase [Daphnia magna]	sp|Q7QC84|MMSA_ANOGA	814	0	Probable methylmalonate-semialdehyde dehydrogenase [acylating], mitochondrial OS=Anopheles gambiae GN=AGAP002499 PE=3 SV=2	7290043	791	0	KOG2449	Methylmalonate semialdehyde dehydrogenase	K00140//malonate-semialdehyde dehydrogenase (acetylating) / methylmalonate-semialdehyde dehydrogenase [EC:1.2.1.18 1.2.1.27]	0	838	crg:105336766	ko01200//Carbon metabolism//Global and Overview//Metabolism;ko00280//Valine, leucine and isoleucine degradation//Amino acid metabolism//Metabolism;ko00562//Inositol phosphate metabolism//Carbohydrate metabolism//Metabolism;ko00640//Propanoate metabolism//Carbohydrate metabolism//Metabolism;ko00410//beta-Alanine metabolism//Metabolism of other amino acids//Metabolism	-	-	-
Control-Low-TM	miR-148-y	5204017	7386958	24	441	4.6118	59.6998	3.69432	5.60821e-72	Unigene0018771	734	709	2.8553	2.8681	0.00645299	0.95945	1	no	UP-no	4489	--	--	--	--	--	--	--	--	--	--	--	--	--	--	--	--	--	--	-	-	-
Control-Low-TM	miR-148-y	5204017	7386958	24	441	4.6118	59.6998	3.69432	5.60821e-72	Unigene0018800	33	153	0.2942	1.4183	2.26929	2.11469e-20	1.75247e-19	yes	UP-UP	1959	gi|913300498|acc|XP_013199651.1|	441	4e-144	PREDICTED: G protein-activated inward rectifier potassium channel 3-like isoform X3 [Amyelois transitella]	sp|F1NHE9|KCJ12_CHICK	346	3e-110	ATP-sensitive inward rectifier potassium channel 12 OS=Gallus gallus GN=KCNJ12 PE=1 SV=1	7300969	408	8e-134	KOG3827	Inward rectifier K+ channel	K05330//potassium inwardly-rectifying channel subfamily J, other	4e-143	436	bmor:101739197	--	GO:0051179//localization;GO:0034220//ion transmembrane transport;GO:0051234//establishment of localization;GO:0044699//single-organism process;GO:0009987//cellular process;GO:0006811//ion transport;GO:0044765//single-organism transport;GO:0055085//transmembrane transport;GO:0030001//metal ion transport;GO:0006810//transport;GO:1902578//single-organism localization;GO:0006812//cation transport;GO:…	GO:0005215//transporter activity;GO:0022892//substrate-specific transporter activity;GO:0015267//channel activity;GO:0022803//passive transmembrane transporter activity;GO:0015075//ion transmembrane transporter activity;GO:0005244//voltage-gated ion channel activity;GO:0022838//substrate-specific channel activity;GO:0022857//transmembrane transporter activity;GO:0022832//voltage-gated channel act…	GO:0016020//membrane
Control-Low-TM	miR-148-y	5204017	7386958	24	441	4.6118	59.6998	3.69432	5.60821e-72	Unigene0018845	196	646	0.7633	2.6162	1.77715	1.81422e-58	3.30922e-57	yes	UP-UP	4484	gi|1009526911|acc|XP_015914453.1|	218	8e-56	PREDICTED: E3 ubiquitin-protein ligase arkadia-C-like isoform X3 [Parasteatoda tepidariorum]	sp|Q6ZSG1|RN165_HUMAN	130	8e-31	RING finger protein 165 OS=Homo sapiens GN=RNF165 PE=1 SV=1	7299505	137	6e-32	KOG0800	FOG: Predicted E3 ubiquitin ligase	K10635//E3 ubiquitin-protein ligase Arkadia [EC:2.3.2.27]	4e-44	179	api:100573509	--	-	GO:0046914//transition metal ion binding;GO:0043169//cation binding;GO:0005488//binding;GO:0043167//ion binding;GO:0046872//metal ion binding	-
Control-Low-TM	miR-148-y	5204017	7386958	24	441	4.6118	59.6998	3.69432	5.60821e-72	Unigene0018903	5451	4775	16.0625	14.6324	-0.13453	0.000131228	0.000461168	no	UP-no	5926	gi|939661979|acc|XP_014297472.1|	1735	0	PREDICTED: exportin-7 isoform X2 [Microplitis demolitor]	sp|Q5ZLT0|XPO7_CHICK	1545	0	Exportin-7 OS=Gallus gallus GN=XPO7 PE=2 SV=1	Hs11999174	1536	0	KOG1410	Nuclear transport receptor RanBP16 (importin beta superfamily)	K18460//exportin-7	0	1713	nvi:100122978	--	GO:0045184//establishment of protein localization;GO:0008104//protein localization;GO:0033036//macromolecule localization;GO:0006810//transport;GO:0051234//establishment of localization;GO:0015031//protein transport;GO:0071702//organic substance transport;GO:0051179//localization	GO:0031267//small GTPase binding;GO:0017016//Ras GTPase binding;GO:0005515//protein binding;GO:0051020//GTPase binding;GO:0019899//enzyme binding;GO:0005488//binding	-
Control-Low-TM	miR-148-y	5204017	7386958	24	441	4.6118	59.6998	3.69432	5.60821e-72	Unigene0018934	93	103	0.6764	0.779	0.203747	0.35549	0.517296	no	UP-no	2401	gi|815903106|acc|XP_003487195.2|	79	3e-12	PREDICTED: sialidase [Bombus impatiens]	--	--	--	--	--	--	--	--	--	--	--	--	--	--	-	-	-
Control-Low-TM	miR-148-y	5204017	7386958	24	441	4.6118	59.6998	3.69432	5.60821e-72	Unigene0018951	1569	1584	6.9983	7.3473	0.0702097	0.210072	0.343093	no	UP-no	3915	gi|1000763704|acc|XP_015604929.1|	266	4e-75	PREDICTED: transcription factor E2F6 isoform X2 [Cephus cinctus]	sp|O00716|E2F3_HUMAN	195	1e-51	Transcription factor E2F3 OS=Homo sapiens GN=E2F3 PE=1 SV=1	Hs4503433	195	2e-52	KOG2577	Transcription factor E2F/dimerization partner (TDP)	K09389//transcription factor E2F2	2e-74	263	cfo:105252305	--	-	-	-
Control-Low-TM	miR-148-y	5204017	7386958	24	441	4.6118	59.6998	3.69432	5.60821e-72	Unigene0019055	56	41	0.5043	0.384	-0.393176	0.223999	0.359359	no	UP-no	1939	gi|470237176|acc|XP_004350545.1|	57.8	5e-06	Dyp-type peroxidase family protein [Dictyostelium fasciculatum]	sp|P31545|EFEB_ECOLI	877	0	Deferrochelatase/peroxidase EfeB OS=Escherichia coli (strain K12) GN=efeB PE=1 SV=2	--	--	--	--	--	--	--	--	--	--	-	-	-
Control-Low-TM	miR-148-y	5204017	7386958	24	441	4.6118	59.6998	3.69432	5.60821e-72	Unigene0019072	314	220	2.2316	1.626	-0.456751	0.000444767	0.00146268	no	UP-no	2457	--	--	--	--	--	--	--	--	--	--	--	--	--	--	--	--	--	--	-	-	-
Control-Low-TM	miR-148-y	5204017	7386958	24	441	4.6118	59.6998	3.69432	5.60821e-72	Unigene0019121	524	350	4.0291	2.7987	-0.525701	2.19302e-07	1.00842e-06	no	UP-no	2271	gi|871240026|acc|XP_012939319.1|	342	1e-106	PREDICTED: intraflagellar transport protein 46 homolog [Aplysia californica]	sp|Q5DHJ5|IFT46_SCHJA	308	3e-96	Intraflagellar transport protein 46 homolog OS=Schistosoma japonicum GN=SJCHGC08984 PE=2 SV=1	--	--	--	--	--	--	--	--	--	--	GO:0009987//cellular process;GO:0044763//single-organism cellular process;GO:1902578//single-organism localization;GO:0007017//microtubule-based process;GO:0010970//establishment of localization by movement along microtubule;GO:0051234//establishment of localization;GO:0006928//movement of cell or subcellular component;GO:0044699//single-organism process;GO:0007018//microtubule-based movement;GO:…	-	-
Control-Low-TM	miR-148-y	5204017	7386958	24	441	4.6118	59.6998	3.69432	5.60821e-72	Unigene0019316	1582	3028	10.0785	20.0609	0.993105	3.15178e-97	9.35248e-96	no	UP-no	2741	gi|939628000|acc|XP_014294240.1|	418	2e-136	PREDICTED: transcriptional activator protein Pur-beta-B isoform X4 [Halyomorpha halys]	sp|P42669|PURA_MOUSE	234	8e-68	Transcriptional activator protein Pur-alpha OS=Mus musculus GN=Pura PE=1 SV=1	7304304	387	3e-126	KOG3074	Transcriptional regulator of the PUR family, single-stranded-DNA-binding	--	--	--	--	--	-	-	-
Control-Low-TM	miR-148-y	5204017	7386958	24	441	4.6118	59.6998	3.69432	5.60821e-72	Unigene0019350	20993	11889	201.088	118.43	-0.763795	1.1407e-188	7.83035e-187	no	UP-no	1823	gi|656985105|acc|AID18683.1|	865	0	aspartate aminotransferase [Fenneropenaeus chinensis]	sp|Q4R559|AATM_MACFA	608	0	Aspartate aminotransferase, mitochondrial OS=Macaca fascicularis GN=GOT2 PE=2 SV=1	Hs4504069	608	0	KOG1411	Aspartate aminotransferase/Glutamic oxaloacetic transaminase AAT1/GOT2	K14455//aspartate aminotransferase, mitochondrial [EC:2.6.1.1]	0	646	aag:AaeL_AAEL002399	ko01200//Carbon metabolism//Global and Overview//Metabolism;ko01230//Biosynthesis of amino acids//Global and Overview//Metabolism;ko00270//Cysteine and methionine metabolism//Amino acid metabolism//Metabolism;ko00250//Alanine, aspartate and glutamate metabolism//Amino acid metabolism//Metabolism;ko00330//Arginine and proline metabolism//Amino acid metabolism//Metabolism;ko00350//Tyrosine metaboli…	GO:0019752//carboxylic acid metabolic process;GO:0044281//small molecule metabolic process;GO:0006082//organic acid metabolic process;GO:0044699//single-organism process;GO:0044763//single-organism cellular process;GO:0009987//cellular process;GO:0044710//single-organism metabolic process;GO:0008152//metabolic process;GO:0071704//organic substance metabolic process;GO:0044237//cellular metabolic …	GO:0043168//anion binding;GO:0070546//L-phenylalanine aminotransferase activity;GO:0016740//transferase activity;GO:0016769//transferase activity, transferring nitrogenous groups;GO:0043167//ion binding;GO:0005488//binding;GO:0003824//catalytic activity;GO:0008483//transaminase activity	-
Control-Low-TM	miR-148-y	5204017	7386958	24	441	4.6118	59.6998	3.69432	5.60821e-72	Unigene0019445	144	294	0.654	1.3885	1.08616	7.08093e-14	4.63292e-13	yes	UP-UP	3845	gi|332029215|acc|EGI69198.1|	118	7e-25	Protein bric-a-brac 2 [Acromyrmex echinatior]	--	--	--	--	--	--	--	--	--	--	--	--	--	--	-	-	-
Control-Low-TM	miR-148-y	5204017	7386958	24	441	4.6118	59.6998	3.69432	5.60821e-72	Unigene0019470	2715	3212	11.3747	13.9943	0.299011	2.64177e-12	1.606e-11	no	UP-no	4168	gi|998522628|acc|XP_015522400.1|	410	3e-126	PREDICTED: transcription factor Dp-1 isoform X1 [Neodiprion lecontei]	sp|Q14186|TFDP1_HUMAN	369	2e-113	Transcription factor Dp-1 OS=Homo sapiens GN=TFDP1 PE=1 SV=1	Hs6005900	369	2e-114	KOG2829	E2F-like protein	K09394//transcription factor Dp, invertebrate	4e-124	402	ame:409887	--	GO:0009059//macromolecule biosynthetic process;GO:0044699//single-organism process;GO:0065007//biological regulation;GO:0019222//regulation of metabolic process;GO:0060255//regulation of macromolecule metabolic process;GO:0050789//regulation of biological process;GO:0044260//cellular macromolecule metabolic process;GO:1901576//organic substance biosynthetic process;GO:0009987//cellular process;GO…	GO:0003676//nucleic acid binding;GO:0001071//nucleic acid binding transcription factor activity;GO:0097159//organic cyclic compound binding;GO:0005488//binding;GO:1901363//heterocyclic compound binding	GO:0005623//cell;GO:0043227//membrane-bounded organelle;GO:0044424//intracellular part;GO:0043226//organelle;GO:0043229//intracellular organelle;GO:0044464//cell part;GO:0005622//intracellular;GO:0032991//macromolecular complex;GO:0043231//intracellular membrane-bounded organelle;GO:0043234//protein complex
Control-Low-TM	miR-148-y	5204017	7386958	24	441	4.6118	59.6998	3.69432	5.60821e-72	Unigene0019590	65	202	0.3485	1.1263	1.69236	1.69281e-18	1.32024e-17	yes	UP-UP	3257	gi|646707248|acc|KDR14091.1|	898	0	Ras GTPase-activating protein 3 [Zootermopsis nevadensis]	sp|Q14644|RASA3_HUMAN	789	0	Ras GTPase-activating protein 3 OS=Homo sapiens GN=RASA3 PE=1 SV=3	Hs12545410	785	0	KOG2059	Ras GTPase-activating protein	K12380//Ras GTPase-activating protein 3	0	855	aec:105151123	ko04013//MAPK signaling pathway - fly//Signal transduction//Environmental Information Processing	GO:0050794//regulation of cellular process;GO:0065007//biological regulation;GO:0050789//regulation of biological process	-	-
Control-Low-TM	miR-148-y	5204017	7386958	24	441	4.6118	59.6998	3.69432	5.60821e-72	Unigene0019641	464	224	9.9907	5.0157	-0.994135	1.01144e-17	7.64935e-17	no	UP-no	811	gi|926633052|acc|XP_013782316.1|	107	6e-26	PREDICTED: coiled-coil-helix-coiled-coil-helix domain-containing protein 7-like [Limulus polyphemus]	sp|Q2TAP8|CHCH7_XENLA	79	2e-17	Coiled-coil-helix-coiled-coil-helix domain-containing protein 7 OS=Xenopus laevis GN=chchd7 PE=3 SV=1	7296344	92.4	6e-23	KOG4618	Uncharacterized conserved protein	--	--	--	--	--	GO:0044699//single-organism process	GO:0003824//catalytic activity	-
Control-Low-TM	miR-148-y	5204017	7386958	24	441	4.6118	59.6998	3.69432	5.60821e-72	Unigene0019662	358	206	5.5717	3.3341	-0.74082	4.92849e-09	2.53041e-08	no	UP-no	1122	gi|915655582|acc|KOC59330.1|	87.8	7e-16	DNA (cytosine-5)-methyltransferase 3A, partial [Habropoda laboriosa]	--	--	--	--	--	--	--	--	--	--	--	--	--	--	-	-	-
Control-Low-TM	miR-148-y	5204017	7386958	24	441	4.6118	59.6998	3.69432	5.60821e-72	Unigene0019718	2496	2368	12.793	12.6215	-0.0194712	0.682622	0.831855	no	UP-no	3407	gi|556912558|acc|AGZ84436.1|	683	0	tumor susceptibility protein 101-like protein [Procambarus clarkii]	sp|Q6IRE4|TS101_RAT	354	1e-109	Tumor susceptibility gene 101 protein OS=Rattus norvegicus GN=Tsg101 PE=1 SV=1	Hs5454140	348	5e-108	KOG2391	Vacuolar sorting protein/ubiquitin receptor VPS23	K12183//ESCRT-I complex subunit TSG101	7e-130	410	dmo:Dmoj_GI12442	ko04144//Endocytosis//Transport and catabolism//Cellular Processes	-	-	-
Control-Low-TM	miR-148-y	5204017	7386958	24	441	4.6118	59.6998	3.69432	5.60821e-72	Unigene0019858	256	223	1.0741	0.973	-0.142617	0.320526	0.47561	no	UP-no	4162	gi|919003973|acc|XP_013420611.1|	203	6e-50	PREDICTED: polycomb protein Asx-like isoform X2 [Lingula anatina]	sp|Q9V727|ASX_DROME	72.4	3e-11	Polycomb protein Asx OS=Drosophila melanogaster GN=Asx PE=1 SV=1	--	--	--	--	--	K11471//additional sex combs-like protein	2e-47	191	phu:Phum_PHUM073040	--	-	-	-
Control-Low-TM	miR-148-y	5204017	7386958	24	441	4.6118	59.6998	3.69432	5.60821e-72	Unigene0019895	129	187	0.7585	1.1434	0.592109	0.000419679	0.00138272	no	UP-no	2970	gi|926636605|acc|XP_013784244.1|	363	2e-112	PREDICTED: transcription factor E2F4-like [Limulus polyphemus]	sp|Q6DE14|E2F4_XENLA	352	3e-110	Transcription factor E2F4 OS=Xenopus laevis GN=e2f4 PE=1 SV=1	Hs12669915	288	2e-86	KOG2577	Transcription factor E2F/dimerization partner (TDP)	K04682//transcription factor E2F4/5	2e-109	352	xla:446541	ko04350//TGF-beta signaling pathway//Signal transduction//Environmental Information Processing;ko04110//Cell cycle//Cell growth and death//Cellular Processes	GO:0051252//regulation of RNA metabolic process;GO:0006355//regulation of transcription, DNA-templated;GO:0048869//cellular developmental process;GO:0044085//cellular component biogenesis;GO:0042384//cilium assembly;GO:0016043//cellular component organization;GO:0044699//single-organism process;GO:0010556//regulation of macromolecule biosynthetic process;GO:0070925//organelle assembly;GO:0007017/…	GO:0005488//binding;GO:0001071//nucleic acid binding transcription factor activity	GO:0044424//intracellular part;GO:0005622//intracellular;GO:0044464//cell part;GO:0005623//cell
Control-Low-TM	miR-148-y	5204017	7386958	24	441	4.6118	59.6998	3.69432	5.60821e-72	Unigene0019908	27	6	0.8526	0.197	-2.11367	0.000327558	0.00109249	yes	UP-DOWN	553	--	--	--	--	--	--	--	--	--	--	--	--	--	--	--	--	--	--	-	-	-
Control-Low-TM	miR-148-y	5204017	7386958	24	441	4.6118	59.6998	3.69432	5.60821e-72	Unigene0019935	2387	1446	12.3907	7.8058	-0.666639	1.35614e-38	1.74602e-37	no	UP-no	3364	gi|1022776945|acc|KZS20564.1|	847	0	Histone deacetylase 8 [Daphnia magna]	sp|Q94517|HDAC1_DROME	796	0	Histone deacetylase Rpd3 OS=Drosophila melanogaster GN=Rpd3 PE=1 SV=2	7292522	796	0	KOG1342	Histone deacetylase complex, catalytic component RPD3	K06067//histone deacetylase 1/2 [EC:3.5.1.98]	0	824	ame:411503	ko04213//Longevity regulating pathway - multiple species//Aging//Organismal Systems;ko04330//Notch signaling pathway//Signal transduction//Environmental Information Processing	GO:0036211//protein modification process;GO:0006476//protein deacetylation;GO:0019222//regulation of metabolic process;GO:0034645//cellular macromolecule biosynthetic process;GO:0044710//single-organism metabolic process;GO:0044238//primary metabolic process;GO:0051276//chromosome organization;GO:0009058//biosynthetic process;GO:0043933//macromolecular complex subunit organization;GO:0016575//his…	GO:0033558//protein deacetylase activity;GO:0034979//NAD-dependent protein deacetylase activity;GO:0016811//hydrolase activity, acting on carbon-nitrogen (but not peptide) bonds, in linear amides;GO:0016787//hydrolase activity;GO:0017136//NAD-dependent histone deacetylase activity;GO:0016810//hydrolase activity, acting on carbon-nitrogen (but not peptide) bonds;GO:0019213//deacetylase activity;GO…	GO:0043229//intracellular organelle;GO:0044464//cell part;GO:0043226//organelle;GO:0005623//cell;GO:0043231//intracellular membrane-bounded organelle;GO:0044424//intracellular part;GO:0005622//intracellular;GO:0043227//membrane-bounded organelle
Control-Low-TM	miR-148-y	5204017	7386958	24	441	4.6118	59.6998	3.69432	5.60821e-72	Unigene0019999	4534	757	34.9862	6.0746	-2.52592	0	0	yes	UP-DOWN	2263	gi|526117754|acc|NP_001267850.1|	354	6e-110	kruppel homolog 1 [Bombus terrestris]	sp|P08155|KRH1_DROME	328	5e-98	Krueppel homolog 1 OS=Drosophila melanogaster GN=Kr-h1 PE=2 SV=2	7297074	254	2e-73	KOG1721	FOG: Zn-finger	--	--	--	--	--	-	GO:0005488//binding	-
Control-Low-TM	miR-148-y	5204017	7386958	24	441	4.6118	59.6998	3.69432	5.60821e-72	Unigene0020039	3058	2694	11.3834	10.4288	-0.126358	0.0035842	0.0100414	no	UP-no	4691	gi|256574618|acc|BAH98114.1|	739	0	GTP binding protein alpha subunit Go [Marsupenaeus japonicus]	sp|P38404|GNAO_LOCMI	712	0	Guanine nucleotide-binding protein G(o) subunit alpha OS=Locusta migratoria PE=3 SV=1	7303740	689	0	KOG0082	G-protein alpha subunit (small G protein superfamily)	K04534//guanine nucleotide-binding protein G(o) subunit alpha	0	711	phu:Phum_PHUM378990	--	GO:0007187//G-protein coupled receptor signaling pathway, coupled to cyclic nucleotide second messenger;GO:0044700//single organism signaling;GO:0050896//response to stimulus;GO:0007165//signal transduction;GO:0009987//cellular process;GO:0007154//cell communication;GO:0007186//G-protein coupled receptor signaling pathway;GO:0023052//signaling;GO:0044763//single-organism cellular process;GO:00446…	GO:0060089//molecular transducer activity;GO:0005515//protein binding;GO:0003824//catalytic activity;GO:1901363//heterocyclic compound binding;GO:0032550//purine ribonucleoside binding;GO:0032549//ribonucleoside binding;GO:0000166//nucleotide binding;GO:0043169//cation binding;GO:0016817//hydrolase activity, acting on acid anhydrides;GO:0017111//nucleoside-triphosphatase activity;GO:0016818//hydr…	-
Control-Low-TM	miR-148-y	5204017	7386958	24	441	4.6118	59.6998	3.69432	5.60821e-72	Unigene0020043	10292	6535	89.9955	59.4252	-0.598778	1.31915e-86	3.47835e-85	no	UP-no	1997	gi|926623746|acc|XP_013777302.1|	359	2e-113	PREDICTED: transducin beta-like protein 2 [Limulus polyphemus]	sp|Q9R099|TBL2_MOUSE	282	1e-85	Transducin beta-like protein 2 OS=Mus musculus GN=Tbl2 PE=2 SV=2	Hs7549793_2	273	1e-83	KOG2096	WD40 repeat protein	--	--	--	--	--	-	-	-
Control-Low-TM	miR-148-y	5204017	7386958	24	441	4.6118	59.6998	3.69432	5.60821e-72	Unigene0020079	1646	1856	7.1005	8.3261	0.22972	1.48334e-05	5.82518e-05	no	UP-no	4048	gi|926607985|acc|XP_013775472.1|	178	1e-45	PREDICTED: iroquois-class homeodomain protein IRX-2-like [Limulus polyphemus]	sp|Q8C0Y1|TGIF2_MOUSE	145	6e-37	Homeobox protein TGIF2 OS=Mus musculus GN=Tgif2 PE=2 SV=1	7303441	149	2e-39	KOG0773	Transcription factor MEIS1 and related HOX domain proteins	K19383//homeobox protein TGIF1	9e-43	166	tca:661221	ko04350//TGF-beta signaling pathway//Signal transduction//Environmental Information Processing	GO:0060255//regulation of macromolecule metabolic process;GO:0019222//regulation of metabolic process;GO:0050789//regulation of biological process;GO:0010468//regulation of gene expression;GO:0065007//biological regulation	GO:0003676//nucleic acid binding;GO:0097159//organic cyclic compound binding;GO:1901363//heterocyclic compound binding;GO:0005488//binding	GO:0005622//intracellular;GO:0043227//membrane-bounded organelle;GO:0044424//intracellular part;GO:0043226//organelle;GO:0005623//cell;GO:0043231//intracellular membrane-bounded organelle;GO:0043229//intracellular organelle;GO:0044464//cell part
Control-Low-TM	miR-148-y	5204017	7386958	24	441	4.6118	59.6998	3.69432	5.60821e-72	Unigene0020116	90	144	0.6848	1.1394	0.73452	0.000156937	0.000547637	no	UP-no	2295	gi|759081018|acc|XP_011350362.1|	446	2e-145	PREDICTED: transmembrane protein C9orf91 homolog isoform X1 [Cerapachys biroi]	sp|Q8R239|CI091_MOUSE	61.2	1e-08	Transmembrane protein C9orf91 homolog OS=Mus musculus PE=2 SV=2	--	--	--	--	--	--	--	--	--	--	-	-	-
[truncated: 1,319 more rows]
