# Supplementary material for: miR-151 Affects Low-Temperature Tolerance of Penaeus vannamei by Modulating Autophagy Under Low-Temperature Stress
Source: Front Cell Dev Biol. 2021 Apr 9;9:595108. doi: 10.3389/fcell.2021.595108 (PMC8064728; doi:10.3389/fcell.2021.595108)
Supplement: Supplementary Table 4 — Differential miRNA target genes by KEGG analysis. [file Table_4.XLSX]

## Sheet: Control_vs_Low-TM.path
KEGG_A_class	KEGG_B_class	Pathway	Control_vs_Low-TM (2358)	All (4791)	Pvalue	Qvalue	Pathway ID	Genes	K_IDs
Cellular Processes	Transport and catabolism	Endocytosis	127	189	2.70209e-07	5.67439e-05	ko04144	Unigene0000293;Unigene0000443;Unigene0000953;Unigene0000963;Unigene0001349;Unigene0001445;Unigene0001601;Unigene0001828;Unigene0002316;Unigene0002782;Unigene0002928;Unigene0003098;Unigene0003132;Unigene0003657;Unigene0003784;Unigene0004186;Unigene0004260;Unigene0004261;Unigene0004267;Unigene0005144;Unigene0005564;Unigene0006020;Unigene0006102;Unigene0008105;Unigene0008387;Unigene0012320;Unigene00…	K04500+K12491+K18441+K12197+K12481+K11839+K18441+K12473+K05747+K18443+K12200+K12488+K12494+K12487+K01115+K05754+K18441+K18441+K18441+K12196+K19475+K05756+K12186+K05755+K04678+K12474+K11839+K04646+K04439+K17920+K17920+K08291+K12480+K12182+K04674+K06093+K18442+K12189+K05747+K07941+K12183+K07903+K05757+K05096+K05098+K05633+K01115+K19366+K11866+K11826+K00910+K12475+K04513+K18468+K04705+K12191+K03283+…
Environmental Information Processing	Signal transduction	mTOR signaling pathway	34	40	2.45345e-06	0.000257612	ko04150	Unigene0002366;Unigene0005562;Unigene0005602;Unigene0006767;Unigene0006769;Unigene0008040;Unigene0008041;Unigene0010136;Unigene0016286;Unigene0016287;Unigene0016801;Unigene0017972;Unigene0020138;Unigene0020835;Unigene0021386;Unigene0021473;Unigene0022081;Unigene0022302;Unigene0022965;Unigene0023885;Unigene0023944;Unigene0024417;Unigene0025432;Unigene0025978;Unigene0026019;Unigene0026236;Unigene00…	K04371+K03258+K16185+K01110+K01110+K07205+K07205+K03259+K07298+K07298+K07206+K04456+K04373+K07198+K02991+K08272+K08269+K02649+K07204+K08271+K06276+K16186+K16172+K00922+K04688+K02677+K08267+K07207+K08268+K08269+K07208+K07203+K03259+K08266
Genetic Information Processing	Translation	RNA transport	118	180	4.88736e-06	0.000342115	ko03013	Unigene0000085;Unigene0000163;Unigene0000176;Unigene0000805;Unigene0001493;Unigene0001767;Unigene0001769;Unigene0003284;Unigene0003289;Unigene0003294;Unigene0003810;Unigene0004296;Unigene0004337;Unigene0005440;Unigene0005562;Unigene0008040;Unigene0008041;Unigene0009240;Unigene0009618;Unigene0010136;Unigene0012481;Unigene0013308;Unigene0013457;Unigene0013688;Unigene0014888;Unigene0015935;Unigene00…	K12881+K12160+K05749+K14327+K14289+K14310+K14328+K03262+K14314+K14293+K14326+K00784+K13129+K12875+K03258+K07205+K07205+K00974+K12878+K03259+K00974+K03246+K03537+K07936+K12877+K13136+K03239+K14322+K05019+K12160+K14312+K12172+K14294+K14284+K12883+K13134+K14313+K03254+K03257+K14328+K03754+K09291+K09291+K12875+K14324+K14306+K12876+K14320+K13025+K03260+K14307+K03238+K03237+K14004+K13175+K14305+K14304+…
Genetic Information Processing	Folding, sorting and degradation	Protein processing in endoplasmic reticulum	127	201	3.27318e-05	0.00171842	ko04141	Unigene0000019;Unigene0000083;Unigene0000386;Unigene0000615;Unigene0000675;Unigene0001358;Unigene0001598;Unigene0001957;Unigene0002113;Unigene0002286;Unigene0002460;Unigene0002532;Unigene0002535;Unigene0003011;Unigene0003235;Unigene0003520;Unigene0003901;Unigene0003985;Unigene0004017;Unigene0004809;Unigene0005539;Unigene0006091;Unigene0008720;Unigene0008978;Unigene0009227;Unigene0011346;Unigene00…	K14007+K08860+K09542+K10839+K09542+K14007+K06689+K09542+K09487+K10080+K12275+K09481+K10666+K09555+K14011+K09503+K04555+K09542+K09542+K10601+K04440+K09485+K14015+K13249+K08056+K12668+K14026+K08057+K08057+K09490+K07151+K10956+K12670+K10597+K10636+K09502+K04431+K14003+K09561+K03094+K10956+K14006+K06689+K04523+K07342+K14001+K07765+K07765+K11519+K09517+K07953+K14025+K03237+K14004+K13251+K04374+K09027+…
Genetic Information Processing	Folding, sorting and degradation	Ubiquitin mediated proteolysis	103	159	4.18018e-05	0.00175568	ko04120	Unigene0000263;Unigene0000352;Unigene0000860;Unigene0000871;Unigene0001019;Unigene0001598;Unigene0001694;Unigene0002000;Unigene0002196;Unigene0002781;Unigene0002884;Unigene0003321;Unigene0003326;Unigene0003636;Unigene0003901;Unigene0004809;Unigene0005390;Unigene0005820;Unigene0006602;Unigene0006668;Unigene0008359;Unigene0008387;Unigene0012671;Unigene0012824;Unigene0012825;Unigene0013099;Unigene00…	K10607+K10590+K10596+K03875+K10581+K06689+K10608+K10260+K03353+K10586+K16060+K10581+K10592+K03873+K04555+K10601+K10599+K10260+K04506+K03354+K07868+K04678+K10580+K04649+K04649+K10573+K03178+K03178+K03178+K03178+K03178+K03178+K10582+K03869+K10597+K10260+K09561+K10143+K03350+K10571+K03094+K10587+K06689+K03352+K10685+K05633+K10688+K10607+K10144+K10609+K03870+K10576+K03872+K06688+K10611+K10610+K10594+…
Genetic Information Processing	Translation	mRNA surveillance pathway	61	87	5.44634e-05	0.00190622	ko03015	Unigene0000085;Unigene0000805;Unigene0001209;Unigene0001496;Unigene0001678;Unigene0001769;Unigene0003019;Unigene0003196;Unigene0003355;Unigene0003810;Unigene0004799;Unigene0005440;Unigene0013243;Unigene0014888;Unigene0016318;Unigene0016366;Unigene0016756;Unigene0017219;Unigene0017220;Unigene0017892;Unigene0018141;Unigene0018222;Unigene0018232;Unigene0018234;Unigene0019321;Unigene0019813;Unigene00…	K12881+K14327+K06965+K06269+K14396+K14328+K14408+K03267+K04382+K14326+K11583+K12875+K06269+K12877+K14404+K03456+K15544+K06269+K06269+K14294+K04354+K14284+K03267+K12883+K14328+K12875+K14324+K12876+K13025+K14325+K13171+K13114+K00565+K14400+K06269+K14411+K14411+K15542+K12882+K04382+K13917+K14376+K11584+K11125+K14408+K14962+K14323+K06100+K11584+K14398+K14284+K14409+K12812+K14397+K11583+K14401+K14416+…
Genetic Information Processing	Transcription	Spliceosome	92	143	0.000155796	0.00467388	ko03040	Unigene0000085;Unigene0000539;Unigene0001425;Unigene0002839;Unigene0003278;Unigene0003730;Unigene0003849;Unigene0005390;Unigene0005440;Unigene0005670;Unigene0006134;Unigene0006465;Unigene0006466;Unigene0009618;Unigene0012500;Unigene0013815;Unigene0014888;Unigene0016800;Unigene0017159;Unigene0017523;Unigene0017760;Unigene0018038;Unigene0018234;Unigene0018528;Unigene0018752;Unigene0019813;Unigene00…	K12881+K11984+K12827+K12893+K12847+K12842+K12891+K10599+K12875+K09564+K12834+K12868+K12837+K12878+K11097+K12830+K12877+K12843+K12839+K12815+K11092+K12886+K12883+K12835+K11093+K12875+K11087+K12741+K12890+K12876+K13025+K12844+K12858+K12622+K11099+K12897+K12831+K12896+K12824+K11086+K12863+K03283+K12627+K12882+K11095+K03283+K12866+K11098+K12880+K12826+K03283+K12838+K12621+K12849+K12870+K12893+K12852+…
Environmental Information Processing	Signal transduction	TGF-beta signaling pathway	33	44	0.000415502	0.0109069	ko04350	Unigene0000293;Unigene0001520;Unigene0002366;Unigene0003355;Unigene0008387;Unigene0008418;Unigene0014469;Unigene0015221;Unigene0016366;Unigene0017782;Unigene0018034;Unigene0018538;Unigene0019144;Unigene0019895;Unigene0020079;Unigene0020481;Unigene0021483;Unigene0022969;Unigene0023509;Unigene0024235;Unigene0024822;Unigene0024855;Unigene0025645;Unigene0025930;Unigene0026019;Unigene0026524;Unigene00…	K04500+K04498+K04371+K04382+K04678+K16621+K04377+K04681+K03456+K04674+K04662+K04671+K03094+K04682+K19383+K17696+K04513+K04501+K04382+K04513+K17696+K13578+K03347+K04677+K04688+K04657+K17696+K04678+K04679+K04660+K17693+K04676+K03868
Cellular Processes	Transport and catabolism	Regulation of autophagy	16	18	0.000513486	0.0119813	ko04140	Unigene0005621;Unigene0012699;Unigene0012700;Unigene0013889;Unigene0014480;Unigene0020621;Unigene0020835;Unigene0021797;Unigene0022081;Unigene0024810;Unigene0027706;Unigene0028018;Unigene0028658;Unigene0028691;Unigene0029165;Unigene0030873	K00914+K08341+K08341+K08331+K08343+K17890+K07198+K08333+K08269+K17889+K08342+K08337+K08339+K08342+K08334+K08269
Genetic Information Processing	Folding, sorting and degradation	SNARE interactions in vesicular transport	20	24	0.000579489	0.0121693	ko04130	Unigene0001849;Unigene0003232;Unigene0016448;Unigene0017172;Unigene0018583;Unigene0019349;Unigene0021542;Unigene0021774;Unigene0023167;Unigene0023370;Unigene0024479;Unigene0024758;Unigene0026379;Unigene0026844;Unigene0027744;Unigene0028460;Unigene0030397;Unigene0030901;Unigene0031090;Unigene0032494	K08504+K08489+K13504+K08490+K08501+K08493+K08492+K08515+K08493+K08517+K08495+K08497+K13502+K08498+K04560+K08507+K08516+K08488+K08509+K08513
Environmental Information Processing	Signal transduction	Hippo signaling pathway -fly	33	46	0.00155027	0.029596	ko04391	Unigene0000144;Unigene0000864;Unigene0001142;Unigene0003748;Unigene0004647;Unigene0005414;Unigene0005539;Unigene0014610;Unigene0016366;Unigene0016610;Unigene0017824;Unigene0018141;Unigene0018767;Unigene0020106;Unigene0020301;Unigene0020332;Unigene0022073;Unigene0022074;Unigene0022781;Unigene0024896;Unigene0025895;Unigene0026023;Unigene0026181;Unigene0027865;Unigene0028014;Unigene0028059;Unigene00…	K05692+K16686+K16678+K16197+K02306+K16197+K04440+K16683+K03456+K16685+K06093+K04354+K16687+K16680+K08791+K16676+K16197+K16197+K09448+K12076+K16684+K06069+K06685+K04412+K16681+K06091+K06094+K16675+K04237+K16175+K04676+K06630+K16682
Organismal Systems	Development	Dorso-ventral axis formation	44	70	0.0143938	0.251892	ko04320	Unigene0001270;Unigene0002366;Unigene0002549;Unigene0003190;Unigene0003333;Unigene0003606;Unigene0005406;Unigene0018306;Unigene0019326;Unigene0020609;Unigene0021190;Unigene0021418;Unigene0021419;Unigene0021421;Unigene0021422;Unigene0022452;Unigene0022976;Unigene0023100;Unigene0023937;Unigene0024159;Unigene0024328;Unigene0024816;Unigene0025449;Unigene0026407;Unigene0026412;Unigene0026491;Unigene00…	K02174+K04371+K02599+K02174+K02174+K02174+K02174+K02524+K03211+K03102+K02174+K02174+K02174+K02174+K02174+K02644+K07827+K02602+K02184+K02175+K02359+K02174+K03102+K02174+K02174+K02678+K02174+K02174+K02177+K02174+K02174+K02174+K02174+K02174+K02174+K02174+K02174+K02174+K04368+K02174+K02156+K02174+K02174+K02184
Metabolism	Lipid metabolism	Sphingolipid metabolism	33	51	0.0181983	0.293972	ko00600	Unigene0000242;Unigene0000611;Unigene0002335;Unigene0002467;Unigene0004349;Unigene0011855;Unigene0016079;Unigene0016197;Unigene0020581;Unigene0021875;Unigene0022292;Unigene0022432;Unigene0023378;Unigene0023692;Unigene0023793;Unigene0024393;Unigene0025788;Unigene0026656;Unigene0027220;Unigene0027554;Unigene0027880;Unigene0028481;Unigene0028533;Unigene0028534;Unigene0028541;Unigene0028839;Unigene00…	K12351+K04710+K04708+K12309+K01634+K12351+K04716+K12348+K04710+K01080+K01634+K01080+K00654+K12350+K12348+K01634+K12352+K04710+K04710+K04712+K04714+K00720+K01201+K01201+K04718+K12349+K04710+K12350+K01201+K01201+K01134+K00654+K01441
Metabolism	Glycan biosynthesis and metabolism	N-Glycan biosynthesis	31	48	0.0225804	0.318091	ko00510	Unigene0000229;Unigene0002257;Unigene0003353;Unigene0011346;Unigene0012830;Unigene0014968;Unigene0017822;Unigene0018523;Unigene0019079;Unigene0019668;Unigene0020404;Unigene0021794;Unigene0021936;Unigene0022109;Unigene0022634;Unigene0022638;Unigene0024283;Unigene0025222;Unigene0025433;Unigene0025658;Unigene0027532;Unigene0027784;Unigene0028133;Unigene0028219;Unigene0028416;Unigene0028662;Unigene00…	K00736+K03848+K00902+K12668+K07151+K12670+K07252+K09659+K03847+K01001+K03849+K12669+K00726+K12667+K00721+K03843+K00738+K03844+K01231+K07151+K00729+K03850+K01231+K01230+K01228+K03843+K00736+K03842+K07441+K01230+K05546
Genetic Information Processing	Folding, sorting and degradation	RNA degradation	52	86	0.0227208	0.318091	ko03018	Unigene0000206;Unigene0000572;Unigene0001958;Unigene0003169;Unigene0003372;Unigene0003847;Unigene0005043;Unigene0009076;Unigene0012415;Unigene0013405;Unigene0015190;Unigene0016932;Unigene0016954;Unigene0017003;Unigene0018929;Unigene0018962;Unigene0019345;Unigene0020467;Unigene0021269;Unigene0021649;Unigene0022569;Unigene0022698;Unigene0023257;Unigene0023718;Unigene0023728;Unigene0023967;Unigene00…	K04043+K12602+K12618+K12580+K12614+K01148+K14443+K04077+K12584+K12607+K10643+K12592+K12581+K14443+K12613+K16855+K12605+K12618+K12622+K12580+K12627+K03514+K12615+K03678+K12603+K14443+K12621+K12617+K12619+K07573+K12624+K01689+K12585+K12593+K12598+K12599+K12611+K12604+K12606+K00850+K12591+K12604+K12625+K03679+K12597+K12571+K04077+K12600+K12591+K12586+K12597+K03514
Cellular Processes	Transport and catabolism	Lysosome	96	169	0.0266932	0.350206	ko04142	Unigene0000035;Unigene0000228;Unigene0000319;Unigene0000902;Unigene0001870;Unigene0002467;Unigene0002479;Unigene0002497;Unigene0002695;Unigene0003890;Unigene0004377;Unigene0005362;Unigene0005511;Unigene0005577;Unigene0007931;Unigene0012812;Unigene0013142;Unigene0013806;Unigene0013807;Unigene0014862;Unigene0016197;Unigene0016265;Unigene0016797;Unigene0017465;Unigene0018566;Unigene0018980;Unigene00…	K12403+K10532+K10087+K01074+K06129+K12309+K12311+K12401+K02146+K12384+K12400+K13443+K01052+K13443+K12301+K12381+K04646+K13289+K13289+K12347+K12348+K12392+K02155+K13443+K12387+K06528+K03662+K12382+K13443+K12347+K12386+K01363+K02144+K12399+K03661+K12301+K12350+K12348+K01365+K01136+K12301+K06564+K06497+K12394+K12394+K12394+K12393+K12384+K01204+K01373+K12301+K12398+K02154+K06497+K01275+K12396+K12396+…
Metabolism	Carbohydrate metabolism	Inositol phosphate metabolism	39	63	0.0283501	0.350206	ko00562	Unigene0000770;Unigene0001203;Unigene0001281;Unigene0002453;Unigene0005356;Unigene0005621;Unigene0006767;Unigene0006769;Unigene0008814;Unigene0008943;Unigene0009578;Unigene0012911;Unigene0015193;Unigene0015194;Unigene0016009;Unigene0016781;Unigene0017982;Unigene0018722;Unigene0021216;Unigene0021461;Unigene0022149;Unigene0022287;Unigene0024052;Unigene0025978;Unigene0026233;Unigene0026456;Unigene00…	K00921+K01109+K01092+K01803+K00923+K00914+K01110+K01110+K00921+K05858+K00010+K01106+K01099+K01099+K01803+K01803+K18082+K00140+K01099+K03103+K13711+K00911+K00889+K00922+K05858+K00915+K18083+K05857+K01116+K15759+K01106+K18086+K00911+K00010+K00913+K00999+K18081+K00469+K00888
Metabolism	Metabolism of cofactors and vitamins	Lipoic acid metabolism	4	4	0.0586015	0.615316	ko00785	Unigene0015957;Unigene0017791;Unigene0023234;Unigene0026174	K10105+K10105+K03801+K03644
Organismal Systems	Sensory system	Olfactory transduction	4	4	0.0586015	0.615316	ko04740	Unigene0013228;Unigene0021890;Unigene0021891;Unigene0028709	K04257+K02183+K02183+K18154
Organismal Systems	Development	Axon guidance	4	4	0.0586015	0.615316	ko04360	Unigene0009549;Unigene0023003;Unigene0025050;Unigene0029773	K06755+K06850+K06850+K06850
Environmental Information Processing	Signal transduction	Wnt signaling pathway	52	90	0.0624405	0.624405	ko04310	Unigene0001239;Unigene0001520;Unigene0003040;Unigene0003077;Unigene0003624;Unigene0003729;Unigene0004647;Unigene0005539;Unigene0006425;Unigene0006602;Unigene0008943;Unigene0014469;Unigene0015833;Unigene0015834;Unigene0016453;Unigene0017224;Unigene0017488;Unigene0017615;Unigene0018691;Unigene0019144;Unigene0019374;Unigene0019725;Unigene0020479;Unigene0020631;Unigene0020671;Unigene0020736;Unigene00…	K04508+K04498+K04348+K04392+K00181+K02157+K02306+K04440+K04510+K04506+K05858+K04377+K00444+K00444+K03115+K04392+K08110+K03097+K04392+K03094+K04468+K00445+K04392+K04507+K03083+K02432+K04515+K04451+K04496+K04513+K04501+K04491+K04448+K04513+K03068+K02354+K00408+K03347+K05858+K02677+K04345+K08957+K02375+K17388+K04427+K02105+K04505+K03362+K06268+K04497+K02085+K03868
Genetic Information Processing	Replication and repair	Non-homologous end-joining	10	14	0.0802815	0.747617	ko03450	Unigene0000071;Unigene0000835;Unigene0003063;Unigene0013805;Unigene0017033;Unigene0019088;Unigene0019879;Unigene0028661;Unigene0029169;Unigene0032697	K10887+K04799+K06642+K10777+K10886+K10885+K03512+K10865+K10980+K10885
Genetic Information Processing	Folding, sorting and degradation	Protein export	19	30	0.0852556	0.747617	ko03060	Unigene0001374;Unigene0002460;Unigene0002532;Unigene0004861;Unigene0012789;Unigene0013679;Unigene0017828;Unigene0018247;Unigene0018455;Unigene0018777;Unigene0019339;Unigene0019900;Unigene0020664;Unigene0023699;Unigene0025462;Unigene0026679;Unigene0027927;Unigene0028747;Unigene0040747	K12946+K12275+K09481+K13280+K09490+K10956+K09647+K13431+K03107+K12947+K10956+K07342+K03105+K03106+K09540+K03217+K12948+K12272+K03104
Cellular Processes	Cell growth and death	Apoptosis	11	16	0.0936539	0.747617	ko04210	Unigene0001741;Unigene0002222;Unigene0004190;Unigene0021466;Unigene0024998;Unigene0027193;Unigene0029409;Unigene0029820;Unigene0030181;Unigene0031028;Unigene0031728	K04398+K04398+K02187+K04451+K08738+K16061+K02311+K04727+K16061+K04399+K16061
Cellular Processes	Transport and catabolism	Peroxisome	77	140	0.0962061	0.747617	ko04146	Unigene0000306;Unigene0000367;Unigene0000627;Unigene0000646;Unigene0001890;Unigene0002061;Unigene0003119;Unigene0003259;Unigene0003265;Unigene0003800;Unigene0004097;Unigene0005051;Unigene0005452;Unigene0005592;Unigene0005614;Unigene0007557;Unigene0010900;Unigene0011534;Unigene0011816;Unigene0012347;Unigene0012909;Unigene0013570;Unigene0014338;Unigene0016005;Unigene0016945;Unigene0018065;Unigene00…	K11147+K00031+K01897+K00306+K00306+K12663+K00306+K00477+K00106+K12261+K04565+K00106+K13338+K11517+K13239+K00477+K11147+K17879+K00106+K13348+K04564+K05676+K11147+K01897+K13239+K13353+K11187+K00803+K13346+K05677+K08764+K00624+K00106+K13356+K00830+K13299+K13348+K00272+K00306+K13273+K01796+K13341+K13343+K13348+K13239+K13352+K13336+K00272+K00232+K06664+K13349+K13344+K13339+K13335+K00232+K13347+K05678+…
Genetic Information Processing	Transcription	Basal transcription factors	28	47	0.099993	0.747617	ko03022	Unigene0002388;Unigene0012647;Unigene0016010;Unigene0016722;Unigene0016771;Unigene0019732;Unigene0020189;Unigene0020247;Unigene0020879;Unigene0021333;Unigene0022326;Unigene0022380;Unigene0022747;Unigene0022930;Unigene0023603;Unigene0023631;Unigene0023668;Unigene0024542;Unigene0024970;Unigene0025484;Unigene0025922;Unigene0027920;Unigene0028201;Unigene0028472;Unigene0030166;Unigene0030210;Unigene00…	K03131+K06634+K03133+K03123+K03120+K03128+K03136+K03141+K03130+K14649+K02202+K03129+K03143+K14650+K03135+K03144+K03137+K03124+K03122+K03138+K03131+K03139+K10843+K03130+K03125+K03132+K10842+K03120
Metabolism	Metabolism of cofactors and vitamins	Riboflavin metabolism	5	6	0.102065	0.747617	ko00740	Unigene0001366;Unigene0007520;Unigene0019575;Unigene0022755;Unigene0023530	K00861+K00861+K00953+K00953+K05901
Organismal Systems	Immune system	Cytosolic DNA-sensing pathway	8	11	0.103242	0.747617	ko04623	Unigene0004129;Unigene0012870;Unigene0019060;Unigene0022897;Unigene0024225;Unigene0024226;Unigene0024626;Unigene0030989	K03014+K03007+K03025+K03026+K14721+K14721+K03021+K03018
Organismal Systems	Endocrine system	Melanogenesis	8	11	0.103242	0.747617	ko04916	Unigene0002132;Unigene0019725;Unigene0021123;Unigene0021890;Unigene0021891;Unigene0025567;Unigene0027521;Unigene0028227	K04632+K00445+K02183+K02183+K02183+K00408+K09455+K02375
Metabolism	Glycan biosynthesis and metabolism	Glycosylphosphatidylinositol(GPI)-anchor biosynthesis	17	27	0.107295	0.751068	ko00563	Unigene0001157;Unigene0003276;Unigene0004333;Unigene0011881;Unigene0018197;Unigene0018816;Unigene0018969;Unigene0021983;Unigene0022888;Unigene0024825;Unigene0025342;Unigene0026374;Unigene0029590;Unigene0029636;Unigene0030879;Unigene0030880;Unigene0038466	K03861+K05285+K05286+K03857+K08098+K05292+K05283+K05290+K05284+K05289+K05288+K05293+K05294+K05287+K05310+K05310+K07542
Metabolism	Lipid metabolism	Ether lipid metabolism	18	29	0.114444	0.775268	ko00565	Unigene0003784;Unigene0005340;Unigene0017638;Unigene0019260;Unigene0020653;Unigene0021409;Unigene0021875;Unigene0022432;Unigene0022578;Unigene0023443;Unigene0023841;Unigene0024175;Unigene0024521;Unigene0028076;Unigene0028301;Unigene0028763;Unigene0028918;Unigene0029688	K01115+K01062+K16343+K00803+K01115+K00993+K01080+K01080+K00993+K16795+K08743+K16794+K01047+K16343+K08743+K16342+K08743+K01047
Organismal Systems	Endocrine system	Aldosterone synthesis and secretion	3	3	0.119144	0.781883	ko04925	Unigene0001828;Unigene0021890;Unigene0021891	K12473+K02183+K02183
Metabolism	Glycan biosynthesis and metabolism	Mucin type O-glycan biosynthesis	10	15	0.136601	0.869282	ko00512	Unigene0001780;Unigene0004325;Unigene0018032;Unigene0020612;Unigene0024306;Unigene0026765;Unigene0027083;Unigene0028892;Unigene0029872;Unigene0031401	K00710+K00710+K00710+K00710+K00710+K00731+K00731+K00731+K00710+K00731
Organismal Systems	Digestive system	Salivary secretion	7	10	0.159079	0.982544	ko04970	Unigene0005615;Unigene0014379;Unigene0018855;Unigene0021890;Unigene0021891;Unigene0025867;Unigene0031751	K13899+K13915+K01539+K02183+K02183+K13908+K13908
Cellular Processes	Cell growth and death	p53 signaling pathway	15	25	0.189399	1	ko04115	Unigene0001741;Unigene0002222;Unigene0004190;Unigene0010985;Unigene0013973;Unigene0014979;Unigene0018605;Unigene0021466;Unigene0024998;Unigene0026113;Unigene0026338;Unigene0027976;Unigene0029466;Unigene0031028;Unigene0031163	K04398+K04398+K02187+K10142+K10808+K02091+K10143+K04451+K08738+K10140+K02206+K10142+K06641+K04399+K06643
Metabolism	Lipid metabolism	alpha-Linolenic acid metabolism	9	14	0.194816	1	ko00592	Unigene0017638;Unigene0024521;Unigene0027304;Unigene0028076;Unigene0028763;Unigene0028999;Unigene0029688;Unigene0030673;Unigene0031807	K16343+K01047+K00232+K16343+K16342+K00232+K01047+K00232+K00232
Environmental Information Processing	Signal transduction	Jak-STAT signaling pathway	16	27	0.196803	1	ko04630	Unigene0001520;Unigene0014469;Unigene0017910;Unigene0017972;Unigene0021870;Unigene0022082;Unigene0022302;Unigene0023058;Unigene0024868;Unigene0025434;Unigene0025471;Unigene0025978;Unigene0026118;Unigene0028005;Unigene0030291;Unigene0031982	K04498+K04377+K04699+K04456+K04705+K04699+K02649+K04695+K07293+K04695+K16064+K00922+K11224+K19599+K19599+K07203
Organismal Systems	Immune system	NOD-like receptor signaling pathway	6	9	0.238529	1	ko04621	Unigene0001741;Unigene0002222;Unigene0002804;Unigene0005519;Unigene0019951;Unigene0030146	K04398+K04398+K12800+K12800+K12805+K12800
Metabolism	Amino acid metabolism	Cysteine and methionine metabolism	43	80	0.240421	1	ko00270	Unigene0001360;Unigene0009369;Unigene0009777;Unigene0012099;Unigene0012100;Unigene0012115;Unigene0013196;Unigene0015936;Unigene0016306;Unigene0016307;Unigene0016463;Unigene0016949;Unigene0017420;Unigene0019350;Unigene0020625;Unigene0021375;Unigene0021688;Unigene0022424;Unigene0024191;Unigene0024192;Unigene0024578;Unigene0024836;Unigene0025539;Unigene0026319;Unigene0027140;Unigene0027331;Unigene00…	K00016+K00548+K00026+K09880+K09880+K11205+K00789+K00827+K11204+K11204+K00025+K17989+K00802+K14455+K01920+K01920+K01920+K01251+K00544+K00544+K08967+K01758+K00772+K08967+K01920+K00456+K08963+K00789+K00789+K00789+K00026+K01251+K00789+K01697+K08964+K00544+K00548+K14454+K00797+K00016+K00826+K01611+K00789
Organismal Systems	Nervous system	Dopaminergic synapse	2	2	0.242182	1	ko04728	Unigene0021890;Unigene0021891	K02183+K02183
Organismal Systems	Aging	Longevity regulating pathway - multiple species	32	59	0.259491	1	ko04213	Unigene0000386;Unigene0000675;Unigene0001957;Unigene0003985;Unigene0004017;Unigene0004097;Unigene0011322;Unigene0012909;Unigene0013002;Unigene0017972;Unigene0018055;Unigene0019935;Unigene0020835;Unigene0022302;Unigene0022505;Unigene0022965;Unigene0022976;Unigene0023505;Unigene0024043;Unigene0024331;Unigene0024443;Unigene0025978;Unigene0026019;Unigene0026992;Unigene0027575;Unigene0027640;Unigene00…	K09542+K09542+K09542+K09542+K09542+K04565+K08035+K04564+K07199+K04456+K11411+K06067+K07198+K02649+K03283+K07204+K07827+K03283+K03283+K03695+K09542+K00922+K04688+K09542+K04527+K04345+K09542+K08339+K08041+K09542+K07203+K03781
Environmental Information Processing	Signal transduction	FoxO signaling pathway	48	91	0.282914	1	ko04068	Unigene0000197;Unigene0000293;Unigene0000397;Unigene0000871;Unigene0001520;Unigene0002366;Unigene0005522;Unigene0005539;Unigene0006767;Unigene0006769;Unigene0012699;Unigene0012700;Unigene0012909;Unigene0013002;Unigene0013116;Unigene0016286;Unigene0016287;Unigene0017782;Unigene0017972;Unigene0018055;Unigene0019374;Unigene0019848;Unigene0020835;Unigene0021014;Unigene0021698;Unigene0021826;Unigene00…	K06624+K04500+K10146+K03875+K04498+K04371+K08863+K04440+K01110+K01110+K08341+K08341+K04564+K07199+K08861+K07298+K07298+K04674+K04456+K11411+K04468+K05868+K07198+K11838+K06631+K04467+K02649+K04501+K07827+K06276+K15464+K01084+K16172+K00922+K02206+K05868+K04527+K03781+K01596+K01596+K04441+K04368+K06643+K13304+K06624+K11434+K11434+K03781
Metabolism	Lipid metabolism	Glycerophospholipid metabolism	52	99	0.286469	1	ko00564	Unigene0000038;Unigene0001870;Unigene0002219;Unigene0002276;Unigene0003549;Unigene0003784;Unigene0006082;Unigene0006519;Unigene0009047;Unigene0015679;Unigene0015907;Unigene0016039;Unigene0017409;Unigene0017638;Unigene0017835;Unigene0018091;Unigene0020585;Unigene0020653;Unigene0021113;Unigene0021152;Unigene0021409;Unigene0021875;Unigene0022432;Unigene0022578;Unigene0024284;Unigene0024521;Unigene00…	K01049+K06129+K08730+K13506+K14286+K01115+K13509+K00981+K08729+K13509+K00111+K13523+K00006+K16343+K14286+K00629+K01613+K01115+K01049+K05929+K00993+K01080+K01080+K00993+K15728+K01047+K13516+K01049+K00967+K14286+K14156+K13514+K13515+K13517+K00901+K19007+K01049+K13506+K16343+K01049+K16342+K00894+K00649+K01047+K14676+K14676+K00999+K18695+K08744+K13511+K14676+K06130
Organismal Systems	Digestive system	Gastric acid secretion	3	4	0.300771	1	ko04971	Unigene0018855;Unigene0021890;Unigene0021891	K01539+K02183+K02183
Metabolism	Carbohydrate metabolism	Citrate cycle (TCA cycle)	31	58	0.302827	1	ko00020	Unigene0000367;Unigene0002072;Unigene0003456;Unigene0009777;Unigene0009994;Unigene0016463;Unigene0017444;Unigene0017949;Unigene0021050;Unigene0021779;Unigene0022340;Unigene0023042;Unigene0023103;Unigene0023276;Unigene0023513;Unigene0024697;Unigene0025046;Unigene0026592;Unigene0027336;Unigene0027426;Unigene0029253;Unigene0029787;Unigene0029788;Unigene0030135;Unigene0030309;Unigene0030369;Unigene00…	K00031+K01900+K00237+K00026+K00234+K00025+K00030+K00382+K01647+K00030+K00162+K13997+K00236+K00627+K00030+K00234+K01648+K01900+K01681+K00026+K01679+K00658+K00658+K00164+K00031+K01596+K01596+K01681+K01958+K01676+K00235
Organismal Systems	Digestive system	Pancreatic secretion	13	23	0.311099	1	ko04972	Unigene0001332;Unigene0002255;Unigene0004040;Unigene0017780;Unigene0018855;Unigene0022076;Unigene0028864;Unigene0029685;Unigene0029824;Unigene0029884;Unigene0030253;Unigene0030633;Unigene0034945	K05030+K05028+K01312+K14078+K01539+K01312+K05030+K08779+K05027+K01312+K05027+K05030+K05028
Environmental Information Processing	Signal transduction	Hedgehog signaling pathway	17	31	0.327211	1	ko04340	Unigene0003230;Unigene0003664;Unigene0003820;Unigene0015833;Unigene0015834;Unigene0018034;Unigene0019725;Unigene0020671;Unigene0024974;Unigene0025567;Unigene0025695;Unigene0027640;Unigene0028083;Unigene0029173;Unigene0030552;Unigene0031423;Unigene0031938	K06233+K11988+K08958+K00444+K00444+K04662+K00445+K03083+K06224+K00408+K06231+K04345+K08957+K03362+K08959+K06233+K06233
Environmental Information Processing	Signal transduction	cGMP - PKG signaling pathway	4	6	0.329087	1	ko04022	Unigene0018855;Unigene0021890;Unigene0021891;Unigene0028709	K01539+K02183+K02183+K18154
Organismal Systems	Environmental adaptation	Circadian rhythm - fly	5	8	0.346173	1	ko04711	Unigene0004419;Unigene0005560;Unigene0020671;Unigene0026785;Unigene0028698	K12114+K02223+K03083+K12074+K02633
Metabolism	Glycan biosynthesis and metabolism	Glycosphingolipid biosynthesis - lacto and neolacto series	5	8	0.346173	1	ko00601	Unigene0003594;Unigene0008666;Unigene0019701;Unigene0024708;Unigene0025112	K00741+K07819+K00718+K00718+K00741
Metabolism	Amino acid metabolism	Glycine, serine and threonine metabolism	44	85	0.357658	1	ko00260	Unigene0000646;Unigene0000909;Unigene0001890;Unigene0003119;Unigene0003226;Unigene0003680;Unigene0008139;Unigene0008186;Unigene0009399;Unigene0009478;Unigene0009658;Unigene0009811;Unigene0011153;Unigene0013156;Unigene0015936;Unigene0016949;Unigene0017367;Unigene0017949;Unigene0021242;Unigene0021278;Unigene0021755;Unigene0022892;Unigene0023486;Unigene0023764;Unigene0023978;Unigene0024191;Unigene00…	K00306+K00552+K00306+K00306+K00274+K01079+K00058+K16066+K00639+K00281+K15633+K01620+K00499+K01834+K00827+K17989+K00314+K00382+K00605+K01620+K01834+K00643+K00830+K00600+K00306+K00544+K00544+K01758+K00831+K14085+K01620+K00058+K12235+K01697+K00544+K02437+K01754+K00600+K15788+K00281+K00315+K01620+K01620+K00049
Organismal Systems	Endocrine system	GnRH signaling pathway	6	10	0.357704	1	ko04912	Unigene0002132;Unigene0003784;Unigene0020653;Unigene0021123;Unigene0021890;Unigene0021891	K04632+K01115+K01115+K02183+K02183+K02183
Metabolism	Lipid metabolism	Fatty acid biosynthesis	7	12	0.36603	1	ko00061	Unigene0000627;Unigene0002482;Unigene0016005;Unigene0022009;Unigene0026519;Unigene0030227;Unigene0031841	K01897+K15013+K01897+K15013+K11262+K01897+K00665
Metabolism	Carbohydrate metabolism	Amino sugar and nucleotide sugar metabolism	54	107	0.434808	1	ko00520	Unigene0000158;Unigene0001181;Unigene0001355;Unigene0001841;Unigene0002055;Unigene0003111;Unigene0003409;Unigene0003774;Unigene0004586;Unigene0004614;Unigene0005273;Unigene0005530;Unigene0009971;Unigene0010452;Unigene0011226;Unigene0011939;Unigene0012340;Unigene0012678;Unigene0013363;Unigene0015986;Unigene0016220;Unigene0017578;Unigene0018705;Unigene0018966;Unigene0019704;Unigene0020596;Unigene00…	K15779+K00326+K00976+K01183+K01183+K01183+K00972+K01183+K01183+K01183+K00012+K05305+K12409+K01810+K02564+K00326+K01183+K01443+K02377+K12409+K00820+K08678+K02564+K01784+K00621+K00884+K02564+K01183+K01711+K00820+K01183+K00963+K00844+K15779+K01639+K17497+K00966+K01810+K01836+K00326+K12373+K12373+K16190+K00966+K01183+K01835+K12373+K00698+K01443+K01183+K01183+K01183+K01183+K01183
Environmental Information Processing	Signal transduction	Phosphatidylinositol signaling system	42	83	0.442633	1	ko04070	Unigene0000770;Unigene0001203;Unigene0001281;Unigene0002994;Unigene0004072;Unigene0005356;Unigene0005621;Unigene0006519;Unigene0006767;Unigene0006769;Unigene0008814;Unigene0008943;Unigene0012636;Unigene0012911;Unigene0015193;Unigene0015194;Unigene0017982;Unigene0021123;Unigene0021216;Unigene0021890;Unigene0021891;Unigene0022149;Unigene0022287;Unigene0022302;Unigene0024052;Unigene0025563;Unigene00…	K00921+K01109+K01092+K13024+K04958+K00923+K00914+K00981+K01110+K01110+K00921+K05858+K13084+K01106+K01099+K01099+K18082+K02183+K01099+K02183+K02183+K13711+K00911+K02649+K00889+K00901+K00922+K05858+K02677+K00915+K18083+K05857+K01116+K15759+K01106+K18086+K00911+K00913+K00999+K18081+K00888+K07756
Cellular Processes	Cell growth and death	Cell cycle	15	29	0.466017	1	ko04110	Unigene0000293;Unigene0002339;Unigene0007503;Unigene0014979;Unigene0017539;Unigene0019895;Unigene0021466;Unigene0024879;Unigene0025280;Unigene0026338;Unigene0029466;Unigene0031163;Unigene0032014;Unigene0039875;Unigene0039876	K04500+K08866+K02608+K02091+K13728+K04682+K04451+K10500+K02604+K02206+K06641+K06643+K02365+K02606+K02606
Metabolism	Lipid metabolism	Biosynthesis of unsaturated fatty acids	14	27	0.467193	1	ko01040	Unigene0004351;Unigene0011678;Unigene0017613;Unigene0018191;Unigene0025644;Unigene0025740;Unigene0027304;Unigene0027483;Unigene0028771;Unigene0028999;Unigene0029797;Unigene0030024;Unigene0030673;Unigene0031807	K07515+K07515+K10251+K10703+K10258+K00507+K00232+K01068+K01068+K00232+K07515+K10703+K00232+K00232
Metabolism	Glycan biosynthesis and metabolism	Glycosaminoglycan degradation	13	25	0.468412	1	ko00531	Unigene0000228;Unigene0002467;Unigene0023973;Unigene0027471;Unigene0027472;Unigene0027825;Unigene0027845;Unigene0028898;Unigene0029104;Unigene0029711;Unigene0029953;Unigene0030009;Unigene0031698	K10532+K12309+K01136+K12373+K12373+K01205+K01565+K10532+K01197+K01137+K12373+K10532+K01195
Metabolism	Glycan biosynthesis and metabolism	Glycosaminoglycan biosynthesis - chondroitin sulfate / dermatan sulfate	11	21	0.471002	1	ko00532	Unigene0002547;Unigene0007454;Unigene0013983;Unigene0024213;Unigene0025315;Unigene0025375;Unigene0025635;Unigene0025760;Unigene0026059;Unigene0027617;Unigene0038765	K03419+K00746+K00734+K01017+K01017+K01017+K01017+K01017+K01017+K00771+K10158
Metabolism	Glycan biosynthesis and metabolism	Glycosaminoglycan biosynthesis - heparan sulfate / heparin	9	17	0.473843	1	ko00534	Unigene0004080;Unigene0007482;Unigene0013983;Unigene0022308;Unigene0027616;Unigene0027617;Unigene0027926;Unigene0029241;Unigene0038765	K02366+K02513+K00734+K08104+K02370+K00771+K02577+K02367+K10158
Organismal Systems	Circulatory system	Adrenergic signaling in cardiomyocytes	7	13	0.477028	1	ko04261	Unigene0002132;Unigene0018855;Unigene0021123;Unigene0021890;Unigene0021891;Unigene0029341;Unigene0031877	K04632+K01539+K02183+K02183+K02183+K11583+K04450
Metabolism	Energy metabolism	Sulfur metabolism	6	11	0.478798	1	ko00920	Unigene0001279;Unigene0018876;Unigene0024998;Unigene0028206;Unigene0029408;Unigene0031076	K13811+K01082+K08738+K15759+K17218+K00387
Metabolism	Glycan biosynthesis and metabolism	Glycosphingolipid biosynthesis - ganglio series	5	9	0.480728	1	ko00604	Unigene0002467;Unigene0027471;Unigene0027472;Unigene0029953;Unigene0030388	K12309+K12373+K12373+K12373+K03372
Environmental Information Processing	Signal transduction	Ras signaling pathway	4	7	0.482872	1	ko04014	Unigene0003784;Unigene0020653;Unigene0021890;Unigene0021891	K01115+K01115+K02183+K02183
Organismal Systems	Immune system	RIG-I-like receptor signaling pathway	4	7	0.482872	1	ko04622	Unigene0001741;Unigene0002042;Unigene0002222;Unigene0009721	K04398+K11594+K04398+K00863
Organismal Systems	Endocrine system	Thyroid hormone synthesis	3	5	0.48532	1	ko04918	Unigene0018855;Unigene0022037;Unigene0029397	K01539+K00432+K17231
Organismal Systems	Sensory system	Phototransduction	3	5	0.48532	1	ko04744	Unigene0021123;Unigene0021890;Unigene0021891	K02183+K02183+K02183
Organismal Systems	Endocrine system	Insulin secretion	2	3	0.488258	1	ko04911	Unigene0004079;Unigene0018855	K16882+K01539
Organismal Systems	Nervous system	Neurotrophin signaling pathway	2	3	0.488258	1	ko04722	Unigene0021890;Unigene0021891	K02183+K02183
Organismal Systems	Endocrine system	Renin-angiotensin system	2	3	0.488258	1	ko04614	Unigene0010488;Unigene0013806	K01322+K13289
Organismal Systems	Nervous system	Long-term potentiation	2	3	0.488258	1	ko04720	Unigene0021890;Unigene0021891	K02183+K02183
Organismal Systems	Environmental adaptation	Circadian entrainment	2	3	0.488258	1	ko04713	Unigene0021890;Unigene0021891	K02183+K02183
Organismal Systems	Immune system	Fc gamma R-mediated phagocytosis	2	3	0.488258	1	ko04666	Unigene0003784;Unigene0020653	K01115+K01115
Organismal Systems	Immune system	Natural killer cell mediated cytotoxicity	1	1	0.492173	1	ko04650	Unigene0004190	K02187
Environmental Information Processing	Signal transduction	VEGF signaling pathway	1	1	0.492173	1	ko04370	Unigene0031028	K04399
Metabolism	Metabolism of terpenoids and polyketides	Polyketide sugar unit biosynthesis	1	1	0.492173	1	ko00523	Unigene0012544	K01790
Organismal Systems	Excretory system	Vasopressin-regulated water reabsorption	1	1	0.492173	1	ko04962	Unigene0033335	K10418
Metabolism	Global and Overview	2-Oxocarboxylic acid metabolism	15	30	0.538209	1	ko01210	Unigene0000367;Unigene0017444;Unigene0019350;Unigene0021050;Unigene0021779;Unigene0023513;Unigene0023670;Unigene0024035;Unigene0025350;Unigene0027336;Unigene0029899;Unigene0030309;Unigene0030602;Unigene0031175;Unigene0031297	K00031+K00030+K14455+K01647+K00030+K00030+K00825+K00825+K14677+K01681+K14454+K00031+K01681+K00826+K00814
Organismal Systems	Sensory system	Phototransduction - fly	10	20	0.560452	1	ko04745	Unigene0000144;Unigene0001036;Unigene0004072;Unigene0008943;Unigene0013217;Unigene0021099;Unigene0021157;Unigene0026233;Unigene0026236;Unigene0026337	K05692+K13806+K04958+K05858+K04634+K04515+K00910+K05858+K02677+K04547
Metabolism	Glycan biosynthesis and metabolism	Other types of O-glycan biosynthesis	9	18	0.566547	1	ko00514	Unigene0000233;Unigene0008890;Unigene0014776;Unigene0016139;Unigene0021656;Unigene0025125;Unigene0026195;Unigene0026950;Unigene0030997	K13675+K13676+K03691+K11703+K09666+K09667+K00728+K03691+K00728
Organismal Systems	Endocrine system	Renin secretion	9	18	0.566547	1	ko04924	Unigene0001332;Unigene0002255;Unigene0021890;Unigene0021891;Unigene0028864;Unigene0029824;Unigene0030253;Unigene0030633;Unigene0034945	K05030+K05028+K02183+K02183+K05030+K05027+K05027+K05030+K05028
Cellular Processes	Transport and catabolism	Phagosome	64	131	0.568352	1	ko04145	Unigene0000024;Unigene0000144;Unigene0000770;Unigene0001827;Unigene0001866;Unigene0001952;Unigene0002532;Unigene0002695;Unigene0003077;Unigene0003282;Unigene0004600;Unigene0004638;Unigene0005621;Unigene0008814;Unigene0012525;Unigene0012630;Unigene0012631;Unigene0013679;Unigene0016794;Unigene0016797;Unigene0017142;Unigene0017224;Unigene0017239;Unigene0018691;Unigene0018980;Unigene0019339;Unigene00…	K05692+K05692+K00921+K05719+K05692+K06560+K09481+K02146+K04392+K02148+K06487+K07375+K00914+K00921+K10062+K08057+K08057+K10956+K12182+K02155+K06560+K04392+K02149+K04392+K06528+K10956+K02153+K07342+K04392+K03662+K10416+K07374+K08492+K07374+K07375+K02144+K08517+K06560+K03661+K01365+K07375+K02145+K08054+K07374+K06560+K02153+K06560+K02154+K13884+K05719+K02155+K06560+K10415+K05719+K10074+K12478+K08488+…
Metabolism	Lipid metabolism	Steroid biosynthesis	7	14	0.581738	1	ko00100	Unigene0001219;Unigene0001370;Unigene0005511;Unigene0023039;Unigene0024337;Unigene0024515;Unigene0025364	K07750+K00227+K01052+K09828+K09828+K00213+K07750
Metabolism	Metabolism of terpenoids and polyketides	Terpenoid backbone biosynthesis	20	41	0.583889	1	ko00900	Unigene0000116;Unigene0002139;Unigene0002639;Unigene0002920;Unigene0005010;Unigene0015815;Unigene0017293;Unigene0018063;Unigene0019812;Unigene0021978;Unigene0021990;Unigene0023011;Unigene0024315;Unigene0024539;Unigene0025942;Unigene0026044;Unigene0028314;Unigene0029217;Unigene0031649;Unigene0038807	K00587+K00804+K01641+K12504+K05954+K11778+K01641+K12504+K05906+K00021+K00787+K01597+K13273+K06013+K05955+K00626+K08658+K01823+K00869+K00626
Genetic Information Processing	Transcription	RNA polymerase	17	35	0.596765	1	ko03020	Unigene0000433;Unigene0003779;Unigene0004129;Unigene0012870;Unigene0017208;Unigene0019060;Unigene0020785;Unigene0021161;Unigene0021795;Unigene0022458;Unigene0022897;Unigene0024225;Unigene0024226;Unigene0024457;Unigene0024626;Unigene0027301;Unigene0030989	K03017+K03004+K03014+K03007+K03008+K03025+K03015+K03005+K03010+K03011+K03026+K14721+K14721+K03012+K03021+K03006+K03018
Environmental Information Processing	Signal transduction	cAMP signaling pathway	5	10	0.603752	1	ko04024	Unigene0003784;Unigene0018855;Unigene0020653;Unigene0021890;Unigene0021891	K01115+K01539+K01115+K02183+K02183
Organismal Systems	Endocrine system	Oxytocin signaling pathway	5	10	0.603752	1	ko04921	Unigene0000024;Unigene0018822;Unigene0021890;Unigene0021891;Unigene0028709	K05692+K17901+K02183+K02183+K18154
Organismal Systems	Digestive system	Mineral absorption	4	8	0.61957	1	ko04978	Unigene0017780;Unigene0018855;Unigene0019052;Unigene0035947	K14078+K01539+K14158+K14736
Metabolism	Metabolism of other amino acids	D-Glutamine and D-glutamate metabolism	4	8	0.61957	1	ko00471	Unigene0021696;Unigene0026239;Unigene0031765;Unigene0040627	K00261+K01425+K01425+K01425
Genetic Information Processing	Folding, sorting and degradation	Proteasome	31	65	0.644886	1	ko03050	Unigene0000586;Unigene0003314;Unigene0004596;Unigene0004716;Unigene0006192;Unigene0009276;Unigene0012590;Unigene0014387;Unigene0015890;Unigene0019017;Unigene0019860;Unigene0020765;Unigene0020973;Unigene0021081;Unigene0021311;Unigene0021763;Unigene0021871;Unigene0022335;Unigene0024890;Unigene0025517;Unigene0025931;Unigene0026111;Unigene0026242;Unigene0026508;Unigene0028548;Unigene0031328;Unigene00…	K03028+K03066+K02738+K03036+K03030+K10881+K02736+K02726+K03037+K03031+K02728+K03035+K03029+K06698+K02734+K02729+K03039+K03066+K03038+K03032+K03063+K02730+K03064+K06699+K03065+K03033+K03033+K03033+K02735+K02739+K03036
Environmental Information Processing	Signal transduction	MAPK signaling pathway - fly	9	19	0.651292	1	ko04013	Unigene0001495;Unigene0002366;Unigene0019326;Unigene0019590;Unigene0022452;Unigene0022976;Unigene0024868;Unigene0026491;Unigene0031002	K12377+K04371+K03211+K12380+K02644+K07827+K07293+K02678+K04368
Cellular Processes	Cell growth and death	Oocyte meiosis	8	17	0.662171	1	ko04114	Unigene0002027;Unigene0017539;Unigene0018850;Unigene0021123;Unigene0021890;Unigene0021891;Unigene0026338;Unigene0032014	K11481+K13728+K11481+K02183+K02183+K02183+K02206+K02365
Metabolism	Amino acid metabolism	Lysine degradation	50	105	0.666128	1	ko00310	Unigene0000646;Unigene0001165;Unigene0001194;Unigene0001890;Unigene0002521;Unigene0003119;Unigene0003551;Unigene0004351;Unigene0005620;Unigene0011678;Unigene0011961;Unigene0015435;Unigene0015637;Unigene0016139;Unigene0016715;Unigene0019653;Unigene0020942;Unigene0021038;Unigene0021462;Unigene0021522;Unigene0021650;Unigene0022481;Unigene0023218;Unigene0023670;Unigene0023978;Unigene0024035;Unigene00…	K00306+K00471+K00149+K00306+K11433+K00306+K09186+K07515+K11423+K07515+K11419+K09186+K09186+K11703+K11422+K11419+K13647+K11419+K00471+K00128+K06101+K11429+K11428+K00825+K00306+K00825+K09189+K07511+K00626+K00471+K11424+K14085+K00128+K11423+K11427+K09188+K00471+K00471+K11433+K00658+K00658+K07515+K00164+K00252+K00471+K09187+K00471+K00128+K11433+K00626
Environmental Information Processing	Signal transduction	Sphingolipid signaling pathway	2	4	0.675744	1	ko04071	Unigene0003784;Unigene0020653	K01115+K01115
Organismal Systems	Immune system	Hematopoietic cell lineage	2	4	0.675744	1	ko04640	Unigene0021939;Unigene0027580	K06260+K06261
Organismal Systems	Digestive system	Carbohydrate digestion and absorption	2	4	0.675744	1	ko04973	Unigene0018855;Unigene0019052	K01539+K14158
Organismal Systems	Immune system	Toll-like receptor signaling pathway	2	4	0.675744	1	ko04620	Unigene0001741;Unigene0002222	K04398+K04398
Organismal Systems	Nervous system	Glutamatergic synapse	2	4	0.675744	1	ko04724	Unigene0003784;Unigene0020653	K01115+K01115
Organismal Systems	Endocrine system	Progesterone-mediated oocyte maturation	2	4	0.675744	1	ko04914	Unigene0017539;Unigene0026338	K13728+K02206
Metabolism	Metabolism of other amino acids	Glutathione metabolism	41	87	0.691859	1	ko00480	Unigene0000367;Unigene0002392;Unigene0010579;Unigene0010580;Unigene0012115;Unigene0013973;Unigene0014936;Unigene0016306;Unigene0016307;Unigene0016606;Unigene0017420;Unigene0017831;Unigene0018606;Unigene0019529;Unigene0020625;Unigene0021375;Unigene0021441;Unigene0021688;Unigene0022037;Unigene0022225;Unigene0023658;Unigene0024026;Unigene0024350;Unigene0024464;Unigene0024766;Unigene0025248;Unigene00…	K00031+K00799+K00383+K00383+K11205+K10808+K00799+K11204+K11204+K00799+K00802+K00799+K11142+K00432+K01920+K01920+K00432+K01920+K00432+K00799+K13299+K00799+K00799+K00799+K04097+K00799+K04097+K00799+K01255+K05361+K01920+K10807+K00036+K01581+K00432+K00432+K00033+K00797+K00031+K01469+K11140
Metabolism	Metabolism of cofactors and vitamins	Vitamin B6 metabolism	5	11	0.707881	1	ko00750	Unigene0007109;Unigene0013386;Unigene0026277;Unigene0028453;Unigene0029111	K00868+K00868+K00831+K00868+K00275
Metabolism	Metabolism of terpenoids and polyketides	Insect hormone biosynthesis	4	9	0.730644	1	ko00981	Unigene0015738;Unigene0016909;Unigene0018419;Unigene0030799	K10722+K10720+K14937+K01063
Metabolism	Metabolism of other amino acids	beta-Alanine metabolism	21	46	0.736631	1	ko00410	Unigene0001194;Unigene0004351;Unigene0007682;Unigene0011678;Unigene0017420;Unigene0018722;Unigene0018884;Unigene0019136;Unigene0020398;Unigene0021497;Unigene0021522;Unigene0023292;Unigene0025771;Unigene0026936;Unigene0027656;Unigene0027943;Unigene0028175;Unigene0028901;Unigene0029797;Unigene0030185;Unigene0031608	K00149+K07515+K01464+K07515+K00802+K00140+K13524+K05605+K00249+K01464+K00128+K00207+K07511+K01580+K14085+K00129+K00128+K08660+K07515+K00797+K00128
Organismal Systems	Excretory system	Endocrine and other factor-regulated calcium reabsorption	1	2	0.742164	1	ko04961	Unigene0018855	K01539
Organismal Systems	Excretory system	Aldosterone-regulated sodium reabsorption	1	2	0.742164	1	ko04960	Unigene0018855	K01539
Environmental Information Processing	Signal transduction	TNF signaling pathway	1	2	0.742164	1	ko04668	Unigene0004190	K02187
Genetic Information Processing	Translation	Ribosome biogenesis in eukaryotes	46	99	0.743622	1	ko03008	Unigene0000516;Unigene0000605;Unigene0001108;Unigene0001958;Unigene0005074;Unigene0005213;Unigene0005285;Unigene0006669;Unigene0007870;Unigene0013457;Unigene0013688;Unigene0015827;Unigene0016453;Unigene0017615;Unigene0017898;Unigene0018222;Unigene0018310;Unigene0018891;Unigene0020042;Unigene0020467;Unigene0020474;Unigene0021920;Unigene0022483;Unigene0022979;Unigene0023460;Unigene0024533;Unigene00…	K06943+K14563+K14555+K12618+K14569+K14564+K14572+K14567+K11130+K03537+K07936+K14521+K03115+K03097+K07178+K14284+K14536+K13288+K14570+K12618+K14570+K14546+K11131+K03264+K14525+K14570+K14575+K12619+K03685+K14558+K14571+K14552+K14565+K14539+K14572+K14284+K14290+K14572+K14521+K14538+K07562+K14521+K01164+K12845+K12845+K14557
Metabolism	Lipid metabolism	Glycerolipid metabolism	34	74	0.752927	1	ko00561	Unigene0001194;Unigene0001252;Unigene0002276;Unigene0002798;Unigene0003867;Unigene0003906;Unigene0004603;Unigene0006082;Unigene0009721;Unigene0011985;Unigene0015679;Unigene0016039;Unigene0018091;Unigene0019231;Unigene0021522;Unigene0021875;Unigene0022432;Unigene0022692;Unigene0024284;Unigene0025357;Unigene0025411;Unigene0025563;Unigene0026004;Unigene0026125;Unigene0026781;Unigene0027543;Unigene00…	K00149+K14074+K13506+K14075+K14457+K14073+K14073+K13509+K00863+K00864+K13509+K13523+K00629+K09881+K00128+K01080+K01080+K16816+K15728+K13517+K01054+K00901+K00863+K19007+K14075+K13506+K14085+K00128+K00864+K00011+K11155+K15788+K00128+K00011
Metabolism	Metabolism of cofactors and vitamins	Folate biosynthesis	12	27	0.754505	1	ko00790	Unigene0000097;Unigene0001356;Unigene0011657;Unigene0013636;Unigene0016384;Unigene0017695;Unigene0018874;Unigene0018875;Unigene0025666;Unigene0026879;Unigene0028347;Unigene0030477	K00357+K00072+K01930+K03639+K01077+K01307+K01495+K01495+K01307+K01930+K03639+K03635
Genetic Information Processing	Replication and repair	Base excision repair	24	53	0.762178	1	ko03410	Unigene0000835;Unigene0001876;Unigene0001896;Unigene0001908;Unigene0002880;Unigene0004403;Unigene0006445;Unigene0009344;Unigene0010017;Unigene0012246;Unigene0012288;Unigene0013105;Unigene0016294;Unigene0018148;Unigene0019879;Unigene0022328;Unigene0024412;Unigene0025626;Unigene0025704;Unigene0027044;Unigene0028748;Unigene0030942;Unigene0031480;Unigene0040989	K04799+K02330+K10798+K02327+K03652+K10800+K10771+K10803+K03575+K10771+K10776+K02326+K10802+K03506+K03512+K10798+K03660+K10773+K04802+K03648+K03575+K10798+K10798+K10773
Metabolism	Glycan biosynthesis and metabolism	Other glycan degradation	17	38	0.763103	1	ko00511	Unigene0001468;Unigene0002467;Unigene0002479;Unigene0005566;Unigene0013425;Unigene0017180;Unigene0027471;Unigene0027472;Unigene0028533;Unigene0028534;Unigene0029953;Unigene0030813;Unigene0030850;Unigene0030894;Unigene0031346;Unigene0031452;Unigene0031860	K01191+K12309+K12311+K01206+K01206+K14459+K12373+K12373+K01201+K01201+K12373+K01201+K01201+K01191+K01191+K01192+K01444
Metabolism	Metabolism of cofactors and vitamins	Pantothenate and CoA biosynthesis	10	23	0.776105	1	ko00770	Unigene0007682;Unigene0012996;Unigene0020968;Unigene0021497;Unigene0023292;Unigene0025671;Unigene0027838;Unigene0028580;Unigene0030562;Unigene0031175	K01464+K08069+K09680+K01464+K00207+K02318+K01513+K06133+K01598+K00826
Metabolism	Nucleotide metabolism	Pyrimidine metabolism	64	138	0.777355	1	ko00240	Unigene0000433;Unigene0000741;Unigene0001908;Unigene0002048;Unigene0002919;Unigene0003540;Unigene0003779;Unigene0003796;Unigene0004129;Unigene0004732;Unigene0006344;Unigene0007682;Unigene0007689;Unigene0007993;Unigene0008186;Unigene0008302;Unigene0008964;Unigene0012870;Unigene0013105;Unigene0013973;Unigene0014926;Unigene0017208;Unigene0018148;Unigene0018301;Unigene0019030;Unigene0019060;Unigene00…	K03017+K13800+K02327+K12304+K01081+K00254+K03004+K00876+K03014+K13421+K16330+K01464+K00384+K00757+K16066+K16329+K00758+K03007+K02326+K10808+K01937+K03008+K03506+K01937+K01489+K03025+K02685+K03015+K00757+K03005+K01464+K03010+K00560+K00876+K03011+K03026+K01511+K00207+K00384+K14721+K14721+K03012+K03021+K01493+K00761+K00857+K01510+K01519+K01518+K03006+K03783+K01081+K10807+K02320+K00857+K16904+K00940+…
Metabolism	Metabolism of cofactors and vitamins	Nicotinate and nicotinamide metabolism	15	34	0.778706	1	ko00760	Unigene0002919;Unigene0004926;Unigene0008937;Unigene0016396;Unigene0024383;Unigene0025479;Unigene0025529;Unigene0026550;Unigene0027316;Unigene0027582;Unigene0027838;Unigene0028742;Unigene0029139;Unigene0029999;Unigene0030104	K01081+K03462+K00323+K00858+K00858+K06210+K00323+K03462+K03783+K01081+K01513+K01950+K00763+K01081+K01950
Metabolism	Carbohydrate metabolism	Ascorbate and aldarate metabolism	14	32	0.78725	1	ko00053	Unigene0001194;Unigene0005273;Unigene0005553;Unigene0021522;Unigene0024481;Unigene0025336;Unigene0027485;Unigene0027656;Unigene0027883;Unigene0028135;Unigene0028175;Unigene0030522;Unigene0030677;Unigene0031608	K00149+K00012+K00699+K00128+K00699+K01053+K00699+K14085+K16190+K01053+K00128+K00469+K00699+K00128
Cellular Processes	Cellular commiunity	Gap junction	5	12	0.790963	1	ko04540	Unigene0002132;Unigene0021760;Unigene0024010;Unigene0029650;Unigene0030552	K04632+K07374+K07375+K04604+K08959
Metabolism	Carbohydrate metabolism	Glyoxylate and dicarboxylate metabolism	32	71	0.794811	1	ko00630	Unigene0000507;Unigene0001573;Unigene0005592;Unigene0009478;Unigene0009777;Unigene0015045;Unigene0016463;Unigene0016753;Unigene0016754;Unigene0017949;Unigene0018702;Unigene0021050;Unigene0021242;Unigene0022140;Unigene0022646;Unigene0023486;Unigene0023764;Unigene0026044;Unigene0027336;Unigene0027426;Unigene0029446;Unigene0030236;Unigene0030287;Unigene0030602;Unigene0030634;Unigene0031188;Unigene00…	K18123+K01432+K11517+K00281+K00026+K01816+K00025+K19269+K19269+K00382+K19269+K01647+K00605+K05606+K19269+K00830+K00600+K00626+K01681+K00026+K02437+K03781+K01965+K01681+K01847+K00600+K15788+K01915+K00281+K00626+K03781+K00049
Metabolism	Biosynthesis of other secondary metabolites	Caffeine metabolism	8	19	0.802217	1	ko00232	Unigene0003265;Unigene0005051;Unigene0011816;Unigene0022801;Unigene0024510;Unigene0031421;Unigene0031598;Unigene0031992	K00106+K00106+K00106+K00106+K00365+K00106+K00106+K00106
Environmental Information Processing	Signal transduction	Phospholipase D signaling pathway	2	5	0.802693	1	ko04072	Unigene0003784;Unigene0020653	K01115+K01115
Metabolism	Metabolism of cofactors and vitamins	One carbon pool by folate	16	37	0.814364	1	ko00670	Unigene0003416;Unigene0003856;Unigene0008392;Unigene0009369;Unigene0009858;Unigene0010219;Unigene0015547;Unigene0016443;Unigene0021242;Unigene0021896;Unigene0023073;Unigene0023764;Unigene0024305;Unigene0029403;Unigene0031188;Unigene0031640	K00289+K01934+K00604+K00548+K11787+K00289+K00297+K00297+K00605+K00560+K13990+K00600+K00602+K00548+K00600+K00288
Genetic Information Processing	Folding, sorting and degradation	Sulfur relay system	11	26	0.816589	1	ko04122	Unigene0008147;Unigene0012183;Unigene0013636;Unigene0020225;Unigene0020226;Unigene0022813;Unigene0025299;Unigene0028347;Unigene0029129;Unigene0030477;Unigene0038559	K11996+K00566+K03639+K00566+K00566+K04487+K12161+K03639+K11996+K03635+K11996
Organismal Systems	Digestive system	Bile secretion	7	17	0.817512	1	ko04976	Unigene0001828;Unigene0003257;Unigene0018855;Unigene0019052;Unigene0021978;Unigene0029992;Unigene0036163	K12473+K05658+K01539+K14158+K00021+K01253+K09877
Cellular Processes	Cellular commiunity	Adherens junction	6	15	0.83471	1	ko04520	Unigene0000024;Unigene0000216;Unigene0000293;Unigene0002316;Unigene0008308;Unigene0028229	K05692+K05694+K04500+K05747+K05706+K05698
Genetic Information Processing	Replication and repair	Nucleotide excision repair	27	62	0.847697	1	ko03420	Unigene0000615;Unigene0001287;Unigene0001464;Unigene0001908;Unigene0003260;Unigene0006275;Unigene0008856;Unigene0012647;Unigene0013105;Unigene0017141;Unigene0017213;Unigene0018148;Unigene0020109;Unigene0020247;Unigene0022167;Unigene0022326;Unigene0022747;Unigene0023631;Unigene0023743;Unigene0024702;Unigene0025704;Unigene0026113;Unigene0026509;Unigene0028201;Unigene0031883;Unigene0032539;Unigene00…	K10839+K07466+K10848+K02327+K10754+K10739+K10756+K06634+K02326+K10740+K10847+K03506+K10846+K03141+K10609+K02202+K03143+K03144+K10610+K10570+K04802+K10140+K10841+K10843+K10840+K03868+K10842
Metabolism	Amino acid metabolism	Histidine metabolism	12	29	0.849257	1	ko00340	Unigene0001194;Unigene0003226;Unigene0003246;Unigene0007807;Unigene0021522;Unigene0023073;Unigene0027656;Unigene0027943;Unigene0028175;Unigene0028901;Unigene0031608;Unigene0036573	K00149+K00274+K01593+K01814+K00128+K13990+K14085+K00129+K00128+K08660+K00128+K01593
Environmental Information Processing	Signal transduction	Notch signaling pathway	16	38	0.851646	1	ko04330	Unigene0001520;Unigene0002549;Unigene0003694;Unigene0004340;Unigene0004994;Unigene0005309;Unigene0016617;Unigene0019935;Unigene0021482;Unigene0025882;Unigene0026904;Unigene0029134;Unigene0029199;Unigene0030704;Unigene0030801;Unigene0031288	K04498+K02599+K06057+K06066+K06053+K06058+K06171+K06067+K04496+K06058+K06172+K04505+K06051+K04497+K06059+K06170
Metabolism	Carbohydrate metabolism	Propanoate metabolism	25	58	0.857564	1	ko00640	Unigene0001360;Unigene0002072;Unigene0004351;Unigene0009623;Unigene0011678;Unigene0014074;Unigene0017949;Unigene0018722;Unigene0018884;Unigene0019136;Unigene0020398;Unigene0022140;Unigene0025771;Unigene0026044;Unigene0026519;Unigene0026592;Unigene0027655;Unigene0028395;Unigene0029499;Unigene0029797;Unigene0030192;Unigene0030287;Unigene0030634;Unigene0031455;Unigene0038807	K00016+K01900+K07515+K18369+K07515+K00166+K00382+K00140+K13524+K05605+K00249+K05606+K07511+K00626+K11262+K01900+K01895+K01908+K09699+K07515+K00016+K01965+K01847+K00167+K00626
Metabolism	Glycan biosynthesis and metabolism	Glycosphingolipid biosynthesis - globo series	7	18	0.867684	1	ko00603	Unigene0019701;Unigene0022085;Unigene0024708;Unigene0025451;Unigene0027471;Unigene0027472;Unigene0029953	K00718+K01988+K00718+K01204+K12373+K12373+K12373
Environmental Information Processing	Signaling molecules and interaction	Cytokine-cytokine receptor interaction	1	3	0.869117	1	ko04060	Unigene0026921	K05097
Organismal Systems	Aging	Longevity regulating pathway - mammal	1	3	0.869117	1	ko04211	Unigene0039928	K03781
Environmental Information Processing	Signal transduction	HIF-1 signaling pathway	1	3	0.869117	1	ko04066	Unigene0035947	K14736
Metabolism	Global and Overview	Degradation of aromatic compounds	4	11	0.876586	1	ko01220	Unigene0025336;Unigene0028135;Unigene0030833;Unigene0030834	K01053+K01053+K00121+K00121
Environmental Information Processing	Signaling molecules and interaction	Cell adhesion molecules (CAMs)	4	11	0.876586	1	ko04514	Unigene0005284;Unigene0013910;Unigene0024951;Unigene0024976	K06584+K07379+K16360+K16360
Organismal Systems	Endocrine system	Glucagon signaling pathway	2	6	0.883263	1	ko04922	Unigene0021890;Unigene0021891	K02183+K02183
Environmental Information Processing	Signal transduction	Calcium signaling pathway	6	16	0.883407	1	ko04020	Unigene0002132;Unigene0018410;Unigene0021123;Unigene0021890;Unigene0021891;Unigene0029650	K04632+K09565+K02183+K02183+K02183+K04604
Metabolism	Energy metabolism	Oxidative phosphorylation	79	176	0.894038	1	ko00190	Unigene0000384;Unigene0002515;Unigene0002695;Unigene0002908;Unigene0003282;Unigene0003456;Unigene0004134;Unigene0004359;Unigene0004834;Unigene0005085;Unigene0005121;Unigene0005468;Unigene0005559;Unigene0006222;Unigene0006223;Unigene0006356;Unigene0006487;Unigene0007975;Unigene0009994;Unigene0010323;Unigene0010718;Unigene0014955;Unigene0015700;Unigene0016082;Unigene0016157;Unigene0016158;Unigene00…	K00415+K03959+K02146+K02256+K02148+K00237+K00412+K02259+K00413+K02263+K02128+K02267+K03935+K03883+K03935+K02132+K02272+K02270+K00234+K03935+K02257+K02134+K11726+K02260+K03940+K03940+K02155+K02149+K00419+K02129+K03962+K03948+K03961+K02153+K03955+K11353+K02138+K00411+K03934+K03662+K02137+K03968+K02258+K03966+K02136+K02262+K03941+K02144+K03952+K00236+K02132+K03963+K03661+K03954+K02145+K03953+K03936+…
Metabolism	Lipid metabolism	Arachidonic acid metabolism	26	62	0.900377	1	ko00590	Unigene0001229;Unigene0002399;Unigene0005024;Unigene0016354;Unigene0017638;Unigene0018420;Unigene0019529;Unigene0020894;Unigene0021441;Unigene0022037;Unigene0022863;Unigene0024000;Unigene0024521;Unigene0024766;Unigene0025932;Unigene0026156;Unigene0028076;Unigene0028597;Unigene0028732;Unigene0028763;Unigene0029025;Unigene0029309;Unigene0029688;Unigene0031151;Unigene0031554;Unigene0031880	K07418+K15730+K01254+K05309+K16343+K07422+K00432+K15717+K00432+K00432+K00079+K11987+K01047+K04097+K07418+K04097+K16343+K00432+K00432+K16342+K07418+K01832+K01047+K07418+K00461+K00079
Metabolism	Metabolism of other amino acids	Cyanoamino acid metabolism	3	9	0.90242	1	ko00460	Unigene0023764;Unigene0031188;Unigene0041235	K00600+K00600+K05349
Organismal Systems	Endocrine system	Thyroid hormone signaling pathway	3	9	0.90242	1	ko04919	Unigene0000024;Unigene0018822;Unigene0018855	K05692+K17901+K01539
Metabolism	Amino acid metabolism	Valine, leucine and isoleucine biosynthesis	3	9	0.90242	1	ko00290	Unigene0016949;Unigene0031015;Unigene0031175	K17989+K01754+K00826
Metabolism	Amino acid metabolism	Lysine biosynthesis	3	9	0.90242	1	ko00300	Unigene0023670;Unigene0024035;Unigene0027656	K00825+K00825+K14085
Metabolism	Amino acid metabolism	Valine, leucine and isoleucine degradation	41	95	0.90285	1	ko00280	Unigene0001194;Unigene0002145;Unigene0002639;Unigene0004351;Unigene0004579;Unigene0011678;Unigene0014074;Unigene0015936;Unigene0017293;Unigene0017949;Unigene0018168;Unigene0018722;Unigene0018884;Unigene0019136;Unigene0019294;Unigene0020398;Unigene0021522;Unigene0022140;Unigene0024115;Unigene0024280;Unigene0024787;Unigene0025771;Unigene0026044;Unigene0026914;Unigene0027229;Unigene0027309;Unigene00…	K00149+K00248+K01641+K07515+K01969+K07515+K00166+K00827+K01641+K00382+K01907+K00140+K13524+K05605+K00020+K00249+K00128+K05606+K09478+K08683+K05607+K07511+K00626+K01969+K18660+K11538+K14085+K00020+K00128+K09699+K07515+K01965+K00253+K01847+K01027+K00826+K00167+K01968+K00128+K01640+K00626
Metabolism	Amino acid metabolism	Tyrosine metabolism	16	40	0.90864	1	ko00350	Unigene0002207;Unigene0003226;Unigene0003246;Unigene0009451;Unigene0015725;Unigene0019350;Unigene0021400;Unigene0022753;Unigene0022828;Unigene0025726;Unigene0027943;Unigene0029899;Unigene0030833;Unigene0030834;Unigene0033363;Unigene0036573	K00451+K00274+K01593+K13980+K01557+K14455+K07253+K00457+K01557+K01800+K00129+K14454+K00121+K00121+K01555+K01593
Metabolism	Global and Overview	Fatty acid metabolism	31	74	0.917648	1	ko01212	Unigene0000627;Unigene0000902;Unigene0001837;Unigene0002145;Unigene0002482;Unigene0003236;Unigene0004351;Unigene0011678;Unigene0016005;Unigene0017613;Unigene0018191;Unigene0020398;Unigene0022009;Unigene0023802;Unigene0024115;Unigene0025644;Unigene0025740;Unigene0025771;Unigene0026044;Unigene0026519;Unigene0027304;Unigene0028224;Unigene0028999;Unigene0029797;Unigene0030024;Unigene0030227;Unigene00…	K01897+K01074+K07512+K00248+K15013+K08766+K07515+K07515+K01897+K10251+K10703+K00249+K15013+K08765+K09478+K10258+K00507+K07511+K00626+K11262+K00232+K09479+K00232+K07515+K10703+K01897+K08765+K00232+K00232+K00665+K00626
Metabolism	Carbohydrate metabolism	Pentose phosphate pathway	22	54	0.918114	1	ko00030	Unigene0000158;Unigene0004120;Unigene0010365;Unigene0010452;Unigene0014629;Unigene0019338;Unigene0020857;Unigene0021376;Unigene0023488;Unigene0025336;Unigene0026034;Unigene0027244;Unigene0028135;Unigene0028226;Unigene0028972;Unigene0029188;Unigene0029381;Unigene0029543;Unigene0029671;Unigene0030466;Unigene0030740;Unigene0038611	K15779+K00616+K00616+K01810+K00852+K01619+K03841+K00852+K01057+K01053+K15779+K01810+K01053+K00036+K00850+K01623+K00033+K01835+K01807+K00948+K01783+K00615
Metabolism	Amino acid metabolism	Arginine and proline metabolism	26	63	0.91914	1	ko00330	Unigene0000507;Unigene0000682;Unigene0001194;Unigene0001272;Unigene0001336;Unigene0003226;Unigene0012153;Unigene0012507;Unigene0017420;Unigene0018606;Unigene0019350;Unigene0021522;Unigene0025026;Unigene0027656;Unigene0028175;Unigene0028421;Unigene0028901;Unigene0029011;Unigene0029599;Unigene0029899;Unigene0030185;Unigene0030216;Unigene0031507;Unigene0031608;Unigene0031960;Unigene0032178	K18123+K11394+K00149+K01480+K00286+K00274+K00294+K12657+K00802+K11142+K14455+K00128+K00933+K14085+K00128+K01581+K08660+K00294+K00318+K14454+K00797+K00472+K01611+K00128+K00286+K00819
Metabolism	Metabolism of cofactors and vitamins	Biotin metabolism	2	7	0.932343	1	ko00780	Unigene0027559;Unigene0032122	K01942+K01942
Organismal Systems	Digestive system	Protein digestion and absorption	5	15	0.933552	1	ko04974	Unigene0004040;Unigene0018855;Unigene0022076;Unigene0029685;Unigene0029884	K01312+K01539+K01312+K08779+K01312
Organismal Systems	Endocrine system	Ovarian Steroidogenesis	1	4	0.933574	1	ko04913	Unigene0001828	K12473
Metabolism	Lipid metabolism	Fatty acid elongation	12	32	0.93496	1	ko00062	Unigene0000902;Unigene0001837;Unigene0004351;Unigene0011678;Unigene0017613;Unigene0018191;Unigene0025644;Unigene0025771;Unigene0027483;Unigene0028771;Unigene0029797;Unigene0030024	K01074+K07512+K07515+K07515+K10251+K10703+K10258+K07511+K01068+K01068+K07515+K10703
Metabolism	Metabolism of cofactors and vitamins	Porphyrin and chlorophyll metabolism	22	55	0.935068	1	ko00860	Unigene0000933;Unigene0004359;Unigene0005553;Unigene0010566;Unigene0010718;Unigene0013624;Unigene0015803;Unigene0016502;Unigene0022568;Unigene0022892;Unigene0023530;Unigene0024287;Unigene0024481;Unigene0024517;Unigene0024672;Unigene0024680;Unigene0026132;Unigene0027011;Unigene0027485;Unigene0030280;Unigene0030677;Unigene0031698	K01599+K02259+K00699+K01749+K02257+K00231+K01719+K14163+K01698+K00643+K05901+K01749+K00699+K00510+K02257+K00798+K00228+K08099+K00699+K01772+K00699+K01195
Metabolism	Amino acid metabolism	Alanine, aspartate and glutamate metabolism	30	73	0.935692	1	ko00250	Unigene0000054;Unigene0009957;Unigene0010441;Unigene0012153;Unigene0015936;Unigene0016220;Unigene0018164;Unigene0018884;Unigene0019350;Unigene0020050;Unigene0021696;Unigene0023486;Unigene0023780;Unigene0024574;Unigene0026239;Unigene0026642;Unigene0026936;Unigene0027180;Unigene0027210;Unigene0029011;Unigene0029414;Unigene0029899;Unigene0031297;Unigene0031366;Unigene0031381;Unigene0031445;Unigene00…	K00139+K18311+K01953+K00294+K00827+K00820+K01939+K13524+K14455+K13566+K00261+K00830+K00272+K00820+K01425+K01756+K01580+K01940+K00272+K00294+K18309+K14454+K00814+K00139+K00264+K01915+K01425+K01755+K01425+K00139
Metabolism	Metabolism of cofactors and vitamins	Thiamine metabolism	3	10	0.939783	1	ko00730	Unigene0002474;Unigene0003836;Unigene0022813	K00949+K06928+K04487
Metabolism	Xenobiotics biodegradation and metabolism	Drug metabolism - other enzymes	32	78	0.942542	1	ko00983	Unigene0003265;Unigene0003796;Unigene0004732;Unigene0005051;Unigene0005553;Unigene0007682;Unigene0007993;Unigene0008964;Unigene0011816;Unigene0016861;Unigene0019030;Unigene0020846;Unigene0020906;Unigene0021497;Unigene0022134;Unigene0022801;Unigene0023008;Unigene0023009;Unigene0023292;Unigene0024481;Unigene0025245;Unigene0025247;Unigene0025888;Unigene0027485;Unigene0028547;Unigene0029083;Unigene00…	K00106+K00876+K13421+K00106+K00699+K01464+K00757+K00758+K00106+K00569+K01489+K01951+K00757+K01464+K00876+K00106+K00088+K00088+K00207+K00699+K00857+K00569+K01519+K00699+K00569+K00857+K00760+K00699+K00106+K00106+K01195+K00106
Metabolism	Amino acid metabolism	Phenylalanine metabolism	10	28	0.948714	1	ko00360	Unigene0000945;Unigene0001526;Unigene0003226;Unigene0003246;Unigene0019350;Unigene0021400;Unigene0022753;Unigene0027943;Unigene0029899;Unigene0036573	K00500+K00500+K00274+K01593+K14455+K07253+K00457+K00129+K14454+K01593
Metabolism	Xenobiotics biodegradation and metabolism	Drug metabolism - cytochrome P450	22	56	0.948967	1	ko00982	Unigene0002392;Unigene0003226;Unigene0005553;Unigene0009451;Unigene0014936;Unigene0016606;Unigene0017831;Unigene0022225;Unigene0023658;Unigene0024026;Unigene0024350;Unigene0024464;Unigene0024481;Unigene0024766;Unigene0025248;Unigene0026156;Unigene0026280;Unigene0027485;Unigene0027943;Unigene0030677;Unigene0030833;Unigene0030834	K00799+K00274+K00699+K13980+K00799+K00799+K00799+K00799+K13299+K00799+K00799+K00799+K00699+K04097+K00799+K04097+K00799+K00699+K00129+K00699+K00121+K00121
Organismal Systems	Circulatory system	Vascular smooth muscle contraction	5	16	0.956346	1	ko04270	Unigene0002132;Unigene0012864;Unigene0021123;Unigene0021890;Unigene0021891	K04632+K09821+K02183+K02183+K02183
Organismal Systems	Excretory system	Proximal tubule bicarbonate reclamation	2	8	0.961403	1	ko04964	Unigene0016463;Unigene0018855	K00025+K01539
Metabolism	Glycan biosynthesis and metabolism	Glycosaminoglycan biosynthesis - keratan sulfate	2	8	0.961403	1	ko00533	Unigene0003594;Unigene0025112	K00741+K00741
Metabolism	Metabolism of other amino acids	Selenocompound metabolism	10	29	0.963405	1	ko00450	Unigene0001279;Unigene0003165;Unigene0004177;Unigene0007689;Unigene0009369;Unigene0022494;Unigene0024071;Unigene0024836;Unigene0028334;Unigene0029403	K13811+K01008+K01763+K00384+K00548+K03341+K00384+K01758+K01874+K00548
Organismal Systems	Endocrine system	Estrogen signaling pathway	3	11	0.963481	1	ko04915	Unigene0001879;Unigene0021890;Unigene0021891	K09571+K02183+K02183
Environmental Information Processing	Signal transduction	Rap1 signaling pathway	3	11	0.963481	1	ko04015	Unigene0000024;Unigene0021890;Unigene0021891	K05692+K02183+K02183
Environmental Information Processing	Signal transduction	AMPK signaling pathway	1	5	0.966294	1	ko04152	Unigene0021978	K00021
Metabolism	Amino acid metabolism	Phenylalanine, tyrosine and tryptophan biosynthesis	4	14	0.967466	1	ko00400	Unigene0000945;Unigene0001526;Unigene0019350;Unigene0029899	K00500+K00500+K14455+K14454
Organismal Systems	Endocrine system	Insulin signaling pathway	4	14	0.967466	1	ko04910	Unigene0010136;Unigene0021123;Unigene0021890;Unigene0021891	K03259+K02183+K02183+K02183
Metabolism	Carbohydrate metabolism	Butanoate metabolism	23	61	0.974296	1	ko00650	Unigene0000054;Unigene0002101;Unigene0002145;Unigene0002639;Unigene0004351;Unigene0011678;Unigene0017293;Unigene0018168;Unigene0018884;Unigene0021344;Unigene0023736;Unigene0024474;Unigene0025771;Unigene0026044;Unigene0026936;Unigene0027474;Unigene0028134;Unigene0029797;Unigene0031003;Unigene0031366;Unigene0034112;Unigene0038807;Unigene0041064	K00139+K00019+K00248+K01641+K07515+K07515+K01641+K01907+K13524+K00109+K00019+K00019+K07511+K00626+K01580+K00019+K01896+K07515+K01027+K00139+K01640+K00626+K00139
Genetic Information Processing	Replication and repair	Homologous recombination	16	45	0.977519	1	ko03440	Unigene0001287;Unigene0001908;Unigene0003736;Unigene0006099;Unigene0006275;Unigene0009276;Unigene0014170;Unigene0016154;Unigene0016577;Unigene0017141;Unigene0019702;Unigene0022018;Unigene0022389;Unigene0025353;Unigene0028661;Unigene0030194	K07466+K02327+K08775+K01159+K10739+K10881+K10882+K10871+K10869+K10740+K10873+K03111+K10867+K10901+K10865+K08991
Organismal Systems	Immune system	Platelet activation	3	12	0.978176	1	ko04611	Unigene0000024;Unigene0021939;Unigene0027580	K05692+K06260+K06261
Environmental Information Processing	Signal transduction	MAPK signaling pathway	5	18	0.981984	1	ko04010	Unigene0004190;Unigene0018691;Unigene0021466;Unigene0026915;Unigene0031877	K02187+K04392+K04451+K07836+K04450
Metabolism	Lipid metabolism	Fatty acid degradation	34	88	0.983005	1	ko00071	Unigene0000627;Unigene0001194;Unigene0002145;Unigene0002482;Unigene0003236;Unigene0004351;Unigene0005614;Unigene0009451;Unigene0011678;Unigene0016005;Unigene0016945;Unigene0020398;Unigene0021522;Unigene0022009;Unigene0023802;Unigene0024115;Unigene0025771;Unigene0026044;Unigene0026399;Unigene0027304;Unigene0027656;Unigene0028175;Unigene0028224;Unigene0028999;Unigene0029797;Unigene0030227;Unigene00…	K01897+K00149+K00248+K15013+K08766+K07515+K13239+K13980+K07515+K01897+K13239+K00249+K00128+K15013+K08765+K09478+K07511+K00626+K13239+K00232+K14085+K00128+K09479+K00232+K07515+K01897+K08765+K00252+K00232+K00121+K00121+K00128+K00232+K00626
Metabolism	Xenobiotics biodegradation and metabolism	Metabolism of xenobiotics by cytochrome P450	27	72	0.98355	1	ko00980	Unigene0002392;Unigene0004429;Unigene0005553;Unigene0009451;Unigene0014936;Unigene0016606;Unigene0017831;Unigene0019779;Unigene0022225;Unigene0022863;Unigene0023658;Unigene0024026;Unigene0024350;Unigene0024464;Unigene0024481;Unigene0024766;Unigene0025248;Unigene0026156;Unigene0026280;Unigene0027125;Unigene0027485;Unigene0027943;Unigene0029992;Unigene0030677;Unigene0030833;Unigene0030834;Unigene00…	K00799+K00078+K00699+K13980+K00799+K00799+K00799+K00078+K00799+K00079+K13299+K00799+K00799+K00799+K00699+K04097+K00799+K04097+K00799+K01253+K00699+K00129+K01253+K00699+K00121+K00121+K00079
Metabolism	Lipid metabolism	Synthesis and degradation of ketone bodies	10	32	0.987604	1	ko00072	Unigene0002101;Unigene0002639;Unigene0017293;Unigene0023736;Unigene0024474;Unigene0026044;Unigene0027474;Unigene0031003;Unigene0034112;Unigene0038807	K00019+K01641+K01641+K00019+K00019+K00626+K00019+K01027+K01640+K00626
Organismal Systems	Immune system	Antigen processing and presentation	2	10	0.987874	1	ko04612	Unigene0032521;Unigene0037899	K08055+K05653
Metabolism	Carbohydrate metabolism	Glycolysis / Gluconeogenesis	42	109	0.990969	1	ko00010	Unigene0000158;Unigene0001194;Unigene0001258;Unigene0001360;Unigene0002453;Unigene0009451;Unigene0009658;Unigene0010452;Unigene0013156;Unigene0016009;Unigene0016781;Unigene0017949;Unigene0019489;Unigene0020857;Unigene0021461;Unigene0021522;Unigene0021755;Unigene0022340;Unigene0023031;Unigene0023042;Unigene0023276;Unigene0025150;Unigene0025206;Unigene0025820;Unigene0025919;Unigene0026034;Unigene00…	K15779+K00149+K01785+K00016+K01803+K13980+K15633+K01810+K01834+K01803+K01803+K00382+K01792+K03841+K03103+K00128+K01834+K00162+K00927+K13997+K00627+K00873+K01084+K00844+K00134+K15779+K01689+K01810+K01895+K14085+K00129+K00128+K08074+K00850+K01623+K01835+K00016+K01596+K01596+K00121+K00121+K00128
Environmental Information Processing	Membrane transport	ABC transporters	26	72	0.991236	1	ko02010	Unigene0000025;Unigene0001077;Unigene0003257;Unigene0004258;Unigene0011580;Unigene0011851;Unigene0013041;Unigene0013570;Unigene0017619;Unigene0020429;Unigene0021829;Unigene0023575;Unigene0026042;Unigene0026477;Unigene0026529;Unigene0026983;Unigene0029068;Unigene0029171;Unigene0030003;Unigene0030591;Unigene0030732;Unigene0030866;Unigene0030867;Unigene0031129;Unigene0034100;Unigene0037899	K05673+K05648+K05658+K05665+K05655+K05643+K05662+K05676+K05665+K05661+K05677+K05661+K05657+K05672+K05643+K05655+K05668+K05678+K05662+K05665+K05650+K05643+K05643+K05665+K05673+K05653
Metabolism	Carbohydrate metabolism	Galactose metabolism	16	48	0.991345	1	ko00052	Unigene0000158;Unigene0000359;Unigene0001258;Unigene0002467;Unigene0004912;Unigene0018966;Unigene0025054;Unigene0025206;Unigene0025820;Unigene0026034;Unigene0028972;Unigene0029428;Unigene0029543;Unigene0031107;Unigene0031891;Unigene0040176	K15779+K01187+K01785+K12309+K01187+K01784+K00963+K01084+K00844+K15779+K00850+K00011+K01835+K12316+K01187+K00011
Metabolism	Carbohydrate metabolism	Pyruvate metabolism	31	84	0.991826	1	ko00620	Unigene0000133;Unigene0001194;Unigene0001360;Unigene0005198;Unigene0009777;Unigene0011670;Unigene0016463;Unigene0017949;Unigene0018033;Unigene0021522;Unigene0022340;Unigene0023042;Unigene0023276;Unigene0025150;Unigene0026044;Unigene0026519;Unigene0026572;Unigene0027426;Unigene0027655;Unigene0027656;Unigene0028175;Unigene0029253;Unigene0029691;Unigene0030192;Unigene0030369;Unigene0030370;Unigene00…	K00029+K00149+K00016+K01759+K00026+K00102+K00025+K00382+K01512+K00128+K00162+K13997+K00627+K00873+K00626+K11262+K01512+K00026+K01895+K14085+K00128+K01679+K01069+K00016+K01596+K01596+K01958+K00128+K01676+K00626+K00049
Metabolism	Global and Overview	Carbon metabolism	100	239	0.992059	1	ko01200	Unigene0000133;Unigene0000367;Unigene0002072;Unigene0002145;Unigene0002453;Unigene0003456;Unigene0003680;Unigene0004120;Unigene0004351;Unigene0005592;Unigene0008139;Unigene0009478;Unigene0009658;Unigene0009721;Unigene0009777;Unigene0009994;Unigene0010365;Unigene0010452;Unigene0011678;Unigene0013156;Unigene0015547;Unigene0015861;Unigene0016009;Unigene0016443;Unigene0016463;Unigene0016753;Unigene00…	K00029+K00031+K01900+K00248+K01803+K00237+K01079+K00616+K07515+K11517+K00058+K00281+K15633+K00863+K00026+K00234+K00616+K01810+K07515+K01834+K00297+K01070+K01803+K00297+K00025+K19269+K19269+K01803+K17989+K00030+K00382+K19269+K00140+K05605+K14455+K00249+K03841+K01647+K00605+K00261+K01834+K00030+K05606+K00162+K19269+K00927+K00236+K00627+K00830+K01057+K00030+K00600+K00234+K00873+K01053+K07511+K00844+…
Metabolism	Metabolism of other amino acids	Taurine and hypotaurine metabolism	3	14	0.992481	1	ko00430	Unigene0026936;Unigene0027331;Unigene0027596	K01580+K00456+K01594
Metabolism	Nucleotide metabolism	Purine metabolism	87	211	0.992846	1	ko00230	Unigene0000158;Unigene0000433;Unigene0001279;Unigene0001908;Unigene0002048;Unigene0002680;Unigene0002919;Unigene0003031;Unigene0003265;Unigene0003779;Unigene0003836;Unigene0003887;Unigene0004129;Unigene0005051;Unigene0005574;Unigene0009858;Unigene0010381;Unigene0010697;Unigene0011816;Unigene0012870;Unigene0013105;Unigene0013973;Unigene0015823;Unigene0016723;Unigene0017208;Unigene0018148;Unigene00…	K15779+K03017+K13811+K02327+K12304+K07127+K01081+K13761+K00106+K03004+K06928+K01477+K03014+K00106+K00856+K11787+K01952+K00364+K00106+K03007+K02326+K10808+K01587+K13293+K03008+K03506+K01939+K01139+K16855+K03025+K13988+K00939+K02685+K01490+K03015+K01951+K01487+K03005+K12319+K03010+K03011+K00106+K03026+K00088+K00088+K01511+K00942+K01514+K14721+K14721+K00602+K03012+K00365+K03021+K00873+K01510+K01519+…
Cellular Processes	Cellular commiunity	Tight junction	2	11	0.993295	1	ko04530	Unigene0000024;Unigene0026093	K05692+K06100
Metabolism	Lipid metabolism	Linoleic acid metabolism	8	29	0.994929	1	ko00591	Unigene0000564;Unigene0001229;Unigene0024521;Unigene0025932;Unigene0028763;Unigene0029025;Unigene0029964;Unigene0031151	K07424+K07418+K01047+K07418+K16342+K07418+K07424+K07418
Organismal Systems	Immune system	Leukocyte transendothelial migration	1	8	0.995602	1	ko04670	Unigene0000024	K05692
Metabolism	Metabolism of cofactors and vitamins	Ubiquinone and other terpenoid-quinone biosynthesis	5	21	0.995637	1	ko00130	Unigene0003343;Unigene0006716;Unigene0016574;Unigene0017118;Unigene0022753	K06125+K06127+K06125+K05357+K00457
Cellular Processes	Cell motility	Regulation of actin cytoskeleton	9	33	0.997089	1	ko04810	Unigene0000024;Unigene0001221;Unigene0002316;Unigene0002708;Unigene0005284;Unigene0017710;Unigene0024641;Unigene0028213;Unigene0036049	K05692+K06476+K05747+K05752+K06584+K01313+K05769+K06525+K05764
Environmental Information Processing	Signal transduction	Hippo signaling pathway	1	9	0.99777	1	ko04390	Unigene0000024	K05692
Organismal Systems	Endocrine system	Adipocytokine signaling pathway	1	9	0.99777	1	ko04920	Unigene0022009	K15013
Organismal Systems	Endocrine system	PPAR signaling pathway	8	31	0.997875	1	ko03320	Unigene0002639;Unigene0020398;Unigene0022009;Unigene0023336;Unigene0023368;Unigene0025001;Unigene0027374;Unigene0030673	K01641+K00249+K15013+K08755+K08762+K08757+K08770+K00232
Metabolism	Amino acid metabolism	Arginine biosynthesis	11	40	0.998527	1	ko00220	Unigene0019350;Unigene0021696;Unigene0025350;Unigene0026239;Unigene0027180;Unigene0029899;Unigene0031297;Unigene0031445;Unigene0031765;Unigene0036263;Unigene0040627	K14455+K00261+K14677+K01425+K01940+K14454+K00814+K01915+K01425+K01755+K01425
Metabolism	Carbohydrate metabolism	Starch and sucrose metabolism	35	100	0.998643	1	ko00500	Unigene0000158;Unigene0000359;Unigene0000813;Unigene0002861;Unigene0004912;Unigene0005273;Unigene0005553;Unigene0007252;Unigene0009771;Unigene0010452;Unigene0012310;Unigene0012792;Unigene0017578;Unigene0020995;Unigene0022317;Unigene0024070;Unigene0024481;Unigene0025054;Unigene0025206;Unigene0025219;Unigene0025820;Unigene0026034;Unigene0027244;Unigene0027485;Unigene0027838;Unigene0029543;Unigene00…	K15779+K01187+K16055+K00700+K01187+K00012+K00699+K01176+K01087+K01810+K01194+K01194+K08678+K01176+K00688+K16055+K00699+K00963+K01084+K01196+K00844+K15779+K01810+K00699+K01513+K01835+K01176+K01176+K00699+K12316+K01195+K01187+K01176+K05349+K01194
Genetic Information Processing	Replication and repair	DNA replication	21	66	0.998678	1	ko03030	Unigene0000835;Unigene0001287;Unigene0001908;Unigene0003260;Unigene0006170;Unigene0006275;Unigene0008856;Unigene0013105;Unigene0014904;Unigene0016935;Unigene0017141;Unigene0018148;Unigene0020488;Unigene0021812;Unigene0022018;Unigene0024776;Unigene0025704;Unigene0027217;Unigene0028877;Unigene0028902;Unigene0030625	K04799+K07466+K02327+K10754+K02542+K10739+K10756+K02326+K10742+K03469+K10740+K03506+K02685+K02541+K03111+K03469+K04802+K02542+K02320+K02210+K02212
Metabolism	Global and Overview	Biosynthesis of amino acids	68	178	0.998988	1	ko01230	Unigene0000367;Unigene0000945;Unigene0001336;Unigene0001526;Unigene0002453;Unigene0003680;Unigene0004120;Unigene0007807;Unigene0008139;Unigene0009369;Unigene0009658;Unigene0009811;Unigene0010365;Unigene0012507;Unigene0013156;Unigene0013196;Unigene0016009;Unigene0016781;Unigene0016949;Unigene0017444;Unigene0019350;Unigene0021050;Unigene0021278;Unigene0021755;Unigene0021779;Unigene0023031;Unigene00…	K00031+K00500+K00286+K00500+K01803+K01079+K00616+K01814+K00058+K00548+K15633+K01620+K00616+K12657+K01834+K00789+K01803+K01803+K17989+K00030+K14455+K01647+K01620+K01834+K00030+K00927+K00030+K00825+K00600+K00825+K01758+K00873+K14677+K00134+K01689+K00831+K01940+K01681+K00789+K00789+K00789+K14085+K01620+K00058+K00789+K01697+K00850+K01623+K00548+K01807+K14454+K00031+K00948+K01681+K01783+K01754+K00826+…
Organismal Systems	Sensory system	Inflammatory mediator regulation of TRP channels	3	18	0.999197	1	ko04750	Unigene0021890;Unigene0021891;Unigene0030937	K02183+K02183+K04984
Genetic Information Processing	Replication and repair	Mismatch repair	13	47	0.999253	1	ko03430	Unigene0001287;Unigene0001908;Unigene0002414;Unigene0003260;Unigene0006275;Unigene0008856;Unigene0017141;Unigene0019009;Unigene0022018;Unigene0024358;Unigene0025704;Unigene0028405;Unigene0034531	K07466+K02327+K08734+K10754+K10739+K10756+K10740+K08736+K03111+K10746+K04802+K08735+K10746
Metabolism	Energy metabolism	Nitrogen metabolism	6	28	0.999412	1	ko00910	Unigene0006042;Unigene0021696;Unigene0024291;Unigene0030348;Unigene0031381;Unigene0031445	K01673+K00261+K01672+K01672+K00264+K01915
Organismal Systems	Nervous system	Serotonergic synapse	3	19	0.999548	1	ko04726	Unigene0004190;Unigene0020752;Unigene0028513	K02187+K07414+K07414
Genetic Information Processing	Replication and repair	Fanconi anemia pathway	25	80	0.99966	1	ko03460	Unigene0001262;Unigene0001287;Unigene0001464;Unigene0002414;Unigene0002926;Unigene0003736;Unigene0004285;Unigene0006275;Unigene0006672;Unigene0006673;Unigene0014170;Unigene0016324;Unigene0017141;Unigene0017806;Unigene0017820;Unigene0019533;Unigene0020244;Unigene0025353;Unigene0027841;Unigene0028366;Unigene0028766;Unigene0028767;Unigene0030194;Unigene0030902;Unigene0033173	K03515+K07466+K10848+K08734+K03509+K08775+K10894+K10739+K13960+K13960+K10882+K11832+K10740+K15363+K15360+K15362+K11511+K10901+K10895+K02350+K10605+K10605+K08991+K03510+K15365
Environmental Information Processing	Signaling molecules and interaction	Neuroactive ligand-receptor interaction	24	78	0.999715	1	ko04080	Unigene0000511;Unigene0002768;Unigene0004040;Unigene0017710;Unigene0019649;Unigene0021897;Unigene0022076;Unigene0023437;Unigene0023704;Unigene0024615;Unigene0025391;Unigene0026985;Unigene0028461;Unigene0028462;Unigene0028463;Unigene0028551;Unigene0028659;Unigene0028824;Unigene0028890;Unigene0029650;Unigene0029884;Unigene0030300;Unigene0031313;Unigene0041825	K05201+K04578+K01312+K01313+K05194+K04576+K01312+K08362+K04230+K05770+K04153+K01315+K01312+K01312+K01312+K04261+K08375+K04237+K08362+K04604+K01312+K05204+K04153+K04615
Metabolism	Carbohydrate metabolism	Fructose and mannose metabolism	24	79	0.9998	1	ko00051	Unigene0001355;Unigene0002453;Unigene0005530;Unigene0013363;Unigene0016009;Unigene0016781;Unigene0017304;Unigene0017672;Unigene0020857;Unigene0021818;Unigene0024552;Unigene0025018;Unigene0025820;Unigene0026856;Unigene0027093;Unigene0027384;Unigene0028220;Unigene0028495;Unigene0028972;Unigene0029188;Unigene0029428;Unigene0030826;Unigene0040176;Unigene0041593	K00976+K01803+K05305+K02377+K01803+K01803+K01805+K14634+K03841+K00846+K01711+K19029+K00844+K17497+K00966+K14634+K00966+K00008+K00850+K01623+K00011+K19029+K00011+K00008
Metabolism	Amino acid metabolism	Tryptophan metabolism	22	74	0.999807	1	ko00380	Unigene0001194;Unigene0001573;Unigene0003226;Unigene0003246;Unigene0004351;Unigene0009521;Unigene0011678;Unigene0021522;Unigene0023670;Unigene0024035;Unigene0025771;Unigene0026044;Unigene0027656;Unigene0028175;Unigene0029797;Unigene0030135;Unigene0030236;Unigene0030471;Unigene0031608;Unigene0036573;Unigene0038807;Unigene0039928	K00149+K01432+K00274+K01593+K07515+K00486+K07515+K00128+K00825+K00825+K07511+K00626+K14085+K00128+K07515+K00164+K03781+K00252+K00128+K01593+K00626+K03781
Metabolism	Carbohydrate metabolism	Pentose and glucuronate interconversions	21	72	0.999844	1	ko00040	Unigene0004429;Unigene0004446;Unigene0005273;Unigene0005553;Unigene0017304;Unigene0019779;Unigene0021522;Unigene0024481;Unigene0025054;Unigene0026596;Unigene0027485;Unigene0027883;Unigene0028175;Unigene0028495;Unigene0029428;Unigene0030677;Unigene0030740;Unigene0031608;Unigene0031698;Unigene0040176;Unigene0041593	K00078+K13247+K00012+K00699+K01805+K00078+K00128+K00699+K00963+K00854+K00699+K16190+K00128+K00008+K00011+K00699+K01783+K00128+K01195+K00011+K00008
Organismal Systems	Circulatory system	Cardiac muscle contraction	2	18	0.999909	1	ko04260	Unigene0004834;Unigene0018855	K00413+K01539
Metabolism	Metabolism of cofactors and vitamins	Retinol metabolism	18	67	0.999949	1	ko00830	Unigene0000306;Unigene0000512;Unigene0000564;Unigene0004135;Unigene0005553;Unigene0009451;Unigene0010900;Unigene0014338;Unigene0019765;Unigene0024481;Unigene0026040;Unigene0027485;Unigene0029840;Unigene0029964;Unigene0030677;Unigene0030833;Unigene0030834;Unigene0031567	K11147+K09516+K07424+K15734+K00699+K13980+K11147+K11147+K15734+K00699+K00515+K00699+K11155+K07424+K00699+K00121+K00121+K00515
Environmental Information Processing	Signal transduction	PI3K-Akt signaling pathway	3	23	0.999957	1	ko04151	Unigene0005284;Unigene0005562;Unigene0028213	K06584+K03258+K06525
Cellular Processes	Cellular commiunity	Focal adhesion	8	41	0.999982	1	ko04510	Unigene0000024;Unigene0001221;Unigene0005284;Unigene0025160;Unigene0026915;Unigene0026921;Unigene0027547;Unigene0028213	K05692+K06476+K06584+K06238+K07836+K05097+K06252+K06525
Genetic Information Processing	Translation	Aminoacyl-tRNA biosynthesis	29	99	0.999985	1	ko00970	Unigene0000670;Unigene0000992;Unigene0001017;Unigene0003212;Unigene0004288;Unigene0005444;Unigene0008392;Unigene0014871;Unigene0016502;Unigene0021337;Unigene0021904;Unigene0022494;Unigene0025105;Unigene0025587;Unigene0025672;Unigene0026039;Unigene0027078;Unigene0027188;Unigene0027527;Unigene0027797;Unigene0028334;Unigene0028394;Unigene0029005;Unigene0030285;Unigene0031202;Unigene0031276;Unigene00…	K01883+K01870+K01867+K01872+K01893+K01870+K00604+K04567+K14163+K01876+K04567+K03341+K01889+K01883+K01867+K02434+K01886+K01889+K01875+K01872+K01874+K01875+K01873+K01892+K01866+K01880+K01880+K01869+K02433
Environmental Information Processing	Signaling molecules and interaction	ECM-receptor interaction	22	81	0.999987	1	ko04512	Unigene0001221;Unigene0001827;Unigene0004564;Unigene0004600;Unigene0005284;Unigene0019759;Unigene0020789;Unigene0021939;Unigene0022441;Unigene0025160;Unigene0027145;Unigene0027461;Unigene0027547;Unigene0027580;Unigene0028213;Unigene0028231;Unigene0029454;Unigene0029563;Unigene0029852;Unigene0031109;Unigene0031267;Unigene0031273	K06476+K05719+K06240+K06487+K06584+K05636+K08131+K06260+K19719+K06238+K06252+K05719+K06252+K06261+K06525+K06267+K06252+K05635+K05719+K04659+K06258+K06265
Metabolism	Lipid metabolism	Steroid hormone biosynthesis	4	31	0.999997	1	ko00140	Unigene0000564;Unigene0020752;Unigene0028513;Unigene0029964	K07424+K07414+K07414+K07424
Organismal Systems	Immune system	Complement and coagulation cascades	4	34	1	1	ko04610	Unigene0017710;Unigene0017762;Unigene0022872;Unigene0027962	K01313+K03909+K04000+K01324
Genetic Information Processing	Translation	Ribosome	54	269	1	1	ko03010	Unigene0000337;Unigene0000695;Unigene0001450;Unigene0002285;Unigene0002642;Unigene0003151;Unigene0004538;Unigene0004557;Unigene0005052;Unigene0005514;Unigene0007372;Unigene0007516;Unigene0007555;Unigene0012269;Unigene0013241;Unigene0013513;Unigene0016875;Unigene0017067;Unigene0017521;Unigene0019517;Unigene0019983;Unigene0020307;Unigene0020388;Unigene0020544;Unigene0020658;Unigene0021386;Unigene00…	K02913+K02905+K02974+K02961+K02932+K02995+K02996+K02887+K02976+K02875+K02899+K02954+K02912+K02956+K02877+K02959+K02872+K02896+K02984+K02883+K02964+K02946+K02885+K02983+K02936+K02991+K02997+K02876+K02870+K02886+K02930+K02898+K02884+K02932+K02932+K02956+K02892+K02907+K02890+K02967+K02922+K02900+K02912+K02864+K02939+K02949+K02978+K02969+K02969+K02951+K02932+K02979+K02919+K02919
